# Supplementary material for: Belt and braces: Two escape ways to maintain the cassette reservoir of large chromosomal integrons
Source: PLoS Genet. 2024 Apr 5;20(4):e1011231. doi: 10.1371/journal.pgen.1011231 (PMC11023631; doi:10.1371/journal.pgen.1011231)
Supplement: S1 Table — (XLSX) [file pgen.1011231.s001.xlsx]

## Sheet: Raw data Fig 2b D0
Day 0
	Time (h)	SCI Inv + IntIA																								SCI Reinv + IntIA
	0	0.085	0.0852	0.0853	0.0845	0.0849	0.0847	0.0858	0.0845	0.0859	0.0852	0.0834	0.082	0.086	0.0846	0.0851	0.0842	0.0852	0.0844	0.085	0.084	0.0859	0.0854	0.0862	0.0863	0.0895	0.0893	0.0905	0.0895	0.0898	0.0889	0.0895	0.0895
	0.25	0.0848	0.0852	0.0849	0.084	0.0845	0.0841	0.0856	0.0844	0.0855	0.0847	0.084	0.0824	0.0857	0.0852	0.0851	0.0842	0.0854	0.0843	0.085	0.0844	0.0853	0.0849	0.0863	0.0864	0.0912	0.091	0.0922	0.0914	0.0916	0.0908	0.0914	0.0914
	0.5	0.0848	0.085	0.0848	0.0838	0.0844	0.0841	0.0854	0.0842	0.0853	0.0846	0.0842	0.0824	0.0854	0.0851	0.0849	0.084	0.0854	0.0843	0.0847	0.0843	0.0849	0.0846	0.0861	0.0862	0.0937	0.0935	0.0948	0.094	0.0943	0.0934	0.094	0.094
	0.75	0.0851	0.0851	0.0848	0.084	0.0845	0.0842	0.0854	0.0843	0.0854	0.0847	0.0845	0.0827	0.0854	0.0851	0.0847	0.0839	0.0854	0.0843	0.0846	0.0843	0.0849	0.0846	0.086	0.0862	0.0971	0.097	0.0984	0.0976	0.0978	0.0968	0.0976	0.0976
	1	0.0856	0.0853	0.085	0.0842	0.0852	0.0844	0.0857	0.0845	0.0858	0.0851	0.085	0.0831	0.0856	0.0853	0.0849	0.0841	0.0858	0.0846	0.0848	0.0845	0.0851	0.0848	0.0861	0.0865	0.1019	0.1016	0.1032	0.1023	0.1024	0.1016	0.1023	0.1023
	1.25	0.0861	0.0858	0.0855	0.0848	0.0853	0.085	0.0861	0.0852	0.0864	0.0857	0.0856	0.0837	0.086	0.0858	0.0852	0.0845	0.0861	0.0848	0.0852	0.0851	0.0856	0.0854	0.0867	0.0871	0.1081	0.1079	0.1097	0.1089	0.1091	0.108	0.1089	0.1089
	1.5	0.0871	0.0867	0.0862	0.0856	0.0861	0.0856	0.0867	0.0858	0.0872	0.0865	0.0866	0.0846	0.0866	0.0863	0.0857	0.0851	0.0868	0.0854	0.0859	0.086	0.0864	0.0863	0.0875	0.088	0.1169	0.1165	0.1186	0.118	0.118	0.1168	0.118	0.118
	1.75	0.0884	0.0877	0.0873	0.0868	0.0874	0.0869	0.0878	0.087	0.0885	0.0877	0.088	0.0858	0.0875	0.0873	0.0866	0.086	0.0878	0.0863	0.0872	0.0872	0.0876	0.0874	0.0888	0.0893	0.1253	0.1252	0.1276	0.127	0.1269	0.1251	0.127	0.127
	2	0.0903	0.0896	0.089	0.0886	0.0892	0.0887	0.0895	0.089	0.0904	0.0897	0.0899	0.0878	0.089	0.0888	0.0882	0.0876	0.0894	0.0879	0.0891	0.0891	0.0895	0.0893	0.0906	0.0913	0.1342	0.1338	0.1364	0.136	0.1358	0.1339	0.136	0.136
	2.25	0.093	0.092	0.0912	0.0912	0.0918	0.0911	0.0921	0.0916	0.0931	0.0923	0.0927	0.0905	0.0911	0.091	0.0905	0.0898	0.0917	0.09	0.0917	0.092	0.0924	0.0922	0.0936	0.0942	0.1498	0.1493	0.1526	0.152	0.1519	0.1498	0.152	0.152
	2.5	0.0965	0.0953	0.0944	0.0944	0.0952	0.0946	0.0955	0.0952	0.0966	0.0959	0.0965	0.0941	0.0941	0.0941	0.0936	0.0929	0.0947	0.0929	0.0954	0.0957	0.096	0.0958	0.0972	0.098	0.1693	0.1688	0.172	0.173	0.1721	0.1696	0.173	0.173
	2.75	0.1011	0.0997	0.0986	0.0989	0.0996	0.099	0.0999	0.0997	0.1013	0.1004	0.1013	0.0989	0.0982	0.0981	0.0979	0.0972	0.099	0.097	0.1001	0.1005	0.1009	0.1005	0.102	0.103	0.1922	0.1928	0.1968	0.1969	0.1963	0.194	0.1969	0.1969
	3	0.107	0.1054	0.1039	0.1044	0.1055	0.1047	0.1059	0.1058	0.1076	0.1065	0.1073	0.1051	0.1037	0.1036	0.1036	0.1026	0.1046	0.1024	0.1065	0.1067	0.1072	0.107	0.1086	0.1098	0.2261	0.225	0.2269	0.2285	0.2273	0.2257	0.2285	0.2285
	3.25	0.1145	0.1126	0.111	0.1115	0.1132	0.1122	0.1136	0.1139	0.1155	0.1145	0.1156	0.1134	0.1104	0.1107	0.111	0.1101	0.1119	0.1094	0.1142	0.1149	0.1154	0.1149	0.1168	0.118	0.2602	0.2632	0.2665	0.2687	0.2674	0.2651	0.2687	0.2687
	3.5	0.1216	0.1197	0.1178	0.1186	0.1206	0.1195	0.1213	0.1213	0.123	0.1218	0.1233	0.1208	0.1195	0.1195	0.1194	0.1188	0.1207	0.1185	0.1212	0.122	0.1227	0.1224	0.1246	0.1261	0.2889	0.2835	0.2864	0.2894	0.2908	0.298	0.2894	0.2894
	3.75	0.132	0.1286	0.1263	0.1278	0.1312	0.129	0.1329	0.1316	0.1334	0.1319	0.1338	0.1313	0.1271	0.1278	0.1286	0.1277	0.1296	0.127	0.1313	0.1323	0.1333	0.1324	0.1349	0.1368	0.348	0.3465	0.3611	0.367	0.3645	0.3619	0.367	0.367
	4	0.1468	0.1411	0.138	0.143	0.1521	0.1473	0.1453	0.1456	0.1473	0.1452	0.1472	0.1449	0.1398	0.1402	0.1426	0.14	0.1419	0.1391	0.1465	0.1452	0.1465	0.1455	0.1531	0.1525	0.3912	0.3983	0.3915	0.3949	0.3975	0.3884	0.3949	0.3949
	4.25	0.1598	0.1575	0.1552	0.1592	0.1645	0.1621	0.1579	0.1619	0.1641	0.1636	0.1662	0.1637	0.1535	0.1563	0.1562	0.1547	0.1568	0.1538	0.1572	0.16	0.1606	0.1625	0.1632	0.1652	0.4019	0.4191	0.4218	0.4195	0.4201	0.4185	0.4195	0.4195
	4.5	0.1777	0.1742	0.1717	0.1779	0.1781	0.1818	0.1775	0.1772	0.1823	0.1824	0.1837	0.1805	0.1698	0.1741	0.1749	0.1734	0.1752	0.1707	0.1728	0.1749	0.1767	0.1756	0.1794	0.1815	0.4214	0.4302	0.4406	0.442	0.4415	0.4356	0.442	0.442
	4.75	0.1985	0.1964	0.1931	0.1983	0.2036	0.202	0.1999	0.2034	0.21	0.2065	0.2121	0.2095	0.1882	0.1931	0.1946	0.193	0.1962	0.1925	0.1914	0.194	0.1962	0.1956	0.2019	0.2082	0.4473	0.4626	0.4727	0.4732	0.4722	0.4636	0.4732	0.4732
	5	0.2222	0.2232	0.2208	0.2224	0.2258	0.2235	0.2143	0.2205	0.2276	0.2253	0.2284	0.2258	0.2188	0.2233	0.223	0.2205	0.223	0.2207	0.2123	0.2147	0.2149	0.2128	0.2173	0.2139	0.4672	0.4911	0.495	0.4969	0.4942	0.4864	0.4969	0.4969
	5.25	0.2344	0.2348	0.2254	0.2321	0.2369	0.234	0.2264	0.2341	0.2363	0.2336	0.2371	0.2355	0.2363	0.2406	0.2315	0.2353	0.2387	0.2408	0.217	0.2271	0.2308	0.2294	0.233	0.2353	0.4723	0.4974	0.4971	0.5001	0.5017	0.4902	0.5001	0.5001
	5.5	0.2466	0.2441	0.2403	0.2427	0.2498	0.2456	0.2464	0.253	0.2561	0.2532	0.2606	0.2585	0.2508	0.2562	0.268	0.2621	0.2674	0.2621	0.2424	0.2471	0.2472	0.2455	0.2515	0.2552	0.4761	0.4938	0.497	0.4998	0.498	0.4885	0.4998	0.4998
	5.75	0.2624	0.2604	0.2565	0.261	0.27	0.266	0.2674	0.276	0.2816	0.2787	0.2838	0.2828	0.2895	0.2956	0.3032	0.302	0.3054	0.3009	0.261	0.2659	0.2679	0.2661	0.2762	0.2822	0.4897	0.5089	0.5145	0.5166	0.5142	0.5013	0.5166	0.5166
	6	0.2832	0.2814	0.2777	0.2812	0.2912	0.2868	0.2895	0.3011	0.3051	0.3025	0.3096	0.3096	0.3142	0.3161	0.3238	0.3226	0.328	0.325	0.2847	0.2939	0.2969	0.2963	0.3066	0.3124	0.503	0.525	0.5312	0.5353	0.5325	0.5189	0.5353	0.5353
	6.25	0.3012	0.3007	0.2977	0.3028	0.3173	0.312	0.3158	0.3327	0.3371	0.3322	0.34	0.3388	0.3367	0.3406	0.3463	0.3458	0.349	0.3494	0.312	0.3243	0.3284	0.3314	0.3346	0.3359	0.52	0.5389	0.5448	0.5494	0.5466	0.5328	0.5494	0.5494
	6.5	0.3238	0.3247	0.3217	0.3265	0.3425	0.3396	0.3348	0.3514	0.3535	0.3492	0.3552	0.3539	0.3564	0.3595	0.3663	0.3673	0.3709	0.374	0.3261	0.3408	0.3434	0.349	0.3495	0.3524	0.5347	0.5531	0.5598	0.5645	0.5615	0.549	0.5645	0.5645
	6.75	0.342	0.3435	0.3418	0.3471	0.3632	0.3606	0.358	0.3726	0.3748	0.3702	0.3757	0.3744	0.378	0.3807	0.386	0.3853	0.3895	0.3899	0.3504	0.3601	0.3648	0.3703	0.3683	0.3715	0.5484	0.5692	0.5773	0.5829	0.5804	0.569	0.5829	0.5829
	7	0.3617	0.3644	0.3646	0.3706	0.3883	0.385	0.3817	0.3944	0.3972	0.3922	0.3988	0.3981	0.402	0.407	0.41	0.41	0.4148	0.4147	0.3709	0.381	0.384	0.3857	0.388	0.3927	0.5664	0.5869	0.5947	0.6001	0.5962	0.5849	0.6001	0.6001
	7.25	0.3797	0.3851	0.3847	0.3888	0.4053	0.4035	0.3964	0.412	0.4155	0.4101	0.4167	0.4164	0.4239	0.4291	0.4319	0.4316	0.4357	0.4345	0.3821	0.3949	0.3987	0.4022	0.4057	0.411	0.5796	0.5975	0.6074	0.6134	0.6114	0.5969	0.6134	0.6134
	7.5	0.3964	0.4028	0.4019	0.4072	0.4255	0.4218	0.4153	0.4311	0.4359	0.429	0.4374	0.4363	0.4437	0.4518	0.4537	0.4534	0.4571	0.4572	0.3993	0.4153	0.42	0.4238	0.4286	0.4342	0.6016	0.6224	0.6287	0.6337	0.6291	0.6155	0.6337	0.6337
	7.75	0.4148	0.4226	0.4214	0.4252	0.4418	0.4382	0.4347	0.4507	0.4552	0.4485	0.4561	0.4561	0.4656	0.4754	0.4756	0.4756	0.48	0.4787	0.4212	0.4361	0.4411	0.4459	0.4494	0.4555	0.6208	0.6447	0.6514	0.6566	0.6521	0.6354	0.6566	0.6566
	8	0.4307	0.4418	0.4398	0.4441	0.46	0.4536	0.4522	0.4696	0.4734	0.4675	0.4733	0.471	0.4823	0.4942	0.4934	0.4953	0.4977	0.4983	0.4356	0.4504	0.4552	0.4627	0.4673	0.4747	0.6387	0.6595	0.6699	0.674	0.6702	0.6583	0.674	0.674
	8.25	0.4495	0.4615	0.4607	0.4642	0.4785	0.4722	0.4692	0.4881	0.4915	0.4871	0.4915	0.4902	0.5006	0.5121	0.5086	0.5112	0.5132	0.5135	0.4535	0.4721	0.4778	0.4831	0.4857	0.4933	0.6579	0.6805	0.6886	0.6936	0.6903	0.678	0.6936	0.6936
	8.5	0.4628	0.4768	0.4755	0.4791	0.4943	0.4882	0.4839	0.5031	0.5077	0.5014	0.5084	0.5088	0.5169	0.5304	0.5273	0.5296	0.5317	0.5319	0.468	0.4888	0.4942	0.4999	0.5027	0.511	0.6774	0.6976	0.7067	0.7108	0.7081	0.6984	0.7108	0.7108
	8.75	0.479	0.4936	0.4924	0.4958	0.5081	0.5037	0.4997	0.5188	0.523	0.5178	0.5231	0.522	0.5306	0.5467	0.5435	0.5463	0.5486	0.5505	0.4844	0.5049	0.5102	0.5172	0.5196	0.5286	0.6974	0.7214	0.7285	0.7342	0.7303	0.719	0.7342	0.7342
	9	0.4921	0.5084	0.5089	0.512	0.523	0.5203	0.5126	0.5347	0.5386	0.5348	0.5389	0.5366	0.5451	0.5632	0.5588	0.564	0.5653	0.5677	0.4989	0.5221	0.5272	0.5353	0.5364	0.5448	0.7166	0.7421	0.7523	0.7562	0.7537	0.7435	0.7562	0.7562
	9.25	0.5059	0.5241	0.5253	0.5271	0.537	0.5333	0.5254	0.5504	0.5546	0.5509	0.555	0.5553	0.5661	0.5844	0.5767	0.5855	0.5869	0.5891	0.5125	0.5367	0.5426	0.5515	0.5548	0.5618	0.7346	0.7637	0.7729	0.7754	0.775	0.7638	0.7754	0.7754
	9.5	0.5165	0.5382	0.5399	0.5403	0.5485	0.5476	0.5407	0.5672	0.5719	0.5678	0.5726	0.5715	0.5821	0.606	0.598	0.6075	0.6089	0.6107	0.5282	0.5519	0.5586	0.5705	0.5731	0.5809	0.7551	0.7829	0.7909	0.795	0.7918	0.7794	0.795	0.795
	9.75	0.5304	0.5532	0.5543	0.5569	0.566	0.5644	0.5551	0.5826	0.5871	0.5851	0.5889	0.5888	0.6014	0.6241	0.6163	0.6266	0.6279	0.6308	0.5418	0.57	0.5763	0.588	0.5898	0.5974	0.7723	0.8042	0.8155	0.8192	0.8197	0.8054	0.8192	0.8192
	10	0.5444	0.566	0.568	0.5714	0.5812	0.5788	0.5702	0.6006	0.6049	0.6023	0.6065	0.6059	0.6166	0.644	0.6341	0.6459	0.6474	0.6517	0.5527	0.5819	0.5884	0.6009	0.6038	0.6121	0.794	0.8255	0.8377	0.8431	0.8411	0.8289	0.8431	0.8431
	10.25	0.5532	0.5766	0.5785	0.5825	0.5911	0.5899	0.5799	0.6115	0.6179	0.6146	0.6201	0.6196	0.6348	0.6648	0.6547	0.6672	0.6676	0.6716	0.5641	0.5954	0.6036	0.6158	0.6179	0.6271	0.8134	0.8465	0.8611	0.8657	0.8644	0.8483	0.8657	0.8657
	10.5	0.5649	0.5883	0.59	0.5935	0.6026	0.6011	0.5929	0.6251	0.6307	0.6269	0.6338	0.6335	0.6518	0.6839	0.6731	0.6873	0.6874	0.6901	0.5744	0.6072	0.6155	0.6268	0.6306	0.6405	0.8323	0.867	0.8802	0.8841	0.8831	0.8628	0.8841	0.8841
	10.75	0.5753	0.5992	0.5997	0.6041	0.6185	0.6156	0.6048	0.641	0.6479	0.6443	0.6509	0.6502	0.6689	0.703	0.6939	0.7083	0.7083	0.712	0.5853	0.6192	0.6268	0.6382	0.6432	0.6522	0.8698	0.8856	0.8981	0.9019	0.9007	0.8828	0.9019	0.9019
	11	0.5857	0.6097	0.6103	0.6156	0.6285	0.6258	0.6161	0.6515	0.6582	0.6549	0.6625	0.6622	0.6853	0.7234	0.7143	0.7278	0.729	0.7317	0.5949	0.6301	0.6375	0.6487	0.6529	0.6631	0.8801	0.9288	0.9436	0.947	0.9432	0.9187	0.947	0.947
	11.25	0.5954	0.6206	0.6209	0.6249	0.6397	0.6359	0.6298	0.6662	0.6723	0.6703	0.6767	0.6761	0.7001	0.7396	0.7311	0.7454	0.7462	0.7488	0.6052	0.6415	0.6495	0.6618	0.6647	0.6752	0.8859	0.9402	0.9514	0.9552	0.9514	0.9275	0.9552	0.9552
	11.5	0.606	0.6308	0.6316	0.6364	0.6496	0.6468	0.6398	0.677	0.6834	0.6821	0.6889	0.6887	0.7173	0.7579	0.7502	0.7659	0.7657	0.7683	0.6151	0.6521	0.6599	0.6716	0.6744	0.6862	0.8908	0.9517	0.9578	0.96	0.9585	0.9406	0.96	0.96
	11.75	0.6134	0.6398	0.6408	0.6464	0.6575	0.6551	0.6487	0.6885	0.6963	0.6929	0.7006	0.7011	0.7322	0.774	0.7669	0.7809	0.7813	0.7833	0.6224	0.6626	0.6702	0.6814	0.6853	0.6974	0.8978	0.9527	0.9649	0.9666	0.9649	0.9437	0.9666	0.9666
	12	0.6236	0.6505	0.6508	0.6559	0.6697	0.6662	0.6591	0.7024	0.709	0.7082	0.7149	0.7133	0.7468	0.7925	0.7845	0.7993	0.7997	0.8009	0.6345	0.6744	0.6828	0.6939	0.6974	0.7087	0.9269	0.9678	0.9801	0.9848	0.9806	0.9839	0.9848	0.9848
	12.25	0.634	0.6608	0.6612	0.6661	0.6801	0.6757	0.671	0.7144	0.722	0.7208	0.7283	0.7269	0.7622	0.8093	0.804	0.8175	0.8176	0.819	0.6413	0.6833	0.6922	0.7037	0.7091	0.7198	0.9244	0.9831	0.9988	1.0039	1.0001	0.9935	1.0039	1.0039
	12.5	0.643	0.6708	0.6708	0.6765	0.69	0.6865	0.6807	0.7253	0.7324	0.7316	0.7395	0.7373	0.7757	0.8235	0.8179	0.8317	0.8323	0.8352	0.6513	0.6941	0.7035	0.7159	0.7207	0.7335	0.923	0.9863	1.0007	1.0046	1.0046	0.9937	1.0046	1.0046
	12.75	0.6485	0.6785	0.6791	0.685	0.6975	0.6945	0.6879	0.7352	0.7432	0.7423	0.7507	0.7505	0.7913	0.8385	0.8337	0.8475	0.8477	0.8489	0.6574	0.7032	0.7126	0.7253	0.7314	0.7451	0.919	0.9811	1.0001	1.0029	1.0033	0.9918	1.0029	1.0029
	13	0.658	0.6891	0.6897	0.6953	0.71	0.704	0.6988	0.7485	0.7578	0.7568	0.7656	0.7642	0.8058	0.8532	0.8484	0.8621	0.8628	0.8655	0.6668	0.7138	0.7239	0.7361	0.7438	0.757	0.9194	0.9932	1.0067	1.0118	1.0116	0.9999	1.0118	1.0118
	13.25	0.6671	0.6986	0.6991	0.7036	0.7181	0.7147	0.7091	0.7585	0.7677	0.7676	0.7759	0.7754	0.8191	0.8681	0.8632	0.8784	0.877	0.8819	0.6753	0.7224	0.7322	0.746	0.7538	0.7671	0.9137	0.9873	0.9999	1.0073	1.0021	0.9937	1.0073	1.0073
	13.5	0.6725	0.706	0.708	0.7119	0.7288	0.7209	0.7168	0.7711	0.7809	0.7803	0.789	0.7876	0.8325	0.8999	0.9	0.9101	0.9111	0.9127	0.6838	0.7343	0.7448	0.7582	0.7666	0.7793	0.9007	0.9859	1.0106	1.0106	1.0152	1.0001	1.0106	1.0106
	13.75	0.6836	0.7171	0.7196	0.722	0.7366	0.7323	0.7281	0.7812	0.7909	0.7901	0.7995	0.7971	0.8486	0.9132	0.9054	0.9138	0.9153	0.919	0.6915	0.7419	0.7521	0.7663	0.773	0.7874	0.8816	0.9635	0.9923	1.0084	1.0048	0.9695	1.0084	1.0084
	14	0.6905	0.7248	0.7279	0.73	0.7446	0.74	0.7373	0.7904	0.801	0.802	0.8098	0.8077	0.8632	0.9168	0.9083	0.9159	0.9181	0.9202	0.6999	0.7534	0.7644	0.7777	0.7886	0.7997	0.868	0.95	0.9747	0.9827	0.9841	0.9546	0.9827	0.9827
	14.25	0.6991	0.7354	0.7377	0.7401	0.7538	0.7493	0.7475	0.8018	0.8113	0.8141	0.8196	0.8179	0.8884	0.9165	0.908	0.9139	0.9177	0.9203	0.7104	0.7647	0.7764	0.7899	0.8012	0.8137	0.8534	0.9384	0.9678	0.9761	0.9745	0.9414	0.9761	0.9761
	14.5	0.7036	0.7429	0.7451	0.7472	0.7636	0.7561	0.7544	0.8156	0.8264	0.8265	0.8327	0.8332	0.8924	0.9167	0.9092	0.9136	0.9174	0.9185	0.7187	0.7749	0.7868	0.7992	0.8116	0.8238	0.838	0.9218	0.9468	0.9572	0.9562	0.928	0.9572	0.9572
	14.75	0.7122	0.7533	0.7547	0.7588	0.7726	0.7674	0.764	0.825	0.8348	0.8377	0.8429	0.8423	0.8918	0.9143	0.9075	0.9101	0.9151	0.9162	0.7264	0.7838	0.7954	0.8093	0.8233	0.8353	0.829	0.9185	0.9358	0.9492	0.9469	0.9226	0.9492	0.9492
	15	0.7205	0.7642	0.7645	0.7684	0.7795	0.7773	0.7721	0.8342	0.8448	0.8471	0.8532	0.8526	0.8916	0.91	0.9044	0.9166	0.9198	0.9219	0.7359	0.7937	0.8062	0.8189	0.8348	0.8463	0.8147	0.9042	0.9273	0.9335	0.9315	0.9109	0.9335	0.9335
	15.25	0.7271	0.772	0.7713	0.7765	0.7871	0.7866	0.7824	0.8446	0.8558	0.8587	0.8641	0.8651	0.8887	0.9102	0.9094	0.915	0.9198	0.9207	0.7425	0.8033	0.8155	0.8267	0.8433	0.8548	0.8069	0.8983	0.9199	0.9304	0.9261	0.9025	0.9304	0.9304
	15.5	0.7366	0.7821	0.7808	0.7864	0.799	0.7954	0.7922	0.8557	0.8674	0.87	0.8826	0.8834	0.8871	0.9162	0.9115	0.914	0.9189	0.9195	0.7523	0.8132	0.8259	0.8374	0.8548	0.8649	0.7971	0.89	0.9146	0.9222	0.9193	0.8933	0.9222	0.9222
	15.75	0.7413	0.7867	0.789	0.7936	0.8058	0.8034	0.7999	0.8655	0.8847	0.8809	0.8812	0.8824	0.8838	0.9146	0.9121	0.9122	0.9176	0.9189	0.7596	0.8225	0.8359	0.8441	0.8626	0.8712	0.7887	0.8855	0.9101	0.9187	0.9117	0.8856	0.9187	0.9187
	16	0.7513	0.7984	0.7981	0.8039	0.8187	0.8149	0.809	0.8837	0.8838	0.8815	0.8789	0.8789	0.8821	0.9104	0.9094	0.9069	0.9137	0.9145	0.7683	0.8327	0.846	0.8534	0.8738	0.8933	0.7778	0.8735	0.8978	0.9057	0.9008	0.8757	0.9057	0.9057
	16.25	0.758	0.8072	0.8064	0.8143	0.8265	0.823	0.8161	0.8819	0.8829	0.8802	0.8755	0.8754	0.8911	0.9094	0.9091	0.9049	0.9125	0.9141	0.7762	0.843	0.8553	0.862	0.8898	0.8916	0.7674	0.8648	0.8898	0.8983	0.8931	0.865	0.8983	0.8983
	16.5	0.7663	0.8127	0.8144	0.8228	0.8351	0.8323	0.825	0.8814	0.881	0.8787	0.874	0.8735	0.8911	0.9043	0.906	0.8992	0.9072	0.9088	0.7822	0.8517	0.8634	0.8687	0.8859	0.8883	0.7593	0.8583	0.8829	0.8929	0.8851	0.8582	0.8929	0.8929
	16.75	0.7732	0.8231	0.8211	0.8287	0.8418	0.8387	0.8321	0.8787	0.8783	0.8747	0.8787	0.8778	0.8892	0.8986	0.9005	0.8926	0.9011	0.9024	0.7896	0.86	0.8832	0.8772	0.8846	0.8869	0.7482	0.8477	0.8699	0.8793	0.8741	0.8475	0.8793	0.8793
	17	0.7809	0.8306	0.8288	0.8371	0.8519	0.8498	0.8485	0.8756	0.8809	0.8759	0.8771	0.8777	0.8867	0.8942	0.8966	0.8888	0.8969	0.8962	0.7975	0.8678	0.8826	0.8747	0.8809	0.8821	0.7387	0.8391	0.8635	0.8719	0.8683	0.8386	0.8719	0.8719
	17.25	0.7863	0.8377	0.8348	0.8424	0.8571	0.8554	0.8508	0.8791	0.8785	0.8744	0.8725	0.8758	0.881	0.8863	0.8902	0.8817	0.8904	0.8895	0.8043	0.885	0.8803	0.8713	0.8784	0.879	0.7301	0.8317	0.8539	0.8619	0.8569	0.8288	0.8619	0.8619
	17.5	0.7939	0.8452	0.8414	0.8485	0.8686	0.8655	0.8498	0.8766	0.8748	0.8705	0.8691	0.8713	0.875	0.8776	0.8821	0.8728	0.8818	0.881	0.8111	0.8826	0.8747	0.8667	0.8759	0.8749	0.723	0.8253	0.8472	0.8563	0.8507	0.8199	0.8563	0.8563
	17.75	0.8003	0.8518	0.8488	0.856	0.8689	0.8653	0.8507	0.8719	0.872	0.865	0.8657	0.8659	0.8729	0.8711	0.8766	0.8666	0.8761	0.8738	0.8184	0.8825	0.8745	0.8633	0.8722	0.8724	0.7146	0.8171	0.8365	0.847	0.8412	0.8098	0.847	0.847
	18	0.8083	0.8582	0.8553	0.8623	0.8671	0.8635	0.8516	0.8685	0.8692	0.8606	0.8638	0.8636	0.865	0.8621	0.8676	0.8577	0.8673	0.8662	0.8237	0.8798	0.8699	0.8583	0.8751	0.8778	0.7042	0.8064	0.8263	0.8359	0.8319	0.8004	0.8359	0.8359
	18.25	0.815	0.8638	0.8605	0.8592	0.8647	0.8587	0.8474	0.8633	0.8631	0.8546	0.8582	0.8579	0.857	0.8539	0.8584	0.8484	0.8565	0.8564	0.8307	0.8764	0.8728	0.8635	0.8752	0.8758	0.699	0.802	0.8214	0.8302	0.8257	0.7925	0.8302	0.8302
	18.5	0.8226	0.8719	0.8692	0.8565	0.8618	0.8546	0.8444	0.8586	0.8591	0.8494	0.8524	0.855	0.8491	0.8466	0.8516	0.8415	0.848	0.8495	0.8351	0.872	0.8739	0.8632	0.8734	0.8696	0.69	0.7964	0.8145	0.825	0.8182	0.7856	0.825	0.825
	18.75	0.8286	0.8674	0.8666	0.8539	0.8577	0.8512	0.8393	0.8504	0.8504	0.8417	0.8465	0.8477	0.8404	0.8373	0.8428	0.8322	0.8399	0.8385	0.8485	0.8777	0.8703	0.8598	0.8706	0.8688	0.6832	0.787	0.8059	0.8136	0.8102	0.7777	0.8136	0.8136
	19	0.8366	0.8673	0.8645	0.8502	0.8606	0.8567	0.8357	0.8476	0.8465	0.8379	0.8413	0.8445	0.8336	0.8294	0.8348	0.8232	0.8302	0.8321	0.8475	0.8756	0.8678	0.8538	0.8642	0.8619	0.6776	0.7808	0.7985	0.8069	0.8025	0.769	0.8069	0.8069
	19.25	0.8432	0.8631	0.8601	0.8516	0.8612	0.8541	0.8312	0.8403	0.8398	0.8312	0.834	0.8396	0.8262	0.822	0.8288	0.8171	0.8234	0.8242	0.8539	0.8698	0.8623	0.8476	0.8568	0.8536	0.6699	0.774	0.7906	0.7982	0.7943	0.7606	0.7982	0.7982
	19.5	0.8469	0.8651	0.8553	0.8524	0.8561	0.8497	0.8255	0.8334	0.8334	0.8259	0.8291	0.8336	0.8175	0.8134	0.8205	0.8085	0.816	0.8163	0.8544	0.8656	0.8587	0.8418	0.8532	0.8501	0.6637	0.7666	0.7836	0.7913	0.7878	0.755	0.7913	0.7913
	19.75	0.8466	0.8664	0.8614	0.8524	0.8551	0.8475	0.8198	0.8284	0.8273	0.8218	0.8236	0.8307	0.8115	0.8063	0.8134	0.8006	0.8088	0.8086	0.8527	0.8622	0.8564	0.8362	0.8474	0.8441	0.6575	0.7596	0.7761	0.7847	0.7816	0.7467	0.7847	0.7847
	20	0.8448	0.8626	0.8601	0.8461	0.8496	0.8429	0.8131	0.8204	0.8207	0.8144	0.8149	0.822	0.8028	0.7979	0.8046	0.7932	0.8018	0.8022	0.8471	0.8569	0.8487	0.8295	0.8405	0.8396	0.6513	0.752333	0.768933	0.7779	0.7752	0.7402	0.7779	0.7779

## Sheet: Raw data Fig 2b D1
Day 1
	Time (h)	SCI Inv + IntIA																								SCI Reinv + IntIA
	0	0.0835667	0.0837	0.0835667	0.0822333	0.0814333	0.0809667	0.0802	0.0815333	0.0836	0.0842667	0.0821667	0.0820333	0.0816667	0.0809667	0.0818667	0.0817	0.0814	0.0828	0.0825	0.0816	0.0835	0.0833	0.0843	0.0848	0.0891	0.0893	0.0905	0.0895	0.0898	0.0889	0.0916	0.0915
	0.25	0.0837	0.0848667	0.085	0.0846	0.0838333	0.0839	0.0829	0.0839333	0.0838333	0.0852667	0.0838667	0.0844667	0.0841333	0.0838	0.0845	0.0841	0.0838	0.0852	0.0848	0.0839	0.0847	0.0845	0.0854	0.0859	0.0908	0.091	0.0922	0.0914	0.0916	0.0908	0.0933	0.0933
	0.5	0.0837	0.0848667	0.0849333	0.0844667	0.0838	0.0837667	0.0829	0.0838333	0.0836667	0.0852333	0.0839	0.0844	0.0842667	0.0838	0.0844667	0.0841333	0.0837	0.0851	0.0846	0.0837	0.0848	0.0845	0.0853	0.0859	0.0932	0.0935	0.0948	0.094	0.0943	0.0934	0.0957	0.0958
	0.75	0.0839333	0.0850333	0.0849667	0.0846333	0.0838667	0.0839667	0.0829333	0.0840333	0.0838	0.0852333	0.0839667	0.0845	0.0844667	0.0841	0.0846667	0.0842667	0.0838	0.0853	0.0848	0.0838	0.085	0.0846	0.0855	0.0859	0.0966	0.097	0.0984	0.0976	0.0978	0.0968	0.099	0.0995
	1	0.0842333	0.0853333	0.0851333	0.085	0.0842	0.0844667	0.0834333	0.0845667	0.0838667	0.0854333	0.0843333	0.0849333	0.0851333	0.0847667	0.0853	0.0848	0.0842	0.0857	0.0851	0.0843	0.0853	0.0849	0.0858	0.0861	0.1012	0.1016	0.1032	0.1023	0.1024	0.1016	0.1035	0.1045
	1.25	0.0848667	0.0859	0.0854	0.0855667	0.0849	0.0852	0.084	0.0853667	0.0843333	0.0859333	0.0848667	0.0854667	0.0861667	0.0857333	0.0861333	0.0856667	0.0848	0.0862	0.0857	0.0848	0.0859	0.0855	0.0863	0.0866	0.1075	0.1079	0.1097	0.1089	0.1091	0.108	0.1096	0.1111
	1.5	0.0856667	0.0864667	0.0857	0.0858	0.0849667	0.0854	0.0840667	0.0852667	0.0847667	0.0862	0.0855667	0.0858333	0.0868333	0.0864333	0.0865333	0.0858	0.0851	0.0864	0.0859	0.0851	0.0864	0.0861	0.0869	0.0868	0.116	0.1165	0.1186	0.118	0.118	0.1168	0.118	0.1199
	1.75	0.0870667	0.0874667	0.0863333	0.0864333	0.0855333	0.0863	0.0845	0.0859667	0.0855667	0.0868333	0.0866333	0.0865667	0.0882333	0.0878667	0.0875333	0.0867667	0.0857	0.087	0.0866	0.0858	0.0874	0.0871	0.0879	0.0874	0.1259	0.1252	0.1276	0.127	0.1269	0.1251	0.1288	0.1303
	2	0.0889667	0.0888	0.0870333	0.0873333	0.0864333	0.0873333	0.0853	0.087	0.0865	0.0877667	0.088	0.0876667	0.0902667	0.0897667	0.089	0.0879	0.0865	0.088	0.0875	0.0869	0.0887	0.0885	0.0892	0.0883	0.1336	0.1338	0.1364	0.136	0.1358	0.1339	0.1357	0.1383
	2.25	0.0918333	0.0904	0.0877667	0.088	0.0869667	0.0877667	0.0853333	0.0873	0.0879667	0.0888333	0.0895333	0.0886	0.0922667	0.0917	0.0898333	0.0884	0.0871	0.0887	0.0882	0.0877	0.0903	0.0901	0.0908	0.0893	0.149	0.1493	0.1526	0.152	0.1519	0.1498	0.1509	0.1542
	2.5	0.0959	0.0929	0.0893333	0.0895	0.0885	0.0895333	0.0868	0.0890333	0.0897667	0.0906667	0.0921	0.0904667	0.0957	0.0953667	0.0924	0.0903667	0.0886	0.0901	0.0898	0.0894	0.0928	0.0927	0.0932	0.091	0.1673	0.1688	0.172	0.173	0.1721	0.1696	0.17	0.1742
	2.75	0.101533	0.0959667	0.0912	0.0912	0.0902	0.091	0.0876667	0.0904667	0.0923	0.0929333	0.0952333	0.0925667	0.0997	0.0997667	0.0946333	0.0922333	0.0902	0.0918	0.0916	0.0915	0.0958	0.0958	0.0963	0.0932	0.1914	0.1928	0.1968	0.1969	0.1963	0.194	0.1934	0.1986
	3	0.109267	0.100433	0.0941	0.0942333	0.0935667	0.0942	0.0902667	0.0939	0.0953333	0.0963333	0.0996333	0.0960667	0.105667	0.106767	0.0992	0.0959333	0.0932	0.0949	0.0946	0.0949	0.1	0.1005	0.1008	0.0965	0.2213	0.225	0.2269	0.2285	0.2273	0.2257	0.2234	0.2314
	3.25	0.118467	0.106167	0.0978	0.0975333	0.0975333	0.0972667	0.0931	0.0978667	0.0993333	0.100567	0.105033	0.1	0.112633	0.115167	0.104033	0.0998667	0.0963	0.0982	0.0981	0.0987	0.1057	0.1063	0.1065	0.1006	0.2632	0.2632	0.2665	0.2687	0.2674	0.2651	0.2609	0.2691
	3.5	0.128533	0.113633	0.1029	0.102367	0.103567	0.101967	0.0976667	0.103767	0.1043	0.106367	0.111967	0.1056	0.1204	0.124233	0.111133	0.105633	0.1009	0.1031	0.1031	0.104	0.113	0.1139	0.114	0.1059	0.2924	0.2835	0.2864	0.2894	0.2908	0.298	0.2816	0.2843
	3.75	0.142567	0.1209	0.109433	0.1084	0.1112	0.107467	0.1035	0.111633	0.109867	0.114067	0.1194	0.112533	0.130167	0.136633	0.1185	0.112967	0.1065	0.1092	0.1095	0.1109	0.1201	0.1212	0.1214	0.113	0.3549	0.3465	0.3611	0.367	0.3645	0.3619	0.3062	0.3236
	4	0.162667	0.131833	0.118067	0.115967	0.1196	0.114467	0.111167	0.120167	0.1165	0.122467	0.130367	0.119833	0.1422	0.152833	0.1275	0.120567	0.1135	0.1169	0.1175	0.1181	0.1307	0.1327	0.1321	0.1208	0.3916	0.3983	0.3915	0.3949	0.3975	0.3884	0.3567	0.3618
	4.25	0.188533	0.1454	0.1269	0.123867	0.130467	0.121167	0.119333	0.131167	0.125267	0.1328	0.142333	0.129967	0.1565	0.172433	0.1399	0.1304	0.1214	0.1249	0.1253	0.1273	0.1426	0.1468	0.1468	0.132	0.4226	0.4191	0.4218	0.4195	0.4201	0.4185	0.425	0.4425
	4.5	0.232133	0.1582	0.137933	0.1329	0.1426	0.130567	0.129233	0.143767	0.136833	0.145333	0.154533	0.139667	0.171133	0.1959	0.1525	0.1431	0.129	0.1342	0.1355	0.1373	0.1547	0.1599	0.16	0.1433	0.4345	0.4302	0.4406	0.442	0.4415	0.4356	0.4462	0.4457
	4.75	0.260033	0.174833	0.150733	0.1443	0.1578	0.140533	0.142533	0.158433	0.148567	0.159067	0.170633	0.1516	0.1906	0.2244	0.1669	0.1541	0.1394	0.146	0.1475	0.1492	0.17	0.177	0.1775	0.1578	0.4676	0.4626	0.4727	0.4732	0.4722	0.4636	0.4725	0.4854
	5	0.2897	0.200133	0.169833	0.1582	0.177167	0.152333	0.156	0.176933	0.167333	0.1785	0.195033	0.1669	0.215033	0.236233	0.185433	0.1697	0.1517	0.1602	0.1627	0.1635	0.1944	0.2027	0.2033	0.1767	0.4974	0.4911	0.495	0.4969	0.4942	0.4864	0.4975	0.5122
	5.25	0.321633	0.225233	0.193033	0.175667	0.204267	0.167467	0.174	0.203067	0.184867	0.202567	0.211733	0.186767	0.233967	0.275567	0.2134	0.188467	0.167	0.1784	0.1816	0.1825	0.217	0.2288	0.2299	0.2006	0.5005	0.4974	0.4971	0.5001	0.5017	0.4902	0.4934	0.508
	5.5	0.346633	0.238367	0.222033	0.196833	0.2283	0.1861	0.195933	0.2206	0.203733	0.218	0.221933	0.2112	0.2488	0.328533	0.228267	0.2105	0.1857	0.1996	0.2052	0.2057	0.2297	0.2441	0.2413	0.2238	0.5004	0.4938	0.497	0.4998	0.498	0.4885	0.5054	0.5054
	5.75	0.372867	0.253333	0.234867	0.218433	0.2419	0.208533	0.221733	0.239767	0.212067	0.229933	0.242067	0.224267	0.270567	0.361733	0.2384	0.2252	0.2068	0.2232	0.2253	0.2233	0.238	0.2623	0.2597	0.2347	0.5167	0.5089	0.5145	0.5166	0.5142	0.5013	0.5074	0.5189
	6	0.393867	0.278867	0.247667	0.2307	0.276567	0.2182	0.236733	0.269767	0.218567	0.2454	0.264967	0.237267	0.297033	0.3865	0.267833	0.236767	0.2183	0.2355	0.2383	0.2361	0.2653	0.2862	0.2851	0.2458	0.5333	0.525	0.5312	0.5353	0.5325	0.5189	0.5236	0.5358
	6.25	0.424867	0.304367	0.2728	0.247867	0.308633	0.230667	0.254533	0.298567	0.228067	0.268333	0.286467	0.257733	0.328567	0.415367	0.301067	0.271367	0.2307	0.2543	0.2586	0.2564	0.2867	0.3129	0.3135	0.2702	0.5463	0.5389	0.5448	0.5494	0.5466	0.5328	0.5302	0.5389
	6.5	0.4587	0.338433	0.302933	0.267167	0.3298	0.248233	0.2918	0.323467	0.2435	0.301567	0.311233	0.275767	0.358367	0.4424	0.337967	0.297567	0.2492	0.2724	0.2799	0.2734	0.3183	0.3477	0.3493	0.2982	0.5604	0.5531	0.5598	0.5645	0.5615	0.549	0.5509	0.5583
	6.75	0.4864	0.358433	0.329233	0.289767	0.346167	0.269067	0.319567	0.3413	0.2576	0.3288	0.3328	0.296467	0.380833	0.4706	0.3578	0.3161	0.2686	0.296	0.3047	0.2952	0.3358	0.3689	0.3706	0.3314	0.5772	0.5692	0.5773	0.5829	0.5804	0.569	0.5623	0.5663
	7	0.5098	0.383333	0.3574	0.318967	0.365967	0.2908	0.344267	0.3662	0.2703	0.357767	0.3594	0.3236	0.413333	0.4976	0.3815	0.3378	0.2929	0.3281	0.3359	0.3178	0.3584	0.3959	0.3957	0.3625	0.594	0.5869	0.5947	0.6001	0.5962	0.5849	0.5843	0.5904
	7.25	0.532467	0.409433	0.375533	0.340067	0.3907	0.312967	0.365267	0.384633	0.284667	0.378067	0.383167	0.347033	0.439667	0.5259	0.4093	0.3558	0.3127	0.3497	0.3578	0.3431	0.3812	0.4229	0.4242	0.3838	0.6077	0.5975	0.6074	0.6134	0.6114	0.5969	0.6	0.6045
	7.5	0.5535	0.436867	0.4024	0.363267	0.4199	0.343867	0.387533	0.4063	0.299667	0.4064	0.409033	0.3732	0.462333	0.550067	0.438133	0.375367	0.3284	0.378	0.3834	0.3663	0.4066	0.4521	0.4519	0.4128	0.6288	0.6224	0.6287	0.6337	0.6291	0.6155	0.63	0.6359
	7.75	0.5749	0.456233	0.4278	0.3824	0.446833	0.355433	0.4068	0.4299	0.313933	0.4271	0.427133	0.390633	0.4766	0.5629	0.448667	0.3917	0.3467	0.3944	0.4061	0.3832	0.4239	0.4718	0.473	0.4381	0.6531	0.6447	0.6514	0.6566	0.6521	0.6354	0.646	0.6491
	8	0.5954	0.471767	0.4508	0.407567	0.471133	0.3817	0.441733	0.453933	0.328333	0.444233	0.4469	0.416733	0.499333	0.586033	0.482533	0.416433	0.367	0.4229	0.4328	0.4133	0.4395	0.4878	0.488	0.4573	0.6689	0.6595	0.6699	0.674	0.6702	0.6583	0.6692	0.6731
	8.25	0.6159	0.490967	0.471533	0.426933	0.494667	0.396333	0.459433	0.4729	0.3435	0.463967	0.466233	0.434233	0.519267	0.604467	0.4917	0.435867	0.384	0.4428	0.454	0.4297	0.4589	0.5061	0.5079	0.476	0.6912	0.6805	0.6886	0.6936	0.6903	0.678	0.6962	0.6928
	8.5	0.637767	0.508567	0.492667	0.449833	0.5151	0.4138	0.477667	0.489233	0.358367	0.481633	0.485433	0.4567	0.538633	0.6238	0.514067	0.450367	0.4041	0.4675	0.4779	0.4513	0.4757	0.5245	0.5255	0.4933	0.7067	0.6976	0.7067	0.7108	0.7081	0.6984	0.7159	0.7184
	8.75	0.658333	0.522667	0.507533	0.461967	0.533333	0.4277	0.491033	0.505633	0.371467	0.4943	0.4995	0.474033	0.555033	0.649567	0.530467	0.466633	0.4175	0.4785	0.4899	0.472	0.4912	0.5377	0.5391	0.504	0.7306	0.7214	0.7285	0.7342	0.7303	0.719	0.7404	0.7441
	9	0.6821	0.540267	0.5288	0.4847	0.558033	0.4459	0.509933	0.524233	0.383433	0.512767	0.518467	0.494167	0.579533	0.668533	0.551633	0.483333	0.4362	0.5021	0.5158	0.4918	0.5051	0.5579	0.5578	0.5232	0.7531	0.7421	0.7523	0.7562	0.7537	0.7435	0.768	0.767
	9.25	0.6989	0.554067	0.5445	0.497033	0.577567	0.460567	0.5263	0.5422	0.3928	0.524367	0.532367	0.509	0.5992	0.694967	0.570633	0.498733	0.4469	0.5168	0.5274	0.5077	0.5183	0.5716	0.5723	0.5345	0.7725	0.7637	0.7729	0.7754	0.775	0.7638	0.7894	0.7868
	9.5	0.720467	0.571067	0.564733	0.511933	0.5971	0.471133	0.542	0.558433	0.4007	0.541933	0.548033	0.5231	0.6141	0.7133	0.590467	0.513833	0.4608	0.5302	0.5448	0.5216	0.5327	0.5895	0.591	0.553	0.7914	0.7829	0.7909	0.795	0.7918	0.7794	0.8118	0.8105
	9.75	0.735533	0.584067	0.5813	0.5291	0.6129	0.4856	0.560233	0.569833	0.4075	0.554833	0.560067	0.5387	0.629	0.7357	0.611367	0.523667	0.4742	0.5483	0.5648	0.5366	0.5434	0.6041	0.6047	0.5682	0.8154	0.8042	0.8155	0.8192	0.8197	0.8054	0.8368	0.8336
	10	0.752733	0.595367	0.597	0.5423	0.6304	0.496	0.5752	0.583467	0.412	0.5663	0.570867	0.551367	0.6442	0.754367	0.627767	0.5357	0.4845	0.5633	0.5791	0.5498	0.5527	0.6159	0.6175	0.5802	0.8365	0.8255	0.8377	0.8431	0.8411	0.8289	0.8665	0.8615
	10.25	0.766333	0.606433	0.610633	0.553233	0.646767	0.5069	0.588633	0.597	0.416	0.5757	0.582367	0.562433	0.657667	0.7735	0.644467	0.546533	0.4926	0.5757	0.5914	0.5617	0.5606	0.6282	0.6305	0.5911	0.8592	0.8465	0.8611	0.8657	0.8644	0.8483	0.8887	0.8827
	10.5	0.781167	0.616367	0.622167	0.5646	0.662	0.514367	0.600133	0.6084	0.418233	0.586033	0.5916	0.571167	0.671367	0.7892	0.658167	0.557167	0.5022	0.5874	0.6042	0.569	0.5698	0.6382	0.6411	0.6013	0.8777	0.867	0.8802	0.8841	0.8831	0.8628	0.9079	0.9012
	10.75	0.793267	0.627833	0.6361	0.5745	0.6769	0.523533	0.614	0.622933	0.421767	0.5968	0.6023	0.580267	0.683967	0.807667	0.673667	0.567967	0.5081	0.599	0.6164	0.5789	0.5784	0.6511	0.654	0.6132	0.8964	0.8856	0.8981	0.9019	0.9007	0.8828	0.9332	0.9247
	11	0.8103	0.6388	0.6491	0.586333	0.691467	0.533	0.6259	0.6341	0.4255	0.607	0.612967	0.590933	0.697267	0.824267	0.6901	0.576433	0.5173	0.6114	0.6303	0.5894	0.5874	0.6629	0.6661	0.6242	0.9444	0.9288	0.9436	0.947	0.9432	0.9187	0.9611	0.9677
	11.25	0.822533	0.6468	0.661333	0.593933	0.703567	0.54	0.638167	0.642367	0.4274	0.6147	0.6216	0.5987	0.706833	0.838867	0.703533	0.581733	0.522	0.6208	0.639	0.5977	0.5942	0.6718	0.6744	0.6326	0.9517	0.9402	0.9514	0.9552	0.9514	0.9275	0.9909	0.9819
	11.5	0.832533	0.656467	0.672467	0.603633	0.7176	0.5477	0.646533	0.652733	0.430733	0.623533	0.630567	0.608033	0.718867	0.8537	0.714167	0.590667	0.5304	0.6312	0.6493	0.6084	0.6014	0.6829	0.6851	0.6424	0.9601	0.9517	0.9578	0.96	0.9585	0.9406	0.997	0.9944
	11.75	0.844433	0.6674	0.682567	0.612933	0.73	0.555633	0.660533	0.665533	0.434233	0.632067	0.6388	0.615267	0.728933	0.866767	0.727467	0.601367	0.5354	0.642	0.6614	0.6137	0.6096	0.694	0.6986	0.6517	0.9636	0.9527	0.9649	0.9666	0.9649	0.9437	0.9978	0.9995
	12	0.8536	0.6745	0.6915	0.619533	0.741267	0.561133	0.6692	0.674867	0.435733	0.6395	0.646933	0.621967	0.738933	0.878367	0.739933	0.6076	0.5411	0.6491	0.6684	0.6205	0.6168	0.7012	0.7055	0.6589	0.9695	0.9678	0.9801	0.9848	0.9806	0.9839	1.0047	1.0149
	12.25	0.8662	0.682767	0.701967	0.626133	0.750967	0.5688	0.678367	0.683533	0.438667	0.646433	0.6556	0.628667	0.743967	0.893167	0.7499	0.612767	0.5456	0.6568	0.676	0.6282	0.6229	0.7103	0.7151	0.667	0.9984	0.9831	0.9988	1.0039	1.0001	0.9935	1.0241	1.0258
	12.5	0.875433	0.689433	0.7105	0.634233	0.7625	0.575533	0.689233	0.689333	0.440767	0.652933	0.662	0.635633	0.7555	0.9047	0.761067	0.619267	0.5515	0.6655	0.6857	0.6349	0.6282	0.7182	0.7219	0.6745	0.9955	0.9863	1.0007	1.0046	1.0046	0.9937	1.0444	1.0347
	12.75	0.8851	0.696533	0.718467	0.641267	0.772	0.580233	0.697267	0.697367	0.443833	0.659533	0.668067	0.642533	0.762533	0.9162	0.771967	0.6257	0.5575	0.6733	0.693	0.6416	0.6342	0.7257	0.7297	0.6817	0.9941	0.9811	1.0001	1.0029	1.0033	0.9918	1.0435	1.035
	13	0.891867	0.704467	0.727633	0.648667	0.7829	0.587633	0.706233	0.706367	0.444767	0.665733	0.6753	0.6494	0.769633	0.929467	0.780667	0.630767	0.563	0.682	0.701	0.6493	0.6412	0.7338	0.7384	0.6886	1.0002	0.9932	1.0067	1.0118	1.0116	0.9999	1.0486	1.0394
	13.25	0.899233	0.7111	0.7363	0.656167	0.792233	0.592933	0.714233	0.7129	0.4459	0.672267	0.684433	0.6561	0.7772	0.9366	0.788333	0.6371	0.5677	0.6908	0.71	0.6558	0.6465	0.7407	0.7461	0.6956	0.9946	0.9873	0.9999	1.0073	1.0021	0.9937	1.0393	1.0422
	13.5	0.9077	0.7174	0.743533	0.6619	0.800867	0.598267	0.7237	0.7196	0.448233	0.677067	0.688733	0.662267	0.7839	0.942867	0.797367	0.643567	0.5726	0.6963	0.7168	0.6614	0.6525	0.7457	0.754	0.7003	1.0048	0.9859	1.0106	1.0106	1.0152	1.0001	1.043	1.0441
	13.75	0.914167	0.724467	0.751867	0.669067	0.811033	0.605	0.7306	0.726933	0.452167	0.684533	0.6972	0.668767	0.793767	0.9558	0.806267	0.6506	0.578	0.7046	0.7246	0.6676	0.6586	0.753	0.7618	0.7088	1.0029	0.9635	0.9923	1.0084	1.0048	0.9695	1.0318	1.0129
	14	0.919467	0.729333	0.757833	0.674633	0.8174	0.6101	0.7384	0.7325	0.454	0.688667	0.702167	0.674267	0.797133	0.9646	0.813167	0.6551	0.5816	0.711	0.7313	0.6728	0.6635	0.7585	0.766	0.7122	0.9709	0.95	0.9747	0.9827	0.9841	0.9546	0.9987	0.9991
	14.25	0.924867	0.735667	0.7662	0.681367	0.826033	0.6142	0.742867	0.737567	0.459167	0.694233	0.707833	0.680833	0.804933	0.970267	0.817933	0.660433	0.5877	0.7168	0.7396	0.6794	0.6697	0.7644	0.7729	0.7195	0.9686	0.9384	0.9678	0.9761	0.9745	0.9414	0.9867	0.988
	14.5	0.932333	0.741733	0.7724	0.686267	0.834367	0.620833	0.751733	0.743833	0.464767	0.699267	0.7134	0.685733	0.809967	0.980833	0.8252	0.665333	0.5904	0.7226	0.7458	0.6844	0.6738	0.7728	0.7786	0.724	0.9481	0.9218	0.9468	0.9572	0.9562	0.928	0.9773	0.9817
	14.75	0.932267	0.7479	0.7789	0.6929	0.841867	0.626	0.759133	0.746433	0.468133	0.704367	0.717433	0.691667	0.815367	0.985033	0.832167	0.668967	0.5962	0.7303	0.7522	0.6895	0.6784	0.7797	0.7856	0.7287	0.9447	0.9185	0.9358	0.9492	0.9469	0.9226	0.9671	0.9712
	15	0.932367	0.751733	0.784967	0.6975	0.8486	0.630333	0.7637	0.751467	0.4729	0.709167	0.724367	0.6949	0.8235	0.991533	0.838267	0.673767	0.6016	0.7342	0.7567	0.6942	0.6813	0.7835	0.7904	0.7343	0.929	0.9042	0.9273	0.9335	0.9315	0.9109	0.9592	0.9684
	15.25	0.935633	0.757967	0.792467	0.7028	0.857067	0.6361	0.772467	0.755567	0.476867	0.7143	0.730633	0.700633	0.828533	0.999767	0.844367	0.6777	0.6063	0.7391	0.763	0.7	0.6872	0.7904	0.7963	0.74	0.9196	0.8983	0.9199	0.9304	0.9261	0.9025	0.9477	0.957
	15.5	0.933433	0.7628	0.799333	0.7097	0.863867	0.642033	0.779567	0.7593	0.481667	0.719733	0.735	0.708933	0.833867	1.00527	0.850767	0.678467	0.6121	0.7469	0.7701	0.7069	0.6911	0.7949	0.8024	0.7461	0.9144	0.89	0.9146	0.9222	0.9193	0.8933	0.9458	0.9536
	15.75	0.926933	0.7665	0.803033	0.713233	0.867867	0.644333	0.785267	0.764867	0.482733	0.7225	0.738633	0.712767	0.837233	1.01173	0.8576	0.683	0.6125	0.752	0.7752	0.7096	0.6927	0.8004	0.8064	0.7491	0.9124	0.8855	0.9101	0.9187	0.9117	0.8856	0.9357	0.9434
	16	0.922267	0.7725	0.810733	0.717833	0.877533	0.649533	0.791433	0.7699	0.486733	0.729133	0.7449	0.719367	0.845467	1.0174	0.862533	0.689733	0.6182	0.7589	0.7764	0.7167	0.6991	0.8064	0.812	0.756	0.8986	0.8735	0.8978	0.9057	0.9008	0.8757	0.9232	0.9336
	16.25	0.918167	0.777167	0.816333	0.721333	0.882167	0.653567	0.797833	0.775	0.489	0.734067	0.749133	0.7218	0.849667	1.0221	0.869367	0.697167	0.622	0.7622	0.7798	0.7199	0.7017	0.8119	0.8179	0.7619	0.8925	0.8648	0.8898	0.8983	0.8931	0.865	0.9137	0.9239
	16.5	0.911233	0.7816	0.822433	0.725967	0.8888	0.658567	0.803533	0.780267	0.490533	0.7381	0.754833	0.728033	0.853367	1.0217	0.875367	0.697767	0.6262	0.7674	0.7843	0.7266	0.7037	0.8171	0.824	0.7641	0.8861	0.8583	0.8829	0.8929	0.8851	0.8582	0.9046	0.9178
	16.75	0.906533	0.785067	0.825233	0.730467	0.893933	0.6622	0.808867	0.783833	0.493767	0.740967	0.758067	0.731	0.856133	1.01967	0.880533	0.706133	0.6291	0.7725	0.7898	0.7297	0.7067	0.8216	0.8269	0.768	0.8708	0.8477	0.8699	0.8793	0.8741	0.8475	0.8945	0.9065
	17	0.901567	0.7906	0.8317	0.7345	0.9022	0.664933	0.812633	0.791067	0.4956	0.7482	0.763733	0.7357	0.8636	1.01777	0.885367	0.708867	0.6327	0.7768	0.794	0.7339	0.7104	0.8288	0.8326	0.7773	0.8653	0.8391	0.8635	0.8719	0.8683	0.8386	0.8864	0.8988
	17.25	0.895667	0.796467	0.836033	0.739333	0.906333	0.6691	0.8182	0.7948	0.496467	0.752467	0.7672	0.741267	0.8676	1.0143	0.890967	0.712433	0.6355	0.7832	0.7993	0.7403	0.7153	0.8357	0.8384	0.7821	0.8565	0.8317	0.8539	0.8619	0.8569	0.8288	0.8751	0.8849
	17.5	0.8907	0.7999	0.841167	0.742933	0.912067	0.672467	0.823133	0.7975	0.498533	0.7562	0.7724	0.743	0.873567	1.01437	0.8947	0.718833	0.6388	0.7859	0.8041	0.7414	0.7183	0.8397	0.8417	0.7862	0.8495	0.8253	0.8472	0.8563	0.8507	0.8199	0.8647	0.8738
	17.75	0.887633	0.8027	0.844167	0.7473	0.916733	0.677267	0.828467	0.804367	0.499933	0.758267	0.7764	0.7469	0.876667	1.0106	0.9003	0.7281	0.6408	0.7912	0.8099	0.7453	0.7208	0.8409	0.8464	0.7877	0.8411	0.8171	0.8365	0.847	0.8412	0.8098	0.8553	0.8655
	18	0.8845	0.806133	0.849367	0.7515	0.920967	0.6804	0.833733	0.811467	0.501133	0.7628	0.780233	0.7511	0.879067	1.00893	0.9045	0.7346	0.6429	0.7957	0.8159	0.7486	0.7236	0.845	0.8498	0.7921	0.8287	0.8064	0.8263	0.8359	0.8319	0.8004	0.8525	0.8574
	18.25	0.877967	0.8094	0.8547	0.757833	0.928067	0.6839	0.839067	0.8145	0.502933	0.769433	0.788133	0.757333	0.888367	1.0062	0.909333	0.739833	0.6477	0.8019	0.8239	0.7544	0.7248	0.847	0.8564	0.7995	0.8249	0.802	0.8214	0.8302	0.8257	0.7925	0.8433	0.8509
	18.5	0.869333	0.813633	0.856933	0.760233	0.932567	0.688167	0.843	0.821	0.502767	0.7736	0.7905	0.7611	0.8891	1.00483	0.914833	0.7422	0.6497	0.804	0.827	0.759	0.7303	0.8523	0.8583	0.8036	0.8202	0.7964	0.8145	0.825	0.8182	0.7856	0.8344	0.8437
	18.75	0.8628	0.818567	0.861133	0.764067	0.936067	0.691333	0.847667	0.829167	0.5046	0.775533	0.7939	0.764867	0.896033	1.0022	0.919933	0.746867	0.6509	0.8098	0.8315	0.7627	0.7368	0.8568	0.8621	0.8058	0.8092	0.787	0.8059	0.8136	0.8102	0.7777	0.8249	0.8311
	19	0.855433	0.8212	0.864567	0.768367	0.940567	0.693767	0.852067	0.830733	0.504233	0.777767	0.795267	0.7694	0.898233	0.9971	0.924667	0.749	0.6547	0.8143	0.8361	0.7672	0.7404	0.8593	0.8639	0.8092	0.8022	0.7808	0.7985	0.8069	0.8025	0.769	0.8174	0.8211
	19.25	0.845933	0.825533	0.8703	0.772033	0.945567	0.6982	0.856767	0.834933	0.506367	0.785267	0.801633	0.7738	0.902633	0.9945	0.927567	0.750967	0.6582	0.8173	0.8406	0.7706	0.7435	0.8634	0.8697	0.8162	0.7944	0.774	0.7906	0.7982	0.7943	0.7606	0.8102	0.8132
	19.5	0.838233	0.830033	0.874167	0.776267	0.949833	0.700667	0.8594	0.8378	0.506633	0.788833	0.805067	0.7776	0.906567	0.993167	0.931133	0.752133	0.6624	0.8204	0.846	0.7734	0.7503	0.8669	0.8729	0.8207	0.787	0.7666	0.7836	0.7913	0.7878	0.755	0.8042	0.8069
	19.75	0.829233	0.8334	0.875133	0.7788	0.9546	0.702733	0.864833	0.841833	0.507833	0.789433	0.8091	0.781267	0.911633	0.990633	0.9376	0.754867	0.6616	0.8265	0.8483	0.7783	0.7518	0.871	0.8774	0.8208	0.7802	0.7596	0.7761	0.7847	0.7816	0.7467	0.7968	0.8011
	20	0.817067	0.8382	0.8801	0.783267	0.955267	0.7053	0.867967	0.846133	0.5077	0.794833	0.815	0.783567	0.9139	0.986433	0.939767	0.7557	0.6674	0.832	0.8504	0.7805	0.7563	0.8748	0.8835	0.8265	0.773	0.752333	0.768933	0.7779	0.7752	0.7402	0.790333	0.794967

## Sheet: Raw data Fig 2b D2
Day 2
	Time (h)	SCI Inv + IntIA																								SCI Reinv + IntIA
	0	0.0842	0.0853	0.0815	0.0827	0.0811	0.0793	0.0813	0.0816	0.0838	0.0862	0.0824	0.0834	0.0816	0.0806	0.0814	0.0833	0.0813	0.0824	0.0827	0.0825	0.082	0.0816	0.0814	0.0816	0.0896	0.0903	0.09	0.09	0.0908	0.09	0.0912	0.091
	0.25	0.0844	0.0861	0.0831	0.0847	0.0839	0.0824	0.0841	0.0838	0.0841	0.0853	0.0841	0.0854	0.084	0.0834	0.0841	0.0858	0.0841	0.0841	0.0847	0.0849	0.0844	0.0831	0.0841	0.084	0.0912	0.0919	0.0915	0.0917	0.0924	0.0909	0.0929	0.0929
	0.5	0.0841	0.086	0.0831	0.0843	0.0841	0.0824	0.0842	0.0838	0.084	0.0852	0.0841	0.0851	0.0841	0.0834	0.0841	0.0857	0.0842	0.0841	0.0843	0.0849	0.0845	0.0831	0.0841	0.0841	0.0936	0.0943	0.0938	0.0941	0.0949	0.0933	0.0955	0.0955
	0.75	0.0842	0.086	0.0832	0.0844	0.0845	0.0827	0.0845	0.0839	0.0841	0.0851	0.0841	0.0852	0.0843	0.0837	0.0843	0.0858	0.0845	0.0841	0.0844	0.0851	0.0846	0.0832	0.0843	0.0843	0.0968	0.0977	0.097	0.0975	0.0982	0.0966	0.0991	0.099
	1	0.0842	0.0861	0.0837	0.0849	0.0848	0.0833	0.0852	0.0843	0.0843	0.0853	0.0846	0.0855	0.085	0.0843	0.0849	0.0864	0.0852	0.0846	0.0849	0.0856	0.0852	0.0836	0.0849	0.085	0.1011	0.1024	0.1015	0.102	0.1028	0.1013	0.1041	0.1039
	1.25	0.0845	0.0863	0.0841	0.0853	0.0856	0.0843	0.0862	0.0853	0.0848	0.0855	0.085	0.086	0.0861	0.0851	0.0856	0.0872	0.0862	0.085	0.0853	0.0864	0.0861	0.0841	0.0856	0.0861	0.1073	0.1087	0.1077	0.1084	0.1093	0.1074	0.1105	0.1104
	1.5	0.0847	0.0865	0.0849	0.0856	0.0864	0.0851	0.0867	0.0853	0.0854	0.0857	0.0855	0.0862	0.0866	0.0857	0.0858	0.0873	0.0867	0.0855	0.0856	0.0866	0.0862	0.0848	0.0858	0.0866	0.1155	0.1171	0.1158	0.1169	0.1177	0.1157	0.1195	0.1191
	1.75	0.0852	0.0867	0.086	0.086	0.088	0.0865	0.0881	0.0861	0.0865	0.0859	0.0867	0.0867	0.088	0.0871	0.0867	0.0885	0.0881	0.0867	0.086	0.0876	0.0872	0.0857	0.0867	0.088	0.1261	0.1275	0.1259	0.1267	0.1281	0.1255	0.1298	0.1291
	2	0.0859	0.0871	0.0874	0.0869	0.09	0.0886	0.0901	0.0872	0.0878	0.0864	0.0878	0.0878	0.09	0.0886	0.0879	0.0897	0.0901	0.0878	0.0869	0.0887	0.0884	0.087	0.0879	0.09	0.1329	0.1353	0.133	0.1345	0.1356	0.1326	0.138	0.1373
	2.25	0.0871	0.0876	0.0889	0.0877	0.0921	0.0904	0.0921	0.0876	0.0898	0.087	0.0893	0.0884	0.092	0.0901	0.0886	0.0905	0.0921	0.0893	0.0877	0.0893	0.0889	0.0884	0.0886	0.092	0.1483	0.1511	0.1485	0.1505	0.1515	0.1481	0.154	0.153
	2.5	0.0887	0.0886	0.0915	0.0894	0.0959	0.0941	0.0959	0.0897	0.0926	0.0883	0.0919	0.0903	0.0953	0.0929	0.0909	0.093	0.0959	0.0919	0.0894	0.0913	0.0909	0.0908	0.0909	0.0953	0.166	0.1703	0.167	0.1695	0.1704	0.1667	0.1736	0.1723
	2.75	0.0911	0.0896	0.0946	0.0914	0.1008	0.0982	0.1006	0.0915	0.0965	0.0897	0.0954	0.0926	0.0989	0.0962	0.0927	0.0958	0.1006	0.0954	0.0914	0.0933	0.0928	0.0936	0.0927	0.0989	0.1882	0.1931	0.1887	0.1915	0.1939	0.19	0.1979	0.1951
	3	0.0946	0.0914	0.0987	0.0954	0.1081	0.1046	0.1083	0.0955	0.1017	0.0923	0.1004	0.0969	0.1045	0.1014	0.097	0.1013	0.1083	0.1004	0.0954	0.097	0.0966	0.0975	0.097	0.1045	0.217	0.2222	0.2171	0.2214	0.2221	0.2204	0.2291	0.2279
	3.25	0.0996	0.0937	0.1037	0.0999	0.117	0.1122	0.1176	0.0999	0.109	0.0956	0.1072	0.1025	0.1111	0.1075	0.1015	0.1076	0.1176	0.1072	0.0999	0.1011	0.1006	0.1023	0.1015	0.1111	0.2586	0.262	0.2579	0.2591	0.264	0.2581	0.2677	0.2631
	3.5	0.1064	0.0969	0.1105	0.1069	0.1267	0.1205	0.1271	0.1068	0.1173	0.1007	0.1168	0.1114	0.1185	0.1161	0.1082	0.1175	0.1271	0.1168	0.1069	0.1069	0.1066	0.1075	0.1082	0.1185	0.2857	0.2914	0.2898	0.2944	0.2986	0.2934	0.2757	0.2765
	3.75	0.1157	0.1011	0.117	0.1164	0.1403	0.1319	0.1407	0.1156	0.1269	0.1075	0.1256	0.1242	0.1276	0.1238	0.1164	0.1266	0.1407	0.1256	0.1164	0.1143	0.114	0.1147	0.1164	0.1276	0.3434	0.3498	0.3401	0.3437	0.3527	0.3405	0.3226	0.3191
	4	0.1253	0.1072	0.127	0.1261	0.1572	0.1457	0.1591	0.1236	0.141	0.1176	0.1399	0.1369	0.1386	0.1339	0.1246	0.1403	0.1591	0.1399	0.1261	0.1224	0.1215	0.1255	0.1246	0.1386	0.3819	0.3835	0.381	0.382	0.3852	0.3721	0.3593	0.3532
	4.25	0.1393	0.115	0.1374	0.1404	0.1762	0.1608	0.1799	0.1364	0.1616	0.1274	0.1589	0.1587	0.1501	0.1472	0.1357	0.1579	0.1799	0.1589	0.1404	0.1316	0.1312	0.1351	0.1357	0.1501	0.4209	0.4222	0.4207	0.4246	0.4262	0.4134	0.4394	0.4382
	4.5	0.1608	0.1228	0.1496	0.1577	0.2008	0.1799	0.2126	0.1514	0.1853	0.1411	0.1801	0.1875	0.1633	0.1613	0.1502	0.1797	0.2126	0.1801	0.1577	0.1441	0.1446	0.1464	0.1502	0.1633	0.4235	0.432	0.4165	0.4253	0.4255	0.4172	0.4452	0.434
	4.75	0.186	0.1336	0.1635	0.1791	0.2335	0.2085	0.2282	0.171	0.2177	0.1578	0.2087	0.2359	0.1808	0.179	0.1649	0.2074	0.2282	0.2087	0.1791	0.1557	0.1555	0.1592	0.1649	0.1808	0.4595	0.4709	0.4533	0.4621	0.4687	0.4514	0.4884	0.4755
	5	0.2149	0.1479	0.1809	0.2068	0.2431	0.2253	0.2393	0.1937	0.2365	0.1815	0.2363	0.2528	0.2066	0.2052	0.1847	0.2297	0.2393	0.2363	0.2068	0.1716	0.1718	0.1767	0.1847	0.2066	0.4902	0.4976	0.4841	0.4891	0.4939	0.4725	0.5118	0.5082
	5.25	0.2403	0.1641	0.2103	0.2441	0.28	0.24	0.3117	0.2199	0.2598	0.2088	0.2769	0.3545	0.2214	0.2222	0.2156	0.2771	0.3117	0.2769	0.2441	0.1903	0.1912	0.1864	0.2156	0.2214	0.4995	0.5008	0.4914	0.4885	0.5079	0.483	0.5101	0.5054
	5.5	0.2488	0.1869	0.2206	0.2611	0.3307	0.2727	0.3532	0.2357	0.2849	0.2366	0.3225	0.3721	0.2375	0.2405	0.2285	0.3082	0.3532	0.3225	0.2611	0.2113	0.2119	0.1936	0.2285	0.2375	0.4889	0.4929	0.4813	0.4837	0.4929	0.4689	0.493	0.4773
	5.75	0.2778	0.2132	0.2344	0.3078	0.3671	0.3154	0.3803	0.2916	0.3189	0.2505	0.3716	0.4134	0.2553	0.2598	0.242	0.3521	0.3803	0.3716	0.3078	0.2261	0.2267	0.213	0.242	0.2553	0.5019	0.5098	0.4949	0.5023	0.5069	0.4818	0.5153	0.5002
	6	0.309	0.2318	0.2528	0.3421	0.3864	0.3497	0.4087	0.3323	0.3459	0.295	0.3742	0.458	0.2708	0.2929	0.2868	0.3623	0.4087	0.3742	0.3421	0.2358	0.2374	0.2304	0.2868	0.2708	0.524	0.5284	0.5158	0.5199	0.533	0.5047	0.5304	0.5147
	6.25	0.3363	0.2482	0.2696	0.3681	0.4082	0.3699	0.44	0.3529	0.3629	0.3339	0.4006	0.4892	0.2946	0.3262	0.3165	0.3847	0.44	0.4006	0.3681	0.2741	0.2746	0.2484	0.3165	0.2946	0.5361	0.5443	0.5288	0.5319	0.5429	0.5128	0.5348	0.5208
	6.5	0.3544	0.2798	0.292	0.3913	0.4403	0.3988	0.466	0.3743	0.38	0.3595	0.4263	0.5146	0.3215	0.3502	0.3342	0.4127	0.466	0.4263	0.3913	0.3	0.3009	0.271	0.3342	0.3215	0.5501	0.5575	0.5431	0.5463	0.5586	0.529	0.5531	0.5391
	6.75	0.3729	0.3229	0.3103	0.4166	0.4798	0.4302	0.4942	0.3956	0.4009	0.3738	0.4598	0.5156	0.3442	0.3686	0.3544	0.4308	0.4942	0.4598	0.4166	0.3189	0.3172	0.2922	0.3544	0.3442	0.5633	0.5715	0.5577	0.5609	0.573	0.5448	0.563	0.554
	7	0.3982	0.3563	0.329	0.4457	0.5016	0.4555	0.5205	0.4263	0.425	0.3955	0.496	0.5385	0.365	0.3974	0.3803	0.4613	0.5205	0.496	0.4457	0.3396	0.3387	0.3145	0.3803	0.365	0.5796	0.5876	0.5747	0.5773	0.5893	0.5612	0.5868	0.5742
	7.25	0.4281	0.3779	0.3552	0.4767	0.5342	0.4836	0.5443	0.4514	0.4497	0.4246	0.5187	0.5692	0.3882	0.4315	0.4072	0.4824	0.5443	0.5187	0.4767	0.3577	0.3579	0.3341	0.4072	0.3882	0.5948	0.6007	0.5818	0.5907	0.6028	0.5731	0.6023	0.5897
	7.5	0.4498	0.4027	0.375	0.5097	0.5549	0.5068	0.5613	0.4702	0.4724	0.4564	0.5476	0.604	0.4125	0.4579	0.4307	0.4984	0.5613	0.5476	0.5097	0.3768	0.3786	0.3534	0.4307	0.4125	0.6187	0.6253	0.607	0.6189	0.6254	0.5956	0.6284	0.6149
	7.75	0.4704	0.4312	0.3904	0.5333	0.5829	0.5231	0.5736	0.496	0.4924	0.4859	0.566	0.6216	0.4311	0.4726	0.4548	0.5256	0.5736	0.566	0.5333	0.3921	0.3936	0.3726	0.4548	0.4311	0.6369	0.6452	0.6248	0.6345	0.6426	0.6135	0.6467	0.6334
	8	0.4931	0.4635	0.4102	0.5623	0.6067	0.5449	0.6053	0.5191	0.5158	0.5098	0.5901	0.6533	0.4507	0.4958	0.4785	0.5492	0.6053	0.5901	0.5623	0.416	0.4186	0.3925	0.4785	0.4507	0.6535	0.6617	0.6439	0.6587	0.6613	0.6345	0.6702	0.6588
	8.25	0.5133	0.4949	0.4297	0.5864	0.6299	0.5655	0.6245	0.5406	0.5361	0.5357	0.6133	0.6805	0.4712	0.5111	0.4972	0.5681	0.6245	0.6133	0.5864	0.4354	0.4376	0.4103	0.4972	0.4712	0.6757	0.6832	0.6645	0.6803	0.6809	0.6595	0.6933	0.6812
	8.5	0.5373	0.5191	0.4499	0.61	0.6537	0.5842	0.6494	0.5634	0.556	0.5554	0.6397	0.7111	0.4896	0.5306	0.5181	0.5906	0.6494	0.6397	0.61	0.4491	0.4526	0.4284	0.5181	0.4896	0.693	0.7018	0.6826	0.6997	0.7015	0.6745	0.7155	0.705
	8.75	0.5561	0.5407	0.4696	0.6332	0.6734	0.6073	0.672	0.5827	0.572	0.5765	0.6582	0.7348	0.5065	0.5483	0.5357	0.6137	0.672	0.6582	0.6332	0.4671	0.4683	0.44	0.5357	0.5065	0.714	0.7252	0.7046	0.721	0.7209	0.6958	0.7402	0.7307
	9	0.5796	0.5656	0.4875	0.6592	0.7048	0.624	0.6989	0.6118	0.59	0.595	0.6864	0.7611	0.5201	0.5626	0.5571	0.6473	0.6989	0.6864	0.6592	0.4833	0.4852	0.4534	0.5571	0.5201	0.7383	0.7512	0.7297	0.7458	0.7496	0.7188	0.7672	0.7562
	9.25	0.5966	0.5831	0.5026	0.6828	0.7268	0.6474	0.7219	0.6297	0.6051	0.6149	0.7082	0.7909	0.5357	0.5836	0.5761	0.6666	0.7219	0.7082	0.6828	0.4993	0.4994	0.4633	0.5761	0.5357	0.7554	0.7753	0.7496	0.7659	0.7664	0.7338	0.79	0.7761
	9.5	0.6189	0.6073	0.5159	0.7081	0.7493	0.6641	0.7468	0.6551	0.6251	0.6371	0.7338	0.8211	0.5484	0.6006	0.5936	0.6913	0.7468	0.7338	0.7081	0.5146	0.5156	0.4738	0.5936	0.5484	0.7782	0.7932	0.7688	0.7841	0.7862	0.7537	0.8121	0.802
	9.75	0.6354	0.6291	0.5294	0.7341	0.7712	0.681	0.7696	0.6743	0.6378	0.6565	0.7576	0.8497	0.5607	0.6158	0.6146	0.7135	0.7696	0.7576	0.7341	0.5251	0.5247	0.4831	0.6146	0.5607	0.7985	0.8189	0.7913	0.8072	0.8114	0.7725	0.8379	0.8252
	10	0.6522	0.6467	0.5394	0.7578	0.7915	0.6988	0.7942	0.6995	0.6524	0.6758	0.7775	0.874	0.5741	0.6299	0.6309	0.7374	0.7942	0.7775	0.7578	0.5364	0.5377	0.49	0.6309	0.5741	0.8228	0.8401	0.8125	0.8283	0.8345	0.796	0.8661	0.8531
	10.25	0.6666	0.6662	0.5502	0.7806	0.8103	0.7145	0.8145	0.7235	0.6619	0.6959	0.799	0.9151	0.5836	0.6447	0.6487	0.7598	0.8145	0.799	0.7806	0.5466	0.5481	0.4989	0.6487	0.5836	0.8463	0.8617	0.8372	0.8513	0.8577	0.8168	0.8875	0.8737
	10.5	0.6795	0.6885	0.5609	0.8039	0.8306	0.7315	0.832	0.7454	0.672	0.7143	0.8185	0.9286	0.595	0.6587	0.6621	0.7835	0.832	0.8185	0.8039	0.5577	0.558	0.5063	0.6621	0.595	0.8664	0.8815	0.8589	0.8685	0.8782	0.8351	0.9072	0.8943
	10.75	0.6954	0.7108	0.5673	0.8261	0.8469	0.747	0.8517	0.7703	0.6872	0.7344	0.8371	0.9324	0.6044	0.6704	0.6772	0.8045	0.8517	0.8371	0.8261	0.5666	0.5692	0.5129	0.6772	0.6044	0.8827	0.896	0.8762	0.8879	0.8962	0.8557	0.9294	0.9197
	11	0.707	0.7307	0.577	0.8477	0.8659	0.7596	0.873	0.7896	0.6957	0.7515	0.8591	0.9353	0.6124	0.6818	0.6942	0.8286	0.873	0.8591	0.8477	0.5746	0.577	0.5207	0.6942	0.6124	0.9047	0.9356	0.9071	0.9172	0.9268	0.9069	0.9745	0.9561
	11.25	0.718	0.7451	0.5839	0.8643	0.8762	0.7717	0.8892	0.801	0.702	0.7661	0.876	0.9512	0.6224	0.6948	0.7077	0.8411	0.8892	0.876	0.8643	0.5797	0.5819	0.5272	0.7077	0.6224	0.9482	0.9474	0.9385	0.9405	0.9524	0.9225	0.9861	0.9691
	11.5	0.7305	0.7658	0.5909	0.8841	0.8931	0.7848	0.9037	0.8223	0.7039	0.7826	0.8912	0.9794	0.6307	0.7061	0.7208	0.862	0.9037	0.8912	0.8841	0.5883	0.5916	0.5332	0.7208	0.6307	0.9503	0.9576	0.9484	0.9575	0.9607	0.9401	1.0014	0.9851
	11.75	0.7401	0.7832	0.5999	0.9009	0.9102	0.7997	0.9181	0.8425	0.7153	0.7985	0.9095	0.9788	0.6384	0.7161	0.7347	0.882	0.9181	0.9095	0.9009	0.5977	0.6016	0.5374	0.7347	0.6384	0.9575	0.9647	0.9567	0.9649	0.9652	0.9382	1.0035	0.9897
	12	0.7473	0.7969	0.6068	0.9162	0.9208	0.8088	0.9342	0.8546	0.7355	0.8112	0.9247	0.9821	0.645	0.7253	0.7466	0.8954	0.9342	0.9247	0.9162	0.6036	0.6078	0.5443	0.7466	0.645	0.963	0.9694	0.9633	0.9691	0.9704	0.9547	1.0212	1.0046
	12.25	0.7556	0.8118	0.6139	0.9353	0.931	0.8245	0.947	0.8655	0.7453	0.8249	0.9374	0.9838	0.6511	0.7388	0.7564	0.909	0.947	0.9374	0.9353	0.6084	0.6117	0.5489	0.7564	0.6511	0.9759	0.9977	0.993	1.002	1.0077	0.9925	1.0338	1.0214
	12.5	0.7653	0.8237	0.62	0.9484	0.9438	0.8322	0.9607	0.8783	0.7552	0.8363	0.9505	0.987	0.6605	0.7475	0.7704	0.9224	0.9607	0.9505	0.9484	0.6148	0.6194	0.5546	0.7704	0.6605	0.9967	1.0136	1.0015	1.0079	1.0161	0.9988	1.047	1.0385
	12.75	0.7715	0.8378	0.6245	0.9625	0.9519	0.8429	0.9755	0.8901	0.7698	0.8492	0.9599	0.9408	0.6672	0.7573	0.7799	0.9342	0.9755	0.9599	0.9625	0.6208	0.6259	0.5587	0.7799	0.6672	0.995	1.0092	0.999	1.0018	1.015	0.9949	1.0413	1.0334
	13	0.7791	0.8531	0.6303	0.974	0.963	0.8558	0.9861	0.9044	0.7859	0.8625	0.9751	0.9341	0.6746	0.7657	0.7903	0.9491	0.9861	0.9751	0.974	0.6249	0.6318	0.5642	0.7903	0.6746	1.0002	1.0143	1.0089	1.0142	1.0199	1.0052	1.0437	1.0342
	13.25	0.7866	0.8641	0.6385	0.9883	0.9739	0.8633	0.997	0.9139	0.7951	0.8738	0.9887	0.919	0.6819	0.7729	0.8006	0.9615	0.997	0.9887	0.9883	0.6317	0.6382	0.5721	0.8006	0.6819	0.996	1.0056	1.0056	1.0072	1.0185	0.9972	1.0454	1.0359
	13.5	0.795	0.8767	0.6428	1.0003	0.9831	0.8721	1.0071	0.924	0.8056	0.886	0.9923	0.8986	0.687	0.7814	0.8099	0.9701	1.0071	0.9923	1.0003	0.6381	0.6446	0.5743	0.8099	0.687	1.0029	1.012	1.0175	1.021	1.0215	1.0102	1.0473	1.0222
	13.75	0.8046	0.8899	0.6502	1.0111	0.9909	0.8819	1.0179	0.9338	0.8148	0.8961	1.009	0.893	0.6945	0.7895	0.8207	0.9833	1.0179	1.009	1.0111	0.6453	0.6516	0.5818	0.8207	0.6945	1.0068	1.0175	1.0019	0.9947	1.0321	0.9747	1.0187	1.0052
	14	0.8087	0.8977	0.6542	1.0221	0.999	0.8913	1.0245	0.9382	0.8209	0.9042	1.0238	0.8624	0.7012	0.7997	0.8282	0.9895	1.0245	1.0238	1.0221	0.6493	0.6559	0.5846	0.8282	0.7012	0.9889	0.9827	0.9802	0.977	0.9995	0.9574	1.0095	1.0005
	14.25	0.8189	0.9076	0.6598	1.0322	1.0088	0.8978	1.033	0.9449	0.83	0.9133	1.0196	0.8589	0.7054	0.8061	0.8356	0.9976	1.033	1.0196	1.0322	0.6547	0.6605	0.5881	0.8356	0.7054	0.968	0.9692	0.9667	0.9673	0.9984	0.9489	0.9979	0.9864
	14.5	0.8257	0.9181	0.6658	1.0397	1.0154	0.9068	1.0319	0.9548	0.8336	0.925	1.018	0.8586	0.7115	0.8136	0.8458	0.9965	1.0319	1.018	1.0397	0.6593	0.6663	0.592	0.8458	0.7115	0.9586	0.9552	0.9516	0.9536	0.9763	0.9358	0.9867	0.9715
	14.75	0.8281	0.9275	0.6719	1.048	1.0217	0.9123	1.0264	0.9596	0.8367	0.9329	1.0195	0.8425	0.716	0.8199	0.8528	0.9778	1.0264	1.0195	1.048	0.6638	0.6673	0.5937	0.8528	0.716	0.9493	0.9495	0.95	0.9505	0.9624	0.9276	0.9771	0.9623
	15	0.8298	0.9357	0.6766	1.0545	1.03	0.9196	1.0288	0.9683	0.8415	0.9399	1.0231	0.8337	0.7221	0.8288	0.8601	0.9733	1.0288	1.0231	1.0545	0.6672	0.6724	0.5993	0.8601	0.7221	0.9355	0.9363	0.9328	0.936	0.9533	0.9159	0.9685	0.9489
	15.25	0.8403	0.9443	0.6818	1.0694	1.0383	0.926	1.0251	0.9763	0.8441	0.9523	1.0313	0.8263	0.7266	0.8369	0.8707	0.9705	1.0251	1.0313	1.0694	0.6703	0.6777	0.6043	0.8707	0.7266	0.9266	0.9285	0.9178	0.9242	0.9499	0.9039	0.9596	0.9432
	15.5	0.8459	0.9521	0.6842	1.0628	1.043	0.9367	1.0241	0.9773	0.8466	0.9578	1.0209	0.8158	0.733	0.8455	0.877	0.9744	1.0241	1.0209	1.0628	0.6712	0.6764	0.6057	0.877	0.733	0.924	0.9202	0.9153	0.9171	0.9426	0.8966	0.9529	0.9329
	15.75	0.8475	0.9552	0.6901	1.057	1.0449	0.9382	1.0195	0.958	0.8503	0.9596	1.0147	0.8057	0.7348	0.8509	0.8869	0.9673	1.0195	1.0147	1.057	0.6801	0.6785	0.609	0.8869	0.7348	0.9179	0.9118	0.9128	0.9123	0.934	0.8907	0.9458	0.9278
	16	0.8506	0.9665	0.6953	1.0587	1.0536	0.9466	1.0163	0.9658	0.8537	0.972	1.0237	0.7975	0.7423	0.8564	0.8937	0.967	1.0163	1.0237	1.0587	0.6896	0.6852	0.6134	0.8937	0.7423	0.9106	0.9023	0.9034	0.9027	0.9252	0.8799	0.9336	0.9137
	16.25	0.8566	0.9719	0.7008	1.052	1.0615	0.9509	1.0125	0.9648	0.859	0.9807	1.017	0.7878	0.7435	0.8612	0.9001	0.9564	1.0125	1.017	1.052	0.6926	0.6999	0.6174	0.9001	0.7435	0.8989	0.8923	0.8909	0.8919	0.918	0.8682	0.9237	0.905
	16.5	0.8587	0.98	0.7045	1.049	1.0628	0.9605	1.0075	0.9659	0.8616	0.9867	1.0194	0.7831	0.7516	0.8683	0.9101	0.9611	1.0075	1.0194	1.049	0.6912	0.7011	0.6208	0.9101	0.7516	0.8953	0.8846	0.8847	0.8833	0.9094	0.8596	0.9151	0.8975
	16.75	0.8632	0.9864	0.7068	1.0482	1.0507	0.9669	1.0038	0.9648	0.8658	0.9915	1.0153	0.7748	0.7548	0.8754	0.9128	0.9486	1.0038	1.0153	1.0482	0.7053	0.7056	0.6232	0.9128	0.7548	0.8824	0.8727	0.8731	0.8733	0.8959	0.8505	0.9074	0.8886
	17	0.8647	0.9899	0.712	1.0495	1.0508	0.9714	1.0028	0.9511	0.8675	0.9992	1.0273	0.7711	0.7589	0.8795	0.9213	0.9461	1.0028	1.0273	1.0495	0.7072	0.7044	0.6267	0.9213	0.7589	0.8754	0.8659	0.8656	0.8657	0.8918	0.8385	0.8959	0.8799
	17.25	0.8641	0.9957	0.716	1.0452	1.0528	0.9767	0.9986	0.9505	0.8689	1.0051	1.0218	0.7651	0.7631	0.8847	0.9285	0.9418	0.9986	1.0218	1.0452	0.7132	0.7098	0.6292	0.9285	0.7631	0.8646	0.8563	0.8552	0.8568	0.8789	0.8287	0.8866	0.8715
	17.5	0.8678	1.004	0.7194	1.0406	1.0507	0.9817	0.9967	0.9514	0.8724	1.0103	1.018	0.7591	0.7666	0.8903	0.9328	0.9503	0.9967	1.018	1.0406	0.7211	0.7154	0.6342	0.9328	0.7666	0.8587	0.8498	0.8507	0.8508	0.8752	0.8205	0.877	0.8631
	17.75	0.8713	1.0015	0.7255	1.0299	1.0492	0.9868	1.0086	0.9461	0.8738	0.9966	1.003	0.7541	0.7708	0.8974	0.9405	0.9495	1.0086	1.003	1.0299	0.7262	0.7242	0.6371	0.9405	0.7708	0.8496	0.8422	0.8402	0.8416	0.8622	0.8106	0.8685	0.8538
	18	0.8697	1.0104	0.7286	1.0321	1.0435	0.9928	1.0122	0.9437	0.874	0.9928	0.9922	0.7496	0.7716	0.9009	0.943	0.9515	1.0122	0.9922	1.0321	0.7297	0.7318	0.64	0.943	0.7716	0.8379	0.833	0.8288	0.8307	0.8521	0.7994	0.8599	0.8436
	18.25	0.8734	1.0213	0.7351	1.0327	1.0467	1.0023	1.0069	0.948	0.878	0.9958	0.9922	0.7472	0.7755	0.9077	0.9489	0.9415	1.0069	0.9922	1.0327	0.7339	0.7386	0.6481	0.9489	0.7755	0.8316	0.8273	0.8221	0.8247	0.8472	0.7919	0.8532	0.8372
	18.5	0.8717	1.0253	0.7388	1.0264	1.0425	1.0016	1.0018	0.9407	0.8767	0.9946	0.977	0.7436	0.7804	0.9124	0.9571	0.9255	1.0018	0.977	1.0264	0.7368	0.7406	0.648	0.9571	0.7804	0.8298	0.8194	0.8175	0.8191	0.8405	0.7853	0.8447	0.8311
	18.75	0.873	1.0205	0.7413	1.0351	1.0355	1.005	0.9904	0.936	0.8787	0.9881	0.9604	0.7404	0.7852	0.9172	0.9625	0.9189	0.9904	0.9604	1.0351	0.7405	0.7448	0.6508	0.9625	0.7852	0.8187	0.8117	0.8077	0.8116	0.8309	0.7746	0.8351	0.8223
	19	0.8727	1.0128	0.7439	1.0277	1.0357	1.013	0.9805	0.9259	0.8782	0.985	0.9504	0.7379	0.7889	0.924	0.9678	0.9042	0.9805	0.9504	1.0277	0.7418	0.7483	0.653	0.9678	0.7889	0.8124	0.8044	0.8003	0.8047	0.8225	0.7669	0.8279	0.8137
	19.25	0.8714	1.0123	0.7495	1.0245	1.0341	1.0188	0.9684	0.9213	0.8783	0.985	0.9455	0.7335	0.7908	0.9256	0.972	0.8959	0.9684	0.9455	1.0245	0.7448	0.7502	0.6576	0.972	0.7908	0.8028	0.7976	0.7931	0.7968	0.8143	0.7597	0.819	0.8058
	19.5	0.8702	1.0082	0.7551	1.0152	1.0325	1.0245	0.9565	0.9272	0.8784	0.9797	0.9363	0.7301	0.7942	0.9282	0.9751	0.8832	0.9565	0.9363	1.0152	0.7448	0.7522	0.662	0.9751	0.7942	0.7945	0.7909	0.7852	0.7894	0.8085	0.7523	0.8122	0.7982
	19.75	0.8701	1.0028	0.7571	1.0018	1.0318	1.0254	0.9573	0.9188	0.8784	0.9733	0.9205	0.7283	0.8002	0.937	0.9815	0.8738	0.9573	0.9205	1.0018	0.7477	0.7553	0.6632	0.9815	0.8002	0.7888	0.7857	0.7788	0.7831	0.8015	0.7466	0.8042	0.7905
	20	0.8662	1.0012	0.7615	0.9924	1.0376	1.0269	0.9406	0.9083	0.8747	0.9711	0.9155	0.725	0.8015	0.9361	0.98	0.8643	0.9406	0.9155	0.9924	0.7481	0.7572	0.6683	0.98	0.8015	0.781367	0.7795	0.7714	0.776067	0.7953	0.739767	0.797	0.782867

## Sheet: Raw data Fig 2b D3
Day 3
	Time (h)	SCI Inv + IntIA																								SCI Reinv + IntIA
	0	0.08395	0.08305	0.0829	0.08275	0.0818	0.0826725	0.08135	0.0822	0.0843	0.08295	0.08275	0.08255	0.08275	0.0824	0.0815	0.0823745	0.0821	0.0834	0.0828	0.0823	0.0835	0.0826	0.0829	0.083	0.0888	0.0885	0.0884	0.0882	0.0911	0.0898	0.0888	0.0898
	0.25	0.08425	0.0839	0.08455	0.08475	0.08445	0.0843217	0.08405	0.0847	0.08455	0.0833	0.08435	0.08435	0.08555	0.0852	0.0842	0.0843	0.0841	0.0854	0.0846	0.0841	0.0843	0.0835	0.0834	0.0832	0.0904	0.0903	0.0902	0.0899	0.0928	0.0915	0.0905	0.0915
	0.5	0.08405	0.0838	0.08455	0.0846	0.0845	0.0842536	0.084	0.08475	0.0843	0.0832	0.08425	0.08415	0.08545	0.08515	0.08415	0.0842436	0.084	0.0852	0.0843	0.084	0.0842	0.0834	0.0833	0.0831	0.0928	0.0929	0.0928	0.0925	0.0956	0.0941	0.0929	0.0941
	0.75	0.08415	0.0838	0.0847	0.0848	0.08465	0.084387	0.0841	0.0851	0.0844	0.08315	0.0844	0.08435	0.08565	0.0855	0.08445	0.0843936	0.0842	0.0854	0.0845	0.0842	0.0842	0.0834	0.0833	0.083	0.0962	0.0966	0.0963	0.0961	0.0992	0.0977	0.0962	0.0975
	1	0.0841	0.0839	0.08535	0.0854	0.0851	0.0847449	0.08465	0.0858	0.08445	0.08325	0.0848	0.08475	0.08625	0.08605	0.08515	0.0848149	0.0848	0.086	0.0849	0.0846	0.0843	0.0835	0.0833	0.0832	0.1009	0.1013	0.1012	0.1007	0.1039	0.1024	0.1007	0.1024
	1.25	0.0844	0.08415	0.0857	0.0862	0.0859	0.085329	0.08535	0.0869	0.08485	0.08345	0.08535	0.0853	0.08725	0.08675	0.0863	0.0854702	0.0856	0.0868	0.0855	0.0851	0.0845	0.0838	0.0836	0.0833	0.1072	0.1079	0.108	0.1073	0.1107	0.109	0.1071	0.1087
	1.5	0.0845	0.0843	0.08625	0.087	0.08605	0.0857565	0.0854	0.0875	0.08505	0.0836	0.0858	0.08575	0.0879	0.08735	0.0869	0.0858511	0.0866	0.0874	0.086	0.0855	0.0847	0.0839	0.0837	0.0835	0.1156	0.1167	0.1169	0.1161	0.1196	0.1177	0.1152	0.1173
	1.75	0.085	0.0847	0.0873	0.08815	0.0869	0.086658	0.0861	0.089	0.0857	0.08395	0.08675	0.08665	0.0893	0.08865	0.08845	0.0867809	0.0875	0.0888	0.0868	0.0865	0.0851	0.0843	0.0841	0.0838	0.1269	0.1268	0.1269	0.1257	0.1295	0.1269	0.1261	0.1275
	2	0.0855	0.0854	0.08875	0.09	0.08795	0.0878986	0.0871	0.09125	0.0864	0.0845	0.0881	0.0882	0.0916	0.09035	0.09075	0.088067	0.0894	0.0906	0.0882	0.0882	0.0858	0.085	0.0846	0.0844	0.1344	0.1351	0.1353	0.1336	0.1373	0.135	0.1339	0.1352
	2.25	0.08645	0.08615	0.09045	0.0924	0.0888	0.0892435	0.08745	0.0933	0.0876	0.0852	0.0896	0.0895	0.0942	0.09205	0.0928	0.0892968	0.0918	0.093	0.0897	0.0893	0.0866	0.0857	0.0853	0.0851	0.1507	0.1518	0.1517	0.1502	0.1536	0.1509	0.1492	0.1504
	2.5	0.08795	0.08765	0.09355	0.09665	0.0911	0.0916942	0.0892	0.0981	0.0892	0.0867	0.0926	0.09215	0.0991	0.0956	0.0972	0.0918085	0.096	0.0973	0.0923	0.092	0.088	0.0873	0.0868	0.0866	0.1712	0.1735	0.1723	0.1694	0.1734	0.1705	0.1692	0.1695
	2.75	0.09005	0.08975	0.0977	0.1029	0.09335	0.0947638	0.0908	0.1043	0.09145	0.08845	0.0968	0.0959	0.10575	0.10035	0.10195	0.0948096	0.1022	0.1036	0.096	0.0958	0.0901	0.0894	0.0886	0.0883	0.1946	0.198	0.1967	0.1937	0.1977	0.1938	0.1926	0.1921
	3	0.0933	0.09315	0.10415	0.11285	0.0977	0.0995725	0.0947	0.11515	0.0945	0.09135	0.10375	0.1019	0.11675	0.10805	0.1099	0.0997798	0.1122	0.1135	0.1021	0.1017	0.0935	0.0928	0.0915	0.0912	0.2251	0.2269	0.2272	0.2228	0.2264	0.2233	0.2204	0.2251
	3.25	0.0982	0.09815	0.1127	0.12555	0.1029	0.105494	0.0989	0.1257	0.09855	0.0957	0.1136	0.10985	0.1273	0.1183	0.1192	0.105704	0.1252	0.1259	0.11	0.1097	0.0985	0.0978	0.0959	0.0955	0.269	0.269	0.2668	0.2625	0.2679	0.2628	0.2643	0.26
	3.5	0.1056	0.1059	0.12275	0.13935	0.11035	0.1132	0.1058	0.1419	0.10375	0.10245	0.12455	0.12155	0.14455	0.12895	0.1284	0.113582	0.1387	0.14	0.1216	0.1215	0.1062	0.1056	0.1026	0.1023	0.3126	0.3177	0.2981	0.3075	0.3129	0.3037	0.3169	0.2774
	3.75	0.117	0.1173	0.13665	0.1639	0.1199	0.123188	0.1149	0.16485	0.1111	0.11255	0.1405	0.13235	0.1687	0.1459	0.14155	0.123797	0.1634	0.1644	0.1327	0.132	0.1175	0.1171	0.1128	0.1123	0.3388	0.35	0.3269	0.3446	0.3583	0.3494	0.3214	0.3299
	4	0.128	0.1294	0.15465	0.1958	0.1289	0.135761	0.1241	0.18835	0.1186	0.1241	0.1635	0.1497	0.1981	0.169	0.15715	0.136419	0.1951	0.1965	0.1501	0.1493	0.1295	0.1293	0.1244	0.1238	0.3812	0.3845	0.3611	0.3801	0.3878	0.3837	0.3663	0.3507
	4.25	0.14825	0.15015	0.17955	0.23725	0.14195	0.152174	0.1373	0.2333	0.12855	0.1424	0.1952	0.1731	0.2395	0.19855	0.17805	0.153095	0.2378	0.2367	0.1736	0.1726	0.1504	0.1499	0.1428	0.142	0.4195	0.4319	0.3993	0.4213	0.4323	0.4238	0.397	0.4394
	4.5	0.1769	0.17545	0.2158	0.2778	0.15715	0.172094	0.15485	0.2796	0.1418	0.1675	0.2347	0.20295	0.2794	0.2313	0.2099	0.173286	0.2825	0.2731	0.2037	0.2022	0.176	0.1749	0.1672	0.1678	0.4355	0.4362	0.4285	0.4276	0.4363	0.4256	0.4473	0.4297
	4.75	0.228	0.2241	0.24275	0.36275	0.17815	0.198239	0.17455	0.344	0.15635	0.2087	0.2811	0.24175	0.34955	0.26055	0.22425	0.198395	0.3602	0.3653	0.2408	0.2427	0.2225	0.2257	0.2068	0.2106	0.4622	0.4701	0.4577	0.4633	0.4731	0.4589	0.4728	0.4721
	5	0.271	0.2699	0.2832	0.40285	0.20275	0.22518	0.2008	0.4361	0.17065	0.25185	0.35805	0.28025	0.4287	0.33815	0.2428	0.226443	0.407	0.3987	0.2811	0.2794	0.2696	0.2702	0.2531	0.2506	0.4877	0.4925	0.4797	0.4874	0.4951	0.481	0.4765	0.5084
	5.25	0.3009	0.308	0.36025	0.43995	0.229	0.254671	0.22745	0.4553	0.18675	0.3141	0.3742	0.36235	0.43455	0.39315	0.29625	0.256447	0.4422	0.4377	0.3639	0.3608	0.3137	0.3023	0.3154	0.3128	0.4973	0.498	0.4941	0.4903	0.5112	0.4908	0.4823	0.516
	5.5	0.34325	0.35205	0.3806	0.4666	0.24735	0.280055	0.24845	0.47225	0.2082	0.3431	0.4217	0.38975	0.45895	0.40725	0.32945	0.280885	0.466	0.4672	0.39	0.3895	0.353	0.3511	0.3459	0.3403	0.4971	0.4941	0.4995	0.4859	0.4975	0.479	0.497	0.4801
	5.75	0.38025	0.39365	0.3999	0.5039	0.29645	0.304386	0.29915	0.501	0.22065	0.3767	0.45075	0.399	0.49965	0.4317	0.3505	0.305345	0.5044	0.5034	0.4005	0.3975	0.395	0.3923	0.3772	0.3762	0.5053	0.5102	0.5122	0.5055	0.5133	0.4958	0.5025	0.4982
	6	0.41965	0.4391	0.4347	0.51815	0.3315	0.32782	0.33975	0.5111	0.2354	0.42125	0.47445	0.4321	0.51085	0.466	0.37625	0.328995	0.519	0.5173	0.4335	0.4307	0.4409	0.4373	0.4249	0.4176	0.5307	0.5354	0.5334	0.526	0.5385	0.5162	0.5246	0.5155
	6.25	0.4332	0.464	0.4707	0.5385	0.34355	0.350588	0.35355	0.52145	0.25475	0.44835	0.4893	0.46055	0.522	0.4837	0.40185	0.351973	0.5411	0.5359	0.4631	0.458	0.4656	0.4624	0.4547	0.442	0.5416	0.5448	0.5505	0.5373	0.549	0.524	0.5437	0.5172
	6.5	0.4475	0.4827	0.50005	0.56025	0.3667	0.37479	0.3769	0.53955	0.2746	0.4663	0.49705	0.4918	0.55015	0.50905	0.4281	0.376973	0.5632	0.5573	0.4964	0.4872	0.4851	0.4803	0.4755	0.4571	0.556	0.5604	0.566	0.5528	0.5638	0.5405	0.5558	0.5363
	6.75	0.4565	0.49235	0.518	0.58095	0.3939	0.396197	0.40425	0.55265	0.2962	0.4769	0.52085	0.5062	0.5727	0.53235	0.45125	0.398286	0.5853	0.5766	0.5116	0.5008	0.4947	0.49	0.4858	0.468	0.5703	0.5753	0.5824	0.5699	0.5782	0.5563	0.5699	0.5484
	7	0.47235	0.5088	0.539	0.6009	0.41905	0.420313	0.43905	0.57575	0.317	0.49335	0.5521	0.5272	0.59625	0.54925	0.4736	0.422599	0.6037	0.5981	0.5337	0.5207	0.5113	0.5063	0.5014	0.4853	0.5855	0.5915	0.597	0.585	0.5947	0.5723	0.587	0.5689
	7.25	0.49745	0.5387	0.56165	0.62455	0.4518	0.444665	0.4755	0.603	0.33825	0.5153	0.57635	0.54815	0.62595	0.57825	0.50045	0.447168	0.6258	0.6233	0.557	0.5393	0.541	0.5364	0.5257	0.5049	0.6045	0.6093	0.6108	0.6025	0.611	0.5885	0.6045	0.5839
	7.5	0.52585	0.5698	0.59315	0.65675	0.4753	0.470971	0.49445	0.629	0.35955	0.5472	0.6068	0.5812	0.65255	0.5969	0.5197	0.472284	0.6585	0.655	0.5908	0.5716	0.572	0.5676	0.5595	0.5349	0.6275	0.632	0.6387	0.6242	0.6307	0.6077	0.6323	0.6061
	7.75	0.55305	0.59735	0.61935	0.6778	0.5038	0.491914	0.51085	0.6578	0.38085	0.57495	0.6308	0.60645	0.6787	0.62205	0.54395	0.493104	0.6794	0.6762	0.6173	0.5956	0.5993	0.5954	0.5873	0.5626	0.6468	0.6528	0.6609	0.6458	0.6506	0.6282	0.6522	0.6255
	8	0.57955	0.62385	0.64925	0.70275	0.52635	0.51551	0.53915	0.69025	0.39995	0.60295	0.66155	0.63585	0.71015	0.64995	0.57305	0.518159	0.7042	0.7013	0.6463	0.6254	0.6256	0.6221	0.6133	0.5926	0.6682	0.6745	0.6768	0.6687	0.6716	0.6491	0.6726	0.6488
	8.25	0.6075	0.65165	0.67835	0.73105	0.55035	0.537559	0.5543	0.7237	0.419	0.6318	0.6828	0.6653	0.74525	0.6765	0.58735	0.539561	0.7331	0.729	0.6759	0.6547	0.6539	0.6494	0.6413	0.6223	0.6916	0.6989	0.7041	0.6901	0.6911	0.6724	0.6953	0.6694
	8.5	0.63135	0.67815	0.7084	0.764	0.56955	0.55987	0.5818	0.7592	0.4377	0.65995	0.7114	0.6947	0.7814	0.7017	0.6101	0.561895	0.7647	0.7633	0.7045	0.6849	0.6796	0.6767	0.6688	0.6511	0.7136	0.7178	0.7225	0.7131	0.7113	0.6891	0.7161	0.6929
	8.75	0.65255	0.70015	0.7294	0.7904	0.58835	0.578657	0.6043	0.7871	0.4536	0.6826	0.73685	0.71755	0.8121	0.72825	0.6324	0.58098	0.7918	0.789	0.7287	0.7064	0.7017	0.6986	0.6921	0.6731	0.7354	0.7397	0.7462	0.7331	0.7308	0.7112	0.7422	0.7179
	9	0.67625	0.72985	0.761	0.82275	0.61495	0.601636	0.63315	0.82005	0.47	0.70985	0.77295	0.74775	0.84805	0.7603	0.65855	0.60438	0.8212	0.8243	0.7583	0.7372	0.7313	0.7284	0.7212	0.6985	0.7583	0.7642	0.7704	0.7594	0.7562	0.732	0.7662	0.7419
	9.25	0.70425	0.75615	0.78765	0.84205	0.6351	0.620543	0.6534	0.8461	0.4823	0.7357	0.79615	0.77495	0.8748	0.7873	0.67695	0.623621	0.8421	0.842	0.7858	0.7641	0.7578	0.7545	0.7463	0.7251	0.7767	0.783	0.7916	0.7793	0.775	0.7491	0.7853	0.7612
	9.5	0.73125	0.78645	0.8186	0.8698	0.65815	0.640638	0.68015	0.8611	0.4957	0.7653	0.82405	0.805	0.9035	0.81335	0.7003	0.643644	0.8703	0.8693	0.8157	0.7943	0.7882	0.7847	0.7783	0.7523	0.8011	0.8062	0.8096	0.7988	0.7958	0.7711	0.8034	0.789
	9.75	0.7599	0.81515	0.8467	0.91585	0.6788	0.661036	0.70435	0.8792	0.50885	0.7943	0.8563	0.83505	0.9587	0.84035	0.7189	0.663579	0.9192	0.9125	0.846	0.8241	0.817	0.8133	0.806	0.7826	0.8223	0.8287	0.8318	0.8238	0.8208	0.7902	0.8271	0.8117
	10	0.78475	0.83855	0.87055	0.9169	0.70065	0.676832	0.72975	0.90405	0.5184	0.8182	0.88245	0.861	0.9679	0.86245	0.73935	0.680228	0.918	0.9158	0.872	0.85	0.84	0.8371	0.8302	0.8062	0.846	0.8514	0.8558	0.8472	0.8436	0.8148	0.8518	0.8378
	10.25	0.8272	0.8798	0.899	0.92135	0.7209	0.69369	0.7527	0.9163	0.52655	0.8524	0.9021	0.88805	0.9871	0.90785	0.75655	0.697678	0.9217	0.921	0.8981	0.878	0.8834	0.8762	0.8545	0.8503	0.8678	0.873	0.8745	0.8687	0.8664	0.8337	0.8771	0.8582
	10.5	0.82835	0.89715	0.92035	0.9255	0.74065	0.706422	0.77515	0.9697	0.53545	0.8766	0.90615	0.91135	1.0006	0.91735	0.77475	0.711983	0.9256	0.9254	0.9205	0.9022	0.8993	0.895	0.8926	0.8606	0.8876	0.8912	0.8912	0.8862	0.8856	0.8531	0.8957	0.8795
	10.75	0.83515	0.90435	0.93885	0.9602	0.75835	0.720686	0.7981	0.9778	0.54315	0.8894	0.92055	0.93385	1.0472	0.9264	0.79265	0.726404	0.9577	0.9627	0.9406	0.9271	0.9056	0.9031	0.9022	0.8766	0.9072	0.9113	0.9109	0.9058	0.9052	0.8737	0.9149	0.9021
	11	0.83465	0.91055	0.96555	0.9697	0.77835	0.734116	0.82095	1.00205	0.55135	0.89225	0.9683	0.9603	1.05945	0.94385	0.81175	0.740783	0.9682	0.9712	0.9678	0.9528	0.9116	0.9095	0.9062	0.8783	0.9293	0.9544	0.9523	0.9468	0.9512	0.927	0.9361	0.9453
	11.25	0.85065	0.91775	1.0001	0.97155	0.79245	0.744939	0.8387	1.00735	0.5571	0.90005	0.97505	0.99675	1.0559	0.97645	0.82255	0.751361	0.968	0.9751	0.9989	0.9946	0.9203	0.9152	0.9134	0.8867	0.9714	0.9699	0.9622	0.9604	0.9605	0.944	0.9734	0.9592
	11.5	0.87525	0.94985	1.00355	0.97355	0.80955	0.75698	0.8576	0.9318	0.56465	0.9377	0.9861	1.0005	1.05835	0.9934	0.83595	0.761526	0.9748	0.9723	1.0015	0.9995	0.9502	0.9495	0.9466	0.9288	0.9809	0.9728	0.9729	0.9728	0.9703	0.9589	0.9818	0.9741
	11.75	0.8788	0.95755	1.0076	0.99125	0.8265	0.766852	0.8781	0.91785	0.5718	0.94685	0.98585	1.02275	1.05995	0.99755	0.85445	0.771663	0.9872	0.9953	1.0169	1.0286	0.9579	0.9572	0.9567	0.937	0.9808	0.9763	0.9757	0.9787	0.9771	0.9563	0.9913	0.9799
	12	0.8801	0.96025	1.02065	0.94765	0.8414	0.772903	0.89525	0.9042	0.5775	0.95185	0.98385	1.0321	1.0488	0.99705	0.8673	0.778098	0.9517	0.9436	1.0256	1.0386	0.9622	0.9583	0.9655	0.9382	0.9813	0.9801	0.9812	0.9834	0.9793	0.9764	0.9967	0.9949
	12.25	0.86665	0.9628	1.02515	0.93685	0.85515	0.777596	0.91145	0.8805	0.5828	0.95295	0.9385	1.0399	1.0221	0.99925	0.8819	0.783116	0.9367	0.937	1.0321	1.0477	0.9619	0.9637	0.9708	0.9351	1.0079	1.0127	1.0127	1.0147	1.012	1.0024	1.0141	1.0123
	12.5	0.87675	0.96115	1.0348	0.9093	0.86905	0.783483	0.926	0.87145	0.58825	0.95125	0.9258	1.04875	1.0121	0.96725	0.8935	0.788661	0.9016	0.917	1.0457	1.0518	0.965	0.9573	0.9618	0.9407	1.0136	1.0121	1.0193	1.0241	1.0141	1.0083	1.0394	1.0317
	12.75	0.83245	0.91545	1.045	0.89325	0.8796	0.783991	0.9394	0.85375	0.5933	0.91215	0.90585	1.0523	0.9944	0.9347	0.9026	0.78989	0.8951	0.8914	1.0468	1.0578	0.9197	0.9112	0.9293	0.895	1.0102	1.0082	1.0199	1.0185	1.0144	1.005	1.0404	1.0261
	13	0.8133	0.9018	1.05	0.8867	0.89405	0.788428	0.9545	0.84915	0.5994	0.8931	0.896	1.05575	0.9855	0.9292	0.9146	0.795151	0.8829	0.8905	1.0519	1.0596	0.8942	0.9094	0.9001	0.8861	1.0161	1.0161	1.0145	1.0225	1.0166	1.0098	1.0524	1.0272
	13.25	0.80155	0.88135	1.051	0.88195	0.90465	0.792068	0.969	0.8325	0.603	0.887	0.88945	1.05345	0.97185	0.9211	0.92535	0.79906	0.8824	0.8815	1.0585	1.0484	0.8816	0.8811	0.9052	0.8688	1.0088	1.0091	1.0114	1.0185	1.0193	1.008	1.0503	1.0263
	13.5	0.78605	0.87515	1.0478	0.8665	0.9153	0.794396	0.9808	0.81615	0.60885	0.8712	0.87515	1.04245	0.96695	0.90985	0.93575	0.801931	0.8652	0.8678	1.0504	1.0345	0.8705	0.8798	0.8909	0.8515	1.0085	1.0161	1.018	1.031	1.0184	0.9925	1.0564	1.0301
	13.75	0.77375	0.8673	1.0489	0.85905	0.9271	0.798849	0.9937	0.80595	0.61405	0.8631	0.8674	1.0253	0.96195	0.9026	0.9446	0.806681	0.8588	0.8593	1.035	1.0156	0.865	0.8696	0.8819	0.8443	1.0081	1.0261	0.994	1.0057	1.0235	0.9772	1.0524	0.9995
	14	0.75535	0.8568	1.01215	0.84475	0.93655	0.79849	1.0042	0.78495	0.6173	0.8473	0.8482	1.0034	0.94655	0.8875	0.9525	0.806902	0.8445	0.845	1.0074	0.9994	0.8565	0.8571	0.8663	0.8283	0.9962	0.9964	0.9782	0.9894	0.9991	0.9589	1.0488	0.9857
	14.25	0.7454	0.8487	1.00765	0.8321	0.9457	0.801339	1.01405	0.7739	0.62305	0.8382	0.83785	0.99835	0.93535	0.87655	0.9586	0.80973	0.8297	0.8345	1.0071	0.9896	0.8493	0.8481	0.8587	0.8177	0.9855	0.9834	0.9742	0.984	0.9947	0.9514	1.0089	0.982
	14.5	0.7339	0.8384	1.0004	0.82515	0.9575	0.804391	1.02555	0.76235	0.62895	0.828	0.8279	0.9924	0.9272	0.86745	0.9684	0.81301	0.8238	0.8265	1.0022	0.9826	0.8373	0.8395	0.8488	0.8072	0.9675	0.9707	0.9612	0.966	0.9751	0.9389	0.9895	0.9666
	14.75	0.71905	0.82335	0.9858	0.8117	0.9664	0.804252	1.0218	0.74455	0.6315	0.81225	0.8123	0.9756	0.9054	0.85115	0.97365	0.812501	0.8123	0.8111	0.9856	0.9656	0.824	0.8227	0.8317	0.7928	0.9545	0.9688	0.9547	0.9587	0.9716	0.9305	0.9854	0.9569
	15	0.7073	0.8123	0.9751	0.80125	0.9729	0.80539	1.0223	0.73435	0.63445	0.80055	0.8006	0.9635	0.8941	0.8392	0.9806	0.813632	0.8022	0.8003	0.9727	0.9543	0.8125	0.8121	0.8202	0.7809	0.9462	0.9591	0.9434	0.9475	0.9487	0.9176	0.9682	0.9484
	15.25	0.69555	0.8046	0.9662	0.7937	0.98385	0.807993	1.0257	0.7241	0.6373	0.7911	0.7927	0.95475	0.88445	0.82905	0.98825	0.81592	0.7933	0.7941	0.9633	0.9462	0.8049	0.8043	0.8105	0.7717	0.9309	0.9471	0.9358	0.936	0.948	0.9094	0.9568	0.9398
	15.5	0.6847	0.79465	0.9541	0.786	0.99045	0.808912	1.02485	0.71145	0.63955	0.7817	0.7806	0.94455	0.87185	0.8166	0.9894	0.816555	0.7853	0.7867	0.953	0.9361	0.7936	0.7957	0.8022	0.7612	0.9322	0.9442	0.9267	0.9301	0.9431	0.9022	0.9458	0.933
	15.75	0.67055	0.7784	0.93285	0.775	0.9971	0.806946	1.0253	0.6999	0.64515	0.7662	0.76705	0.9267	0.8535	0.80225	0.99925	0.81518	0.7779	0.7721	0.9343	0.9191	0.7787	0.7781	0.7855	0.7469	0.9242	0.9364	0.9231	0.9267	0.9394	0.8963	0.9413	0.9267
	16	0.6633	0.77485	0.9249	0.76785	1.0052	0.809429	1.0218	0.6924	0.6491	0.76025	0.75915	0.91755	0.8459	0.79325	0.99975	0.817543	0.7684	0.7673	0.9271	0.908	0.7746	0.7751	0.781	0.7395	0.9186	0.9264	0.912	0.9165	0.9281	0.8856	0.9286	0.9131
	16.25	0.65515	0.76645	0.9154	0.7588	1.01245	0.80961	1.0167	0.68565	0.65395	0.7519	0.75135	0.90605	0.83165	0.78275	0.99805	0.817789	0.7587	0.7589	0.916	0.8961	0.7667	0.7662	0.7724	0.7314	0.9092	0.9198	0.9021	0.9055	0.9191	0.8741	0.9214	0.9031
	16.5	0.64545	0.7588	0.9052	0.7549	1.023	0.810616	1.02125	0.6828	0.65855	0.7441	0.74455	0.8964	0.8247	0.776	1.00095	0.819159	0.756	0.7538	0.9058	0.887	0.759	0.7586	0.764	0.7242	0.8998	0.9122	0.8951	0.8989	0.912	0.8682	0.9097	0.8955
	16.75	0.63875	0.7498	0.8921	0.74655	1.0251	0.810106	1.01775	0.6757	0.6662	0.7363	0.73655	0.8838	0.81005	0.76445	0.9995	0.818817	0.747	0.7461	0.8934	0.8742	0.7498	0.7498	0.7557	0.7169	0.8892	0.8982	0.882	0.8882	0.899	0.8556	0.9018	0.8864
	17	0.62985	0.74395	0.8828	0.7456	1.02945	0.811335	1.02265	0.66975	0.6682	0.7292	0.73165	0.8734	0.8031	0.75715	1.00295	0.819997	0.7463	0.7449	0.8836	0.8632	0.7441	0.7438	0.7492	0.7092	0.8825	0.8939	0.8762	0.8805	0.8936	0.8453	0.8897	0.8765
	17.25	0.6207	0.7388	0.86945	0.73965	1.021	0.810768	1.0222	0.66505	0.67125	0.72305	0.72375	0.86305	0.79595	0.74835	0.99875	0.819828	0.7414	0.7379	0.8739	0.8522	0.739	0.7386	0.7438	0.7023	0.8736	0.8804	0.8658	0.8726	0.8839	0.8357	0.884	0.8687
	17.5	0.61485	0.73315	0.8589	0.73265	1.01545	0.810981	1.01795	0.6605	0.6754	0.7167	0.71655	0.85135	0.78875	0.7412	0.9999	0.820336	0.7332	0.7321	0.8627	0.84	0.7332	0.7331	0.7375	0.6959	0.8654	0.8706	0.8571	0.8655	0.8762	0.8276	0.8739	0.8601
	17.75	0.60765	0.72425	0.84405	0.7272	1.01505	0.809564	1.02975	0.65385	0.6784	0.70865	0.71075	0.8367	0.7798	0.7334	0.9916	0.820055	0.729	0.7254	0.8465	0.8269	0.7246	0.7239	0.7289	0.6884	0.8588	0.8613	0.8508	0.856	0.8666	0.8177	0.8644	0.8502
	18	0.6021	0.7205	0.83525	0.72315	1.0081	0.809626	1.0277	0.6502	0.68205	0.7041	0.7067	0.8258	0.7715	0.7273	0.9933	0.820814	0.7247	0.7216	0.8378	0.8138	0.7211	0.7199	0.7255	0.6827	0.85	0.8549	0.839	0.846	0.8557	0.8069	0.8554	0.8409
	18.25	0.5968	0.71625	0.8308	0.72055	1.01075	0.811681	1.02225	0.6479	0.68595	0.69965	0.70465	0.82025	0.77	0.7227	0.99675	0.822596	0.722	0.7191	0.8338	0.8067	0.7171	0.7154	0.7208	0.6785	0.8419	0.8487	0.8341	0.8393	0.8492	0.7981	0.8479	0.8346
	18.5	0.59035	0.71225	0.81985	0.71855	1.00845	0.81071	1.0088	0.64215	0.6893	0.69555	0.70005	0.80645	0.7652	0.7174	0.9895	0.821544	0.7204	0.7167	0.8172	0.7957	0.7132	0.7113	0.7162	0.6749	0.8353	0.8437	0.829	0.8353	0.8435	0.7931	0.841	0.8278
	18.75	0.5854	0.70775	0.80345	0.71535	1.0057	0.809848	0.99585	0.63655	0.6911	0.69155	0.69435	0.79465	0.7594	0.71095	0.98715	0.820813	0.7179	0.7128	0.8062	0.7831	0.7084	0.7071	0.7119	0.6712	0.8249	0.832	0.8206	0.8266	0.8348	0.783	0.8331	0.8185
	19	0.5795	0.7034	0.79305	0.711	1.00305	0.80888	0.9891	0.6319	0.69385	0.68715	0.689	0.78485	0.75505	0.7061	0.98615	0.819794	0.7133	0.7087	0.7967	0.773	0.7042	0.7026	0.7062	0.6681	0.8179	0.8234	0.8132	0.8188	0.8266	0.7755	0.8261	0.8094
	19.25	0.57195	0.70075	0.79015	0.70785	1.0008	0.809213	0.982	0.6292	0.69585	0.6842	0.68555	0.77965	0.751	0.7029	0.9861	0.819969	0.7095	0.7062	0.7928	0.7665	0.7016	0.6999	0.7033	0.6651	0.8082	0.8124	0.8068	0.8095	0.8176	0.7672	0.8194	0.8016
	19.5	0.56705	0.69645	0.7814	0.70525	0.9998	0.808961	0.97195	0.6245	0.69765	0.6799	0.68205	0.77145	0.7476	0.69805	0.9835	0.819138	0.7071	0.7034	0.7838	0.7591	0.6974	0.6955	0.6995	0.6603	0.8029	0.8079	0.8005	0.8018	0.8106	0.76	0.8091	0.7939
	19.75	0.5625	0.69505	0.7718	0.70275	1.00385	0.808346	0.9593	0.62215	0.69995	0.67715	0.68015	0.7602	0.74525	0.694	0.98125	0.818763	0.705	0.7005	0.7728	0.7476	0.6958	0.6943	0.6975	0.6568	0.7972	0.8011	0.7936	0.795	0.8043	0.7531	0.8049	0.7867
	20	0.55545	0.691	0.76685	0.6996	0.99745	0.807336	0.94545	0.61855	0.7	0.67325	0.67685	0.75415	0.74155	0.69235	0.97475	0.817305	0.7023	0.6969	0.7677	0.7406	0.6919	0.6901	0.6933	0.6532	0.791767	0.795833	0.7871	0.7876	0.797533	0.746	0.796633	0.779167

## Sheet: Raw data Fig 2b D5
Day 5
	Time (h)	SCI Inv + IntIA																								SCI Reinv + IntIA
	0	0.0863	0.0868	0.0867	0.0873	0.0868	0.0863	0.0883	0.0858	0.0862	0.085	0.086	0.0851	0.0863	0.0858	0.0863	0.0858	0.0873	0.0852	0.0864	0.0869	0.0851	0.0853	0.0858	0.0851	0.0888	0.0885	0.0884	0.0882	0.0911	0.0898	0.0905	0.0888
	0.25	0.0862	0.0867	0.0865	0.0872	0.0867	0.0862	0.0881	0.0856	0.0861	0.0849	0.0858	0.0849	0.086	0.0856	0.0861	0.0858	0.0871	0.0857	0.0865	0.0868	0.0847	0.0852	0.086	0.0849	0.0904	0.0903	0.0902	0.0899	0.0928	0.0915	0.0922	0.0905
	0.5	0.0863	0.0869	0.0867	0.0873	0.0869	0.0864	0.0883	0.0857	0.0862	0.085	0.086	0.0848	0.0862	0.0858	0.0863	0.086	0.0872	0.0858	0.0866	0.0869	0.0848	0.0853	0.0862	0.0849	0.0928	0.0929	0.0928	0.0925	0.0956	0.0941	0.0947	0.0929
	0.75	0.0868	0.0871	0.087	0.0877	0.0873	0.0867	0.0886	0.086	0.0866	0.0854	0.0866	0.0852	0.0866	0.086	0.0867	0.0863	0.0875	0.0861	0.0868	0.0875	0.0851	0.0856	0.0868	0.0852	0.0962	0.0966	0.0963	0.0961	0.0992	0.0977	0.0981	0.0962
	1	0.0873	0.0876	0.0874	0.0881	0.0878	0.0872	0.0891	0.0863	0.0871	0.0857	0.0873	0.0857	0.0872	0.0866	0.0872	0.0869	0.0881	0.0868	0.0874	0.0878	0.0857	0.0861	0.088	0.0856	0.1009	0.1013	0.1012	0.1007	0.1039	0.1024	0.1028	0.1007
	1.25	0.0879	0.0881	0.0881	0.0887	0.0886	0.0879	0.0902	0.087	0.088	0.086	0.0886	0.0862	0.088	0.0873	0.088	0.0876	0.0888	0.0875	0.0884	0.0887	0.0864	0.0867	0.0888	0.0865	0.1072	0.1079	0.108	0.1073	0.1107	0.109	0.1091	0.1071
	1.5	0.089	0.0892	0.0891	0.0898	0.0895	0.0889	0.0906	0.0876	0.0887	0.0867	0.0902	0.087	0.0891	0.0883	0.089	0.0887	0.0897	0.0887	0.0896	0.0896	0.0876	0.0875	0.0905	0.0871	0.1156	0.1167	0.1169	0.1161	0.1196	0.1177	0.1174	0.1152
	1.75	0.0906	0.0905	0.0907	0.0912	0.0912	0.0904	0.0926	0.0886	0.0899	0.0878	0.0926	0.088	0.091	0.0899	0.0907	0.0904	0.0914	0.0904	0.0911	0.0919	0.0892	0.0886	0.0933	0.088	0.1269	0.1268	0.1269	0.1257	0.1295	0.1269	0.1276	0.1261
	2	0.0934	0.0929	0.093	0.0938	0.0934	0.093	0.0938	0.0899	0.091	0.0881	0.0967	0.0897	0.0938	0.0924	0.0931	0.0932	0.0938	0.093	0.0931	0.0916	0.0903	0.0889	0.0971	0.0886	0.1344	0.1351	0.1353	0.1336	0.1373	0.135	0.1351	0.1339
	2.25	0.0974	0.0964	0.0967	0.0974	0.0969	0.0969	0.0966	0.0928	0.0944	0.0898	0.1026	0.0925	0.0979	0.0962	0.097	0.0974	0.0976	0.0971	0.0964	0.094	0.0932	0.0911	0.1032	0.0925	0.1507	0.1518	0.1517	0.1502	0.1536	0.1509	0.1502	0.1492
	2.5	0.1037	0.1017	0.1024	0.1032	0.1024	0.1027	0.1017	0.0976	0.1005	0.0937	0.1112	0.097	0.1045	0.1019	0.1031	0.1035	0.1036	0.1034	0.1002	0.0991	0.0974	0.0933	0.1122	0.0993	0.1712	0.1735	0.1723	0.1694	0.1734	0.1705	0.1691	0.1692
	2.75	0.1133	0.1101	0.1111	0.1119	0.1105	0.1119	0.1094	0.1042	0.1084	0.0988	0.1226	0.1039	0.1142	0.1103	0.112	0.1127	0.1122	0.1128	0.1081	0.1047	0.1058	0.0956	0.1228	0.1065	0.1946	0.198	0.1967	0.1937	0.1977	0.1938	0.1922	0.1926
	3	0.123	0.1216	0.1227	0.1234	0.1222	0.1231	0.119	0.1119	0.1164	0.107	0.1357	0.1116	0.123	0.1218	0.123	0.1244	0.1237	0.1238	0.1183	0.1129	0.1152	0.1063	0.1365	0.1156	0.2251	0.2269	0.2272	0.2228	0.2264	0.2233	0.2207	0.2204
	3.25	0.1365	0.1307	0.1326	0.1335	0.1321	0.1337	0.1323	0.1254	0.1304	0.1116	0.1556	0.1237	0.1379	0.1321	0.1348	0.1363	0.1344	0.1362	0.1333	0.1243	0.1261	0.1132	0.1575	0.1277	0.269	0.269	0.2668	0.2625	0.2679	0.2628	0.261	0.2643
	3.5	0.1596	0.151	0.154	0.1551	0.1536	0.1563	0.1567	0.1402	0.1512	0.1237	0.186	0.1431	0.1617	0.1536	0.157	0.1602	0.157	0.1604	0.1544	0.1394	0.1457	0.123	0.1881	0.149	0.3126	0.3177	0.2981	0.3075	0.3129	0.3037	0.2904	0.3169
	3.75	0.1919	0.1817	0.1874	0.1886	0.1855	0.1908	0.1856	0.1629	0.1786	0.1382	0.2402	0.1708	0.1941	0.1863	0.1891	0.1948	0.1917	0.1952	0.1826	0.1634	0.1729	0.1363	0.2437	0.1786	0.3388	0.35	0.3269	0.3446	0.3583	0.3494	0.3403	0.3214
	4	0.227	0.2241	0.2265	0.2268	0.2246	0.2268	0.2243	0.1985	0.2231	0.1575	0.2879	0.2161	0.2262	0.2268	0.2257	0.232	0.2267	0.2315	0.2291	0.2025	0.2181	0.1551	0.2883	0.2216	0.3812	0.3845	0.3611	0.3801	0.3878	0.3837	0.3519	0.3663
	4.25	0.2587	0.2465	0.2512	0.2513	0.2417	0.2498	0.2487	0.2181	0.2556	0.1883	0.3502	0.2461	0.249	0.2393	0.2379	0.2571	0.2414	0.2571	0.2541	0.216	0.2473	0.182	0.3512	0.2594	0.4195	0.4319	0.3993	0.4213	0.4323	0.4238	0.4157	0.397
	4.5	0.3206	0.3002	0.306	0.3077	0.2925	0.3106	0.3267	0.2628	0.3376	0.2212	0.3887	0.321	0.302	0.292	0.2913	0.312	0.293	0.3132	0.3213	0.2687	0.3121	0.2175	0.3991	0.3372	0.4355	0.4362	0.4285	0.4276	0.4363	0.4256	0.4172	0.4473
	4.75	0.3744	0.3454	0.3601	0.3625	0.346	0.3658	0.368	0.3188	0.3718	0.259	0.4158	0.37	0.3674	0.3222	0.3408	0.3699	0.3524	0.3755	0.3729	0.3235	0.3711	0.2498	0.4177	0.3741	0.4622	0.4701	0.4577	0.4633	0.4731	0.4589	0.4493	0.4728
	5	0.4041	0.4044	0.4009	0.4039	0.3891	0.3971	0.3969	0.3682	0.4068	0.3323	0.4583	0.3912	0.3923	0.4133	0.3865	0.4072	0.3849	0.405	0.3967	0.3578	0.3929	0.3043	0.4568	0.4035	0.4877	0.4925	0.4797	0.4874	0.4951	0.481	0.4738	0.4765
	5.25	0.4312	0.4211	0.4292	0.4293	0.4107	0.4316	0.4391	0.4281	0.4628	0.3574	0.4757	0.4336	0.418	0.4171	0.4072	0.4375	0.4163	0.4368	0.4612	0.4234	0.4519	0.3428	0.478	0.4512	0.4973	0.498	0.4941	0.4903	0.5112	0.4908	0.4897	0.4823
	5.5	0.4494	0.4445	0.45	0.4509	0.4343	0.4535	0.4681	0.4647	0.4845	0.4023	0.4924	0.4547	0.4499	0.446	0.4372	0.4621	0.4411	0.4601	0.4877	0.4617	0.4805	0.3777	0.4953	0.4692	0.4971	0.4941	0.4995	0.4859	0.4975	0.479	0.497	0.497
	5.75	0.4631	0.4655	0.4686	0.4657	0.4522	0.4673	0.492	0.5	0.513	0.4535	0.5061	0.4766	0.4592	0.4668	0.449	0.4751	0.4507	0.4726	0.5193	0.4963	0.5157	0.4371	0.5128	0.4928	0.5053	0.5102	0.5122	0.5055	0.5133	0.4958	0.4937	0.5025
	6	0.4748	0.4755	0.479	0.4776	0.465	0.4777	0.5095	0.5245	0.5295	0.4764	0.5264	0.4966	0.4717	0.4747	0.4638	0.4874	0.4648	0.4852	0.5374	0.5209	0.5326	0.4591	0.5317	0.5114	0.5307	0.5354	0.5334	0.526	0.5385	0.5162	0.5103	0.5246
	6.25	0.5012	0.4959	0.503	0.5024	0.4854	0.5029	0.5306	0.5407	0.5485	0.5049	0.5447	0.5169	0.4911	0.4926	0.4868	0.516	0.4907	0.5134	0.5515	0.5349	0.5493	0.4849	0.55	0.5253	0.5416	0.5448	0.5505	0.5373	0.549	0.524	0.5234	0.5437
	6.5	0.5306	0.5281	0.5319	0.5314	0.5172	0.5296	0.5543	0.5637	0.5706	0.5294	0.5692	0.5364	0.5247	0.5323	0.5182	0.5468	0.5231	0.5408	0.5788	0.56	0.5729	0.5079	0.5738	0.548	0.556	0.5604	0.566	0.5528	0.5638	0.5405	0.5375	0.5558
	6.75	0.5583	0.5573	0.5606	0.5576	0.547	0.5561	0.5863	0.5857	0.5966	0.5493	0.5954	0.5668	0.5428	0.5531	0.5454	0.5643	0.5458	0.5633	0.6054	0.5818	0.5967	0.5276	0.5996	0.5735	0.5703	0.5753	0.5824	0.5699	0.5782	0.5563	0.552	0.5699
	7	0.586	0.5861	0.5902	0.5879	0.576	0.5839	0.6152	0.6176	0.6223	0.5739	0.6214	0.5939	0.5757	0.5851	0.5788	0.5984	0.5788	0.5905	0.6285	0.6141	0.6232	0.5498	0.6253	0.6058	0.5855	0.5915	0.597	0.585	0.5947	0.5723	0.5701	0.587
	7.25	0.6215	0.6205	0.6242	0.6222	0.6101	0.6185	0.6494	0.6532	0.6523	0.6007	0.6489	0.6185	0.6078	0.6202	0.612	0.636	0.6152	0.6292	0.6635	0.652	0.6511	0.5779	0.6518	0.6293	0.6045	0.6093	0.6108	0.6025	0.611	0.5885	0.5842	0.6045
	7.5	0.6394	0.6474	0.6518	0.6477	0.6347	0.6435	0.6817	0.69	0.6893	0.6267	0.6712	0.6559	0.631	0.6477	0.6359	0.6634	0.6416	0.6577	0.7001	0.687	0.6883	0.6029	0.6742	0.6676	0.6275	0.632	0.6387	0.6242	0.6307	0.6077	0.6049	0.6323
	7.75	0.6651	0.6667	0.6689	0.6647	0.6604	0.6633	0.7196	0.7241	0.723	0.6577	0.7004	0.6945	0.6556	0.663	0.6663	0.6779	0.662	0.6725	0.7332	0.7205	0.7219	0.6363	0.7055	0.7012	0.6468	0.6528	0.6609	0.6458	0.6506	0.6282	0.624	0.6522
	8	0.6965	0.6975	0.6996	0.6961	0.6953	0.6939	0.7552	0.7594	0.7605	0.6897	0.7301	0.7246	0.6894	0.6976	0.7022	0.7093	0.6941	0.7025	0.7673	0.7536	0.7566	0.6682	0.7339	0.7357	0.6682	0.6745	0.6768	0.6687	0.6716	0.6491	0.6461	0.6726
	8.25	0.7312	0.7313	0.7346	0.7315	0.7254	0.7246	0.7857	0.7909	0.7911	0.7204	0.7585	0.7563	0.7234	0.7342	0.7358	0.7443	0.731	0.7395	0.8029	0.7857	0.7923	0.7037	0.764	0.7657	0.6916	0.6989	0.7041	0.6901	0.6911	0.6724	0.6686	0.6953
	8.5	0.7633	0.7615	0.7651	0.7604	0.7631	0.7577	0.818	0.8252	0.8249	0.7545	0.7898	0.7874	0.7563	0.7644	0.7743	0.7757	0.7613	0.7685	0.8345	0.8149	0.8247	0.7347	0.7941	0.7987	0.7136	0.7178	0.7225	0.7131	0.7113	0.6891	0.6913	0.7161
	8.75	0.7916	0.7907	0.794	0.7898	0.7911	0.7876	0.8437	0.8497	0.8489	0.7832	0.8149	0.8141	0.7854	0.793	0.8007	0.8047	0.7901	0.7989	0.8632	0.8416	0.8506	0.7656	0.8213	0.8268	0.7354	0.7397	0.7462	0.7331	0.7308	0.7112	0.7128	0.7422
	9	0.8257	0.8227	0.8267	0.8215	0.8228	0.8194	0.872	0.8756	0.8758	0.8109	0.8386	0.8384	0.8181	0.8278	0.837	0.84	0.8242	0.8307	0.8864	0.8655	0.879	0.7938	0.844	0.8546	0.7583	0.7642	0.7704	0.7594	0.7562	0.732	0.7364	0.7662
	9.25	0.857	0.8548	0.8555	0.8526	0.8515	0.8499	0.895	0.8998	0.9023	0.8353	0.8652	0.8603	0.8523	0.8568	0.8671	0.8642	0.8542	0.8583	0.9136	0.8915	0.9048	0.8195	0.8658	0.8785	0.7767	0.783	0.7916	0.7793	0.775	0.7491	0.7547	0.7853
	9.5	0.8925	0.89	0.8877	0.8883	0.8856	0.8875	0.9214	0.9207	0.9257	0.8655	0.8911	0.8843	0.8878	0.8883	0.9024	0.8946	0.8916	0.887	0.9422	0.9149	0.93	0.8456	0.8927	0.9004	0.8011	0.8062	0.8096	0.7988	0.7958	0.7711	0.7774	0.8034
	9.75	0.9133	0.9115	0.9092	0.9103	0.9103	0.909	0.9358	0.9351	0.9438	0.8845	0.9082	0.9	0.91	0.9152	0.9235	0.9221	0.9134	0.9151	0.9576	0.9295	0.9454	0.8676	0.9085	0.9186	0.8223	0.8287	0.8318	0.8238	0.8208	0.7902	0.8003	0.8271
	10	0.9407	0.9433	0.9415	0.9423	0.9406	0.9383	0.9585	0.9515	0.9586	0.9021	0.9243	0.9144	0.9325	0.9427	0.9513	0.95	0.9415	0.9419	0.9729	0.9432	0.9612	0.8879	0.9266	0.9332	0.846	0.8514	0.8558	0.8472	0.8436	0.8148	0.8252	0.8518
	10.25	0.9567	0.9614	0.9592	0.9589	0.9593	0.958	0.9709	0.9636	0.9749	0.9226	0.9435	0.9285	0.9524	0.9656	0.971	0.9733	0.9617	0.9671	0.9878	0.9588	0.9777	0.9076	0.9436	0.9468	0.8678	0.873	0.8745	0.8687	0.8664	0.8337	0.8438	0.8771
	10.5	0.9945	0.9859	0.9884	0.9858	0.9941	0.9843	0.9864	0.9774	0.9895	0.9416	0.9612	0.9425	0.9854	0.9946	1.0077	0.9971	0.998	0.9934	1.005	0.9696	0.9908	0.9228	0.9857	0.9638	0.8876	0.8912	0.8912	0.8862	0.8856	0.8531	0.8596	0.8957
	10.75	1.0016	1.0169	1.0201	1.0148	1.0067	1.0156	1.0008	0.9856	0.9995	0.9557	0.9892	0.9772	0.9905	1.02	1.0146	1.0354	1.0107	1.0261	1.0117	0.9778	1.003	0.9427	0.992	0.9999	0.9072	0.9113	0.9109	0.9058	0.9052	0.8737	0.884	0.9149
	11	1.0043	1.0168	1.0191	1.0166	1.0097	1.0178	1.0315	0.9939	1.0302	0.9672	0.9934	0.9901	0.994	1.0243	1.0184	1.0368	1.0156	1.0308	1.0479	0.9861	1.0356	0.9549	0.9942	1.0085	0.9293	0.9544	0.9523	0.9468	0.9512	0.927	0.9281	0.9361
	11.25	1.0241	1.0277	1.0274	1.0284	1.0213	1.0319	1.0358	1.0026	1.0375	0.9794	0.9963	0.9885	1.0153	1.0323	1.0347	1.0448	1.0285	1.0411	1.0502	1.0191	1.0392	0.9675	0.9998	1.0105	0.9714	0.9699	0.9622	0.9604	0.9605	0.944	0.941	0.9734
	11.5	1.0098	1.0295	1.0325	1.0329	1.0205	1.0328	1.0331	1.0265	1.041	0.9879	1.0099	0.9933	1.0061	1.0339	1.0314	1.0516	1.0345	1.0479	1.052	1.0199	1.042	0.977	1.0077	1.0185	0.9809	0.9728	0.9729	0.9728	0.9703	0.9589	0.962	0.9818
	11.75	0.9989	1.0315	1.0379	1.0324	1.0167	1.0356	1.0422	1.0406	1.0525	1.0019	1.0177	1.0022	0.9961	1.0332	1.0274	1.0506	1.0298	1.044	1.063	1.0305	1.0519	0.9917	1.0158	1.021	0.9808	0.9763	0.9757	0.9787	0.9771	0.9563	0.9629	0.9913
	12	0.9879	1.0208	1.0294	1.022	1.0073	1.0235	1.0378	1.0423	1.0519	1.0162	1.0115	1.0032	0.983	1.0215	1.0157	1.0369	1.0203	1.0406	1.0653	1.0354	1.0546	1.0038	1.0132	1.032	0.9813	0.9801	0.9812	0.9834	0.9793	0.9764	0.9854	0.9967
	12.25	0.9811	1.0073	1.0145	1.0123	0.996	1.0133	1.0404	1.0447	1.0568	1.0341	1.0167	1.015	0.9803	1.0169	1.0083	1.0332	1.0105	1.0324	1.0651	1.0365	1.0556	1.0286	1.0156	1.0314	1.0079	1.0127	1.0127	1.0147	1.012	1.0024	1.01	1.0141
	12.5	0.9695	1.0008	1.0084	1.0046	0.9917	1.0057	1.036	1.0415	1.0564	1.0385	1.0139	1.0001	0.9644	1.0097	0.9989	1.0247	1.0023	1.0239	1.0699	1.0361	1.0619	1.0316	1.0141	1.0215	1.0136	1.0121	1.0193	1.0241	1.0141	1.0083	1.0187	1.0394
	12.75	0.9423	0.9862	0.9989	0.9897	0.9666	0.9974	1.0272	1.0421	1.0468	1.0411	0.9986	0.9843	0.9393	0.9983	0.9718	1.0193	0.9882	1.0147	1.0587	1.0368	1.0544	1.0304	0.9895	1.0116	1.0102	1.0082	1.0199	1.0185	1.0144	1.005	1.017	1.0404
	13	0.9236	0.9604	0.9685	0.9641	0.9461	0.9688	1.0137	1.042	1.035	1.0385	0.9766	0.9644	0.9228	0.9735	0.9573	1.0021	0.962	0.9963	1.0489	1.0399	1.0419	1.0288	0.9726	0.9799	1.0161	1.0161	1.0145	1.0225	1.0166	1.0098	1.0263	1.0524
	13.25	0.9055	0.9474	0.954	0.9506	0.9314	0.9533	1.0025	1.0408	1.0212	1.0386	0.9604	0.949	0.9065	0.9571	0.9431	0.9773	0.9475	0.9727	1.0338	1.0332	1.0275	1.0257	0.9624	0.9652	1.0088	1.0091	1.0114	1.0185	1.0193	1.008	1.0228	1.0503
	13.5	0.8901	0.9343	0.9415	0.9361	0.9174	0.9376	0.9879	1.0329	1.0059	1.0397	0.9552	0.932	0.8908	0.9447	0.9309	0.957	0.934	0.9573	1.0221	1.0304	1.0127	1.0253	0.9501	0.9522	1.0085	1.0161	1.018	1.031	1.0184	0.9925	1.0202	1.0564
	13.75	0.8692	0.9153	0.9233	0.9175	0.9023	0.9217	0.9775	1.0251	0.9932	1.0414	0.9426	0.9187	0.8719	0.9217	0.9144	0.9359	0.9196	0.9393	1.0063	1.019	0.9988	1.0247	0.94	0.9383	1.0081	1.0261	0.994	1.0057	1.0235	0.9772	0.9862	1.0524
	14	0.8558	0.8982	0.9071	0.9	0.8876	0.9043	0.9625	1.0198	0.979	1.0431	0.9308	0.9008	0.8568	0.9096	0.9016	0.9197	0.9045	0.9226	0.9962	1.0164	0.9845	1.0304	0.9291	0.9219	0.9962	0.9964	0.9782	0.9894	0.9991	0.9589	0.9774	1.0488
	14.25	0.8382	0.8815	0.8881	0.8812	0.872	0.8893	0.9538	1.0076	0.9701	1.0337	0.919	0.8886	0.8365	0.8911	0.8837	0.9024	0.887	0.9009	0.9806	0.9973	0.9745	1.0269	0.916	0.907	0.9855	0.9834	0.9742	0.984	0.9947	0.9514	0.9721	1.0089
	14.5	0.8236	0.8667	0.8749	0.8689	0.8573	0.8748	0.9391	0.9922	0.9547	1.0276	0.9028	0.8761	0.8235	0.875	0.8653	0.89	0.8683	0.8852	0.9658	0.983	0.9572	1.0219	0.9032	0.8946	0.9675	0.9707	0.9612	0.966	0.9751	0.9389	0.9526	0.9895
	14.75	0.8114	0.8559	0.8619	0.8575	0.8454	0.8612	0.9281	0.9836	0.9425	1.0131	0.8968	0.8605	0.8121	0.8607	0.8544	0.8761	0.8538	0.8725	0.9548	0.972	0.947	1.0124	0.8929	0.8847	0.9545	0.9688	0.9547	0.9587	0.9716	0.9305	0.9459	0.9854
	15	0.8012	0.8427	0.8504	0.8457	0.8333	0.8504	0.9191	0.9719	0.9303	0.9979	0.8823	0.8449	0.8001	0.8505	0.8416	0.8635	0.8445	0.8608	0.9395	0.9591	0.9335	1.0028	0.8818	0.8652	0.9462	0.9591	0.9434	0.9475	0.9487	0.9176	0.9362	0.9682
	15.25	0.7868	0.8288	0.8357	0.8312	0.8204	0.8344	0.9005	0.9576	0.9124	0.9825	0.866	0.8316	0.7874	0.8375	0.8283	0.8495	0.8295	0.8479	0.9251	0.9437	0.9128	0.9895	0.8667	0.8506	0.9309	0.9471	0.9358	0.936	0.948	0.9094	0.9281	0.9568
	15.5	0.7783	0.8211	0.8279	0.8242	0.8123	0.828	0.8964	0.9479	0.9042	0.9722	0.8601	0.821	0.7788	0.8293	0.8195	0.8431	0.8225	0.84	0.9168	0.9365	0.9003	0.9799	0.8626	0.8429	0.9322	0.9442	0.9267	0.9301	0.9431	0.9022	0.9224	0.9458
	15.75	0.7671	0.8096	0.8153	0.8118	0.8015	0.814	0.8855	0.934	0.8907	0.9617	0.8489	0.8071	0.7683	0.8174	0.809	0.8304	0.8091	0.8284	0.9029	0.9213	0.8809	0.9634	0.8493	0.829	0.9242	0.9364	0.9231	0.9267	0.9394	0.8963	0.9154	0.9413
	16	0.7598	0.802	0.8071	0.8042	0.7916	0.802	0.8698	0.9229	0.8833	0.9483	0.838	0.7857	0.7592	0.8076	0.7986	0.821	0.7996	0.8174	0.8912	0.9089	0.8737	0.9514	0.8382	0.8152	0.9186	0.9264	0.912	0.9165	0.9281	0.8856	0.9054	0.9286
	16.25	0.7519	0.7946	0.7985	0.7936	0.7838	0.7959	0.8574	0.913	0.8705	0.9388	0.8262	0.7743	0.7516	0.7999	0.7915	0.8109	0.7917	0.8093	0.882	0.8969	0.8598	0.9408	0.8282	0.8045	0.9092	0.9198	0.9021	0.9055	0.9191	0.8741	0.8949	0.9214
	16.5	0.7433	0.7846	0.7904	0.7866	0.7783	0.7893	0.8498	0.9008	0.8607	0.9291	0.8209	0.7692	0.7449	0.7921	0.7833	0.8033	0.7857	0.7997	0.8729	0.888	0.8501	0.9293	0.8174	0.7969	0.8998	0.9122	0.8951	0.8989	0.912	0.8682	0.8856	0.9097
	16.75	0.7377	0.7756	0.7814	0.7784	0.7698	0.7817	0.8408	0.8897	0.8357	0.9139	0.812	0.7596	0.7374	0.7842	0.7756	0.7975	0.7794	0.7927	0.8613	0.8748	0.8422	0.9188	0.8129	0.7892	0.8892	0.8982	0.882	0.8882	0.899	0.8556	0.8764	0.9018
	17	0.7292	0.7694	0.7738	0.7701	0.7631	0.7729	0.8302	0.877	0.8254	0.9022	0.8018	0.7517	0.7305	0.7782	0.7693	0.792	0.7711	0.7874	0.8513	0.8658	0.8325	0.9082	0.8034	0.7753	0.8825	0.8939	0.8762	0.8805	0.8936	0.8453	0.8646	0.8897
	17.25	0.7249	0.7645	0.7692	0.7655	0.7571	0.766	0.8198	0.8669	0.8146	0.8927	0.7963	0.7425	0.7259	0.7728	0.764	0.7854	0.7653	0.782	0.8456	0.8563	0.824	0.8948	0.7959	0.7702	0.8736	0.8804	0.8658	0.8726	0.8839	0.8357	0.8534	0.884
	17.5	0.7185	0.7565	0.7621	0.7585	0.7516	0.7608	0.8112	0.8539	0.8134	0.8805	0.7885	0.739	0.7195	0.7661	0.7571	0.7795	0.76	0.7758	0.836	0.8439	0.8172	0.882	0.7895	0.7635	0.8654	0.8706	0.8571	0.8655	0.8762	0.8276	0.8436	0.8739
	17.75	0.7134	0.753	0.757	0.753	0.7452	0.7528	0.8063	0.8464	0.8033	0.8677	0.7799	0.7314	0.7149	0.7616	0.752	0.7718	0.753	0.7685	0.829	0.8345	0.807	0.8687	0.7799	0.7556	0.8588	0.8613	0.8508	0.856	0.8666	0.8177	0.8327	0.8644
	18	0.7089	0.7475	0.752	0.7497	0.7414	0.7487	0.7974	0.836	0.7932	0.8579	0.7745	0.7245	0.7105	0.7579	0.7478	0.7692	0.7502	0.7648	0.8254	0.8273	0.802	0.8624	0.7783	0.752	0.85	0.8549	0.839	0.846	0.8557	0.8069	0.8225	0.8554
	18.25	0.7045	0.7439	0.7477	0.7462	0.7378	0.7441	0.7912	0.8278	0.7887	0.8521	0.7705	0.7224	0.7074	0.753	0.7431	0.7638	0.7442	0.7594	0.8172	0.8208	0.7974	0.8498	0.7715	0.7502	0.8419	0.8487	0.8341	0.8393	0.8492	0.7981	0.8161	0.8479
	18.5	0.701	0.7413	0.7448	0.742	0.7353	0.7413	0.7897	0.8214	0.7859	0.8428	0.765	0.7208	0.7042	0.7498	0.7409	0.7608	0.7418	0.7561	0.8144	0.8143	0.7931	0.8402	0.7692	0.7449	0.8353	0.8437	0.829	0.8353	0.8435	0.7931	0.8086	0.841
	18.75	0.6969	0.7348	0.7392	0.7355	0.7295	0.7379	0.7833	0.8143	0.7871	0.8336	0.7604	0.7172	0.6987	0.7453	0.7366	0.7552	0.7377	0.7508	0.8063	0.8064	0.7862	0.8343	0.7627	0.7386	0.8249	0.832	0.8206	0.8266	0.8348	0.783	0.799	0.8331
	19	0.6931	0.7323	0.7352	0.7333	0.7267	0.7337	0.7806	0.8069	0.7818	0.8245	0.7535	0.714	0.6952	0.7419	0.7332	0.7533	0.7335	0.7468	0.801	0.7991	0.7808	0.8244	0.7582	0.7332	0.8179	0.8234	0.8132	0.8188	0.8266	0.7755	0.791	0.8261
	19.25	0.6882	0.7272	0.73	0.7283	0.722	0.7263	0.7739	0.7999	0.7739	0.8165	0.7506	0.7082	0.6918	0.7369	0.7295	0.7465	0.7293	0.7422	0.8003	0.795	0.7785	0.8144	0.7522	0.7317	0.8082	0.8124	0.8068	0.8095	0.8176	0.7672	0.7812	0.8194
	19.5	0.6841	0.7232	0.7268	0.7247	0.7194	0.7219	0.77	0.7927	0.7671	0.8091	0.7448	0.7017	0.6881	0.7348	0.7257	0.7443	0.7273	0.7404	0.7946	0.789	0.7731	0.8079	0.7483	0.7265	0.8029	0.8079	0.8005	0.8018	0.8106	0.76	0.7732	0.8091
	19.75	0.6811	0.7216	0.7249	0.7211	0.715	0.7226	0.7635	0.79	0.7682	0.8045	0.7407	0.6943	0.685	0.733	0.7238	0.7412	0.7229	0.7373	0.793	0.7867	0.7721	0.798	0.7426	0.7217	0.7972	0.8011	0.7936	0.795	0.8043	0.7531	0.7692	0.8049
	20	0.6768	0.7158	0.7194	0.7174	0.7122	0.7189	0.7611	0.7847	0.7616	0.7967	0.7369	0.695	0.6812	0.7285	0.7209	0.7406	0.7217	0.7338	0.7877	0.7811	0.769	0.7931	0.7429	0.7153	0.791767	0.795833	0.7871	0.7876	0.797533	0.746	0.762533	0.796633

## Sheet: Raw data Fig 2b D7
Day 7
	Time (h)	SCI Inv + IntIA																								SCI Reinv + IntIA
	0	0.0849	0.0856	0.0852	0.0851	0.0854	0.0855	0.0864	0.0851	0.0847	0.0847	0.0854	0.0864	0.0855	0.0875	0.0853	0.0859	0.0863	0.0851	0.0851	0.0869	0.0867	0.0888	0.0866	0.0865	0.0895	0.0895	0.0901	0.0891	0.0902	0.0905	0.0909	0.0912
	0.25	0.0849	0.0858	0.0852	0.0851	0.0854	0.0856	0.0857	0.0851	0.0847	0.0846	0.0853	0.0862	0.0855	0.0874	0.0852	0.0857	0.0863	0.0851	0.0851	0.0868	0.0867	0.089	0.0862	0.0863	0.0912	0.0913	0.0916	0.0909	0.0918	0.092	0.0926	0.0929
	0.5	0.0851	0.0859	0.0853	0.0853	0.0856	0.0858	0.0859	0.0853	0.0848	0.0849	0.0856	0.0862	0.0857	0.0875	0.0853	0.0858	0.0863	0.0852	0.0854	0.0871	0.0868	0.0892	0.0863	0.0863	0.0937	0.0939	0.094	0.0935	0.0943	0.0945	0.0952	0.0955
	0.75	0.0854	0.0862	0.0856	0.0856	0.0859	0.086	0.0863	0.0859	0.0852	0.0854	0.0856	0.0865	0.0861	0.0878	0.0856	0.0861	0.0867	0.0855	0.0859	0.0875	0.0874	0.0898	0.0865	0.0865	0.0971	0.0974	0.0973	0.097	0.0977	0.0978	0.0987	0.0996
	1	0.0857	0.0865	0.0859	0.0859	0.0862	0.0863	0.0869	0.0864	0.0858	0.0859	0.086	0.0866	0.0865	0.0882	0.0861	0.0865	0.0871	0.086	0.0868	0.0882	0.088	0.0906	0.0869	0.0868	0.1019	0.1021	0.1019	0.1017	0.1024	0.1023	0.1036	0.1044
	1.25	0.0863	0.0871	0.0865	0.0866	0.0868	0.087	0.088	0.0875	0.0868	0.0869	0.0866	0.0871	0.0871	0.0889	0.0869	0.0872	0.0879	0.0867	0.0879	0.0894	0.089	0.0916	0.0874	0.0872	0.1081	0.1085	0.1081	0.1084	0.1087	0.1085	0.1099	0.1116
	1.5	0.0873	0.0881	0.0874	0.0876	0.0879	0.088	0.0897	0.0892	0.0883	0.0883	0.0874	0.0878	0.0882	0.0897	0.0878	0.0881	0.0889	0.0878	0.0895	0.091	0.0905	0.093	0.088	0.0878	0.1169	0.1173	0.1165	0.1171	0.117	0.1168	0.1187	0.1203
	1.75	0.0888	0.0895	0.0889	0.0891	0.0893	0.0894	0.0919	0.0916	0.0904	0.0906	0.0885	0.0882	0.0897	0.0912	0.0894	0.0896	0.0904	0.0895	0.0923	0.0936	0.0929	0.0956	0.0886	0.0882	0.1253	0.1263	0.1266	0.1271	0.1277	0.1276	0.1289	0.1295
	2	0.0913	0.0919	0.0912	0.0916	0.0918	0.0919	0.0957	0.0954	0.0939	0.094	0.0901	0.089	0.0921	0.0935	0.0919	0.0919	0.093	0.0921	0.0961	0.0979	0.0965	0.0988	0.0902	0.0887	0.1342	0.1349	0.134	0.1351	0.1353	0.1347	0.1367	0.139
	2.25	0.095	0.0955	0.0947	0.0955	0.0955	0.0957	0.1012	0.101	0.0991	0.099	0.092	0.0903	0.0956	0.097	0.0957	0.0955	0.0969	0.096	0.1019	0.1033	0.1019	0.104	0.0931	0.0895	0.1498	0.1508	0.1497	0.1515	0.1507	0.1497	0.1523	0.1546
	2.5	0.1006	0.101	0.1002	0.1013	0.1011	0.1015	0.1094	0.1094	0.1067	0.1067	0.0962	0.0921	0.1014	0.1027	0.1016	0.1012	0.103	0.1022	0.1108	0.112	0.1102	0.1126	0.0985	0.0915	0.1693	0.1705	0.1683	0.1717	0.1705	0.1689	0.1717	0.1749
	2.75	0.1092	0.1093	0.1084	0.1101	0.1097	0.1101	0.1203	0.1193	0.1176	0.1176	0.1029	0.0954	0.1097	0.1106	0.1103	0.1095	0.1119	0.1112	0.1221	0.122	0.1215	0.1233	0.105	0.0943	0.1922	0.1947	0.1909	0.1958	0.1937	0.1919	0.1951	0.1971
	3	0.12	0.1203	0.1195	0.1209	0.1202	0.1203	0.1315	0.1323	0.1285	0.128	0.112	0.1	0.1209	0.1226	0.122	0.1211	0.1228	0.1219	0.1354	0.1357	0.133	0.1354	0.1166	0.099	0.2261	0.2258	0.22	0.2253	0.2211	0.2185	0.2279	0.2326
	3.25	0.1311	0.1305	0.1295	0.1324	0.1314	0.132	0.1516	0.1532	0.1472	0.1468	0.1276	0.1059	0.131	0.1319	0.1328	0.1309	0.1351	0.1344	0.1564	0.1566	0.152	0.1539	0.1323	0.1046	0.2602	0.2657	0.26	0.2663	0.2647	0.2587	0.2633	0.2593
	3.5	0.1545	0.1523	0.1505	0.1552	0.1539	0.1547	0.1791	0.182	0.1748	0.1748	0.1533	0.1159	0.1527	0.1524	0.1548	0.1523	0.158	0.1576	0.1851	0.1851	0.1785	0.1811	0.154	0.1147	0.2889	0.2901	0.2922	0.3088	0.2989	0.2926	0.2797	0.2807
	3.75	0.1872	0.1841	0.1841	0.1887	0.1857	0.187	0.2257	0.2355	0.215	0.2139	0.1845	0.1343	0.1865	0.1843	0.19	0.1856	0.1929	0.192	0.2387	0.2403	0.2218	0.2229	0.1831	0.1341	0.348	0.3593	0.345	0.3447	0.3325	0.3263	0.3236	0.3229
	4	0.2239	0.2215	0.2219	0.2254	0.2233	0.2238	0.2579	0.2625	0.2568	0.2567	0.2205	0.1591	0.222	0.2261	0.2265	0.2236	0.2266	0.2276	0.2762	0.2761	0.2595	0.2607	0.2274	0.1538	0.3912	0.3937	0.381	0.3797	0.3578	0.3525	0.3571	0.3665
	4.25	0.2603	0.2535	0.2505	0.2587	0.2587	0.2552	0.3161	0.3453	0.3268	0.3274	0.258	0.1888	0.2498	0.2473	0.2505	0.2463	0.2554	0.2564	0.3476	0.3511	0.3335	0.3347	0.2778	0.1838	0.4019	0.4203	0.4213	0.4214	0.4103	0.412	0.4373	0.4356
	4.5	0.3103	0.2964	0.3053	0.3167	0.3136	0.3137	0.3671	0.385	0.3706	0.3673	0.3111	0.2291	0.3011	0.3035	0.3132	0.3084	0.3225	0.3207	0.3812	0.388	0.3751	0.3748	0.3361	0.2258	0.4214	0.4374	0.4233	0.4316	0.4284	0.4221	0.4397	0.4297
	4.75	0.3367	0.3395	0.3529	0.3663	0.3587	0.3581	0.3864	0.3976	0.3851	0.39	0.3435	0.2712	0.3514	0.3516	0.3671	0.3566	0.3695	0.3675	0.4115	0.4125	0.4047	0.3994	0.3722	0.2759	0.4473	0.4687	0.461	0.4642	0.4615	0.454	0.4792	0.472
	5	0.3818	0.3626	0.3804	0.3939	0.3769	0.3835	0.4149	0.4367	0.4212	0.4277	0.3794	0.3138	0.3865	0.4001	0.4004	0.3938	0.3992	0.3967	0.454	0.4549	0.4476	0.4453	0.4123	0.3303	0.4672	0.4935	0.4879	0.4872	0.4769	0.4762	0.5082	0.5016
	5.25	0.4101	0.3901	0.4095	0.4229	0.4026	0.4133	0.4442	0.4536	0.4331	0.4415	0.4175	0.3469	0.4155	0.4272	0.4329	0.4259	0.433	0.4321	0.4749	0.4748	0.4702	0.4677	0.4579	0.3608	0.4723	0.4978	0.4952	0.497	0.4891	0.4918	0.5084	0.5008
	5.5	0.4377	0.4221	0.4299	0.4438	0.4281	0.4295	0.4654	0.4615	0.4465	0.4536	0.4399	0.3806	0.4322	0.4485	0.4521	0.4459	0.4517	0.4499	0.4904	0.4887	0.4854	0.4827	0.4817	0.3948	0.4761	0.4963	0.4848	0.4922	0.4995	0.5106	0.4918	0.4858
	5.75	0.4524	0.4432	0.4402	0.4523	0.4402	0.4362	0.4801	0.4731	0.4577	0.465	0.4634	0.4247	0.4469	0.4668	0.4681	0.4602	0.4625	0.461	0.5093	0.5078	0.5028	0.5002	0.5078	0.4414	0.4897	0.512	0.4996	0.5071	0.5042	0.5056	0.507	0.4984
	6	0.4629	0.4553	0.4484	0.4599	0.4484	0.4441	0.5039	0.4906	0.4784	0.4783	0.4873	0.4449	0.4582	0.4766	0.4782	0.4703	0.4749	0.4728	0.5305	0.5268	0.5215	0.5193	0.5292	0.4629	0.503	0.5294	0.521	0.53	0.5239	0.5243	0.5229	0.5094
	6.25	0.4809	0.4813	0.4643	0.4743	0.4688	0.4588	0.5255	0.5128	0.5028	0.498	0.5094	0.4663	0.4776	0.4972	0.5031	0.4935	0.4986	0.4958	0.5561	0.5512	0.5476	0.5439	0.5486	0.483	0.52	0.5431	0.5328	0.5412	0.5373	0.5374	0.5272	0.5217
	6.5	0.5084	0.507	0.4897	0.499	0.4957	0.4839	0.5472	0.5376	0.5266	0.5242	0.5346	0.4892	0.5087	0.5258	0.5282	0.5205	0.5252	0.5221	0.583	0.5772	0.572	0.5691	0.5725	0.5069	0.5347	0.5581	0.5474	0.5566	0.5518	0.5514	0.5464	0.5387
	6.75	0.5363	0.5374	0.5166	0.5238	0.5257	0.5111	0.5746	0.5615	0.5521	0.549	0.5662	0.5098	0.5345	0.5553	0.5565	0.5474	0.5523	0.5493	0.6093	0.6022	0.595	0.5905	0.5997	0.5287	0.5484	0.576	0.5619	0.5721	0.5655	0.5623	0.5574	0.5551
	7	0.5636	0.5642	0.5441	0.5494	0.556	0.54	0.6009	0.5883	0.579	0.578	0.5945	0.5338	0.5619	0.5863	0.5882	0.5768	0.5808	0.5784	0.6361	0.6304	0.622	0.6175	0.6242	0.5529	0.5664	0.5928	0.5783	0.5877	0.5832	0.5805	0.5796	0.575
	7.25	0.5946	0.593	0.5732	0.5806	0.5807	0.5692	0.6256	0.6144	0.6043	0.6032	0.6211	0.5561	0.5943	0.619	0.621	0.6102	0.6133	0.6091	0.6649	0.6567	0.6524	0.6475	0.6542	0.5789	0.5796	0.6057	0.5907	0.6044	0.6007	0.5991	0.5938	0.5882
	7.5	0.614	0.6125	0.5994	0.6059	0.6083	0.5997	0.6475	0.636	0.6246	0.6237	0.6561	0.5828	0.6181	0.6459	0.6466	0.6358	0.6408	0.6372	0.6872	0.6803	0.6732	0.6699	0.6901	0.6092	0.6016	0.6264	0.6152	0.6268	0.6255	0.6211	0.6203	0.6142
	7.75	0.6411	0.6389	0.6231	0.6288	0.622	0.6189	0.675	0.6614	0.6475	0.6494	0.6882	0.604	0.6432	0.6644	0.6667	0.6542	0.6593	0.654	0.7108	0.7068	0.6989	0.6958	0.7226	0.6325	0.6208	0.6489	0.6329	0.6475	0.644	0.6391	0.6378	0.6331
	8	0.6728	0.6691	0.6534	0.6595	0.6499	0.645	0.7012	0.6911	0.6754	0.6787	0.7186	0.6339	0.6804	0.6969	0.6999	0.6863	0.6911	0.6866	0.7437	0.7397	0.7319	0.7275	0.7584	0.668	0.6387	0.6668	0.6523	0.6682	0.666	0.6598	0.6615	0.6589
	8.25	0.7046	0.7003	0.682	0.6906	0.682	0.6742	0.7294	0.7175	0.7036	0.7031	0.7471	0.6632	0.7111	0.7296	0.7318	0.7188	0.7241	0.7191	0.7708	0.766	0.7592	0.7567	0.7931	0.7002	0.6579	0.687	0.674	0.6914	0.6879	0.6839	0.6841	0.6787
	8.5	0.7334	0.7299	0.712	0.7263	0.7109	0.7062	0.7525	0.7453	0.7317	0.7336	0.7766	0.692	0.7485	0.7619	0.7637	0.7497	0.7536	0.7506	0.8004	0.7975	0.7894	0.7857	0.8227	0.7339	0.6774	0.7047	0.6922	0.7112	0.7096	0.705	0.7071	0.7023
	8.75	0.7608	0.7567	0.7391	0.7514	0.7345	0.733	0.7754	0.769	0.7537	0.7546	0.8012	0.7179	0.7739	0.7902	0.7921	0.779	0.7823	0.7785	0.8245	0.8187	0.8147	0.8102	0.8484	0.7615	0.6974	0.7273	0.7136	0.7327	0.733	0.7272	0.732	0.7247
	9	0.7934	0.7895	0.7683	0.7838	0.7646	0.7617	0.7978	0.7925	0.7792	0.7814	0.8257	0.7454	0.8072	0.8215	0.8227	0.809	0.8136	0.8097	0.8493	0.8472	0.8395	0.8368	0.875	0.7882	0.7166	0.7502	0.7389	0.7568	0.758	0.7531	0.757	0.7504
	9.25	0.8192	0.8173	0.7901	0.8124	0.7892	0.7878	0.8156	0.8103	0.8008	0.8009	0.8478	0.7725	0.8392	0.8512	0.8501	0.8384	0.8434	0.8408	0.8732	0.8703	0.8634	0.8608	0.9008	0.8166	0.7346	0.7706	0.7577	0.7758	0.7766	0.7723	0.7778	0.772
	9.5	0.8477	0.848	0.82	0.8428	0.8223	0.8172	0.8353	0.8326	0.8232	0.8244	0.8665	0.7932	0.8726	0.8893	0.8876	0.8775	0.8808	0.8767	0.8966	0.894	0.8907	0.886	0.9238	0.8364	0.7551	0.7886	0.7774	0.7971	0.7979	0.7957	0.8024	0.8
	9.75	0.8709	0.8698	0.8405	0.862	0.8403	0.8378	0.8495	0.8453	0.8339	0.8367	0.8816	0.8116	0.8918	0.9094	0.9092	0.8996	0.9043	0.9019	0.9151	0.9105	0.9087	0.9064	0.9414	0.8595	0.7723	0.8132	0.8	0.8196	0.8215	0.8193	0.8261	0.8224
	10	0.8941	0.8924	0.8649	0.8808	0.8601	0.8589	0.8658	0.8615	0.8506	0.8535	0.8962	0.8282	0.9147	0.9404	0.9393	0.9302	0.9318	0.9269	0.9321	0.929	0.9251	0.9221	0.9586	0.8757	0.794	0.8355	0.8224	0.8431	0.8462	0.8449	0.8537	0.8474
	10.25	0.9273	0.9265	0.8817	0.9015	0.878	0.8786	0.8977	0.8812	0.8573	0.882	0.9071	0.8465	0.9343	0.9601	0.9594	0.9475	0.952	0.9488	0.9489	0.9455	0.9417	0.9385	0.9759	0.8954	0.8134	0.8575	0.8452	0.864	0.8682	0.8672	0.8748	0.8689
	10.5	0.9398	0.9362	0.9042	0.9136	0.8961	0.8897	0.8978	0.8836	0.8804	0.8808	0.9393	0.8648	0.9658	0.9872	1.0036	0.9742	0.9933	0.9905	0.9944	0.9827	0.9616	0.9664	0.9874	0.9117	0.8323	0.8758	0.8648	0.8825	0.8865	0.8855	0.8943	0.8913
	10.75	0.9397	0.937	0.9137	0.9277	0.9052	0.9017	0.8952	0.8858	0.8818	0.8852	0.9392	0.8774	0.976	1.0135	1.0088	1.0018	1.0038	0.9986	0.9949	0.9871	0.9893	0.9861	1.0189	0.9244	0.8698	0.8943	0.8825	0.9024	0.9081	0.9066	0.9179	0.9135
	11	0.9477	0.944	0.9129	0.9241	0.9037	0.9014	0.8936	0.8867	0.8762	0.8825	0.9382	0.8873	0.9782	1.0173	1.0133	1.0054	1.0093	1.0047	0.9995	0.9925	0.9918	0.9901	1.0249	0.9373	0.8801	0.9376	0.9164	0.9435	0.9401	0.9406	0.9568	0.9442
	11.25	0.9382	0.9371	0.9225	0.9362	0.9156	0.9106	0.8863	0.8893	0.8769	0.8808	0.9365	0.8968	0.9883	1.0265	1.0264	1.0132	1.0229	1.0206	1.0003	0.9928	0.9949	0.9897	1.0268	0.9473	0.8859	0.9462	0.9416	0.9614	0.9679	0.9674	0.9728	0.9598
	11.5	0.9284	0.9235	0.9127	0.9304	0.9011	0.908	0.8809	0.8831	0.8725	0.8815	0.9341	0.9203	0.9798	1.0334	1.0304	1.0205	1.0253	1.0236	1.0087	0.9972	0.9987	0.9968	1.0288	0.9559	0.8908	0.9548	0.9524	0.9714	0.9798	0.9789	0.9862	0.9723
	11.75	0.912	0.909	0.9036	0.9182	0.8916	0.8977	0.8739	0.8803	0.876	0.8814	0.9351	0.918	0.9717	1.0323	1.0263	1.0191	1.0198	1.0159	1.011	1.0011	1.0056	1.0002	1.0378	0.9876	0.8978	0.9594	0.9579	0.9742	0.9827	0.9802	0.9906	0.985
	12	0.9004	0.8954	0.8889	0.9026	0.878	0.8863	0.8795	0.8938	0.8849	0.8927	0.9273	0.9167	0.96	1.0195	1.0196	1.0078	1.0103	1.0064	1.0112	1.0006	1.0051	1.0005	1.0415	0.9938	0.9269	0.9778	0.965	0.9803	0.9909	0.9899	1.0069	1.0066
	12.25	0.8887	0.8906	0.8777	0.8894	0.864	0.8708	0.8669	0.8887	0.8809	0.8891	0.9191	0.9174	0.9482	1.0117	1.0036	0.9961	0.9989	0.9944	1.0142	1.0011	1.0112	1.0044	1.0493	0.9918	0.9244	0.9963	0.9948	1.0104	1.0167	1.0092	1.0231	1.0172
	12.5	0.8696	0.869	0.868	0.8806	0.8532	0.8603	0.8479	0.8705	0.8654	0.8759	0.9016	0.9178	0.9399	0.9978	0.9951	0.9855	0.991	0.9868	1.006	0.9949	0.9989	0.996	1.035	0.9956	0.923	0.9976	1.0058	1.0153	1.0288	1.0246	1.0381	1.0303
	12.75	0.8444	0.8485	0.8522	0.8692	0.8331	0.841	0.8288	0.841	0.838	0.844	0.8834	0.915	0.9149	0.9936	0.9884	0.9785	0.9794	0.9752	0.9982	0.9687	0.99	0.9856	1.0238	0.9947	0.919	0.9956	1.0025	1.0127	1.0284	1.0217	1.0342	1.0236
	13	0.8289	0.8264	0.8235	0.8388	0.8082	0.8144	0.8159	0.8218	0.8186	0.8219	0.866	0.9067	0.8978	0.963	0.9577	0.9503	0.9514	0.9469	0.9697	0.9512	0.9643	0.962	1.0158	0.9922	0.9194	1.0039	1.0105	1.0159	1.037	1.0316	1.0377	1.0368
	13.25	0.8124	0.8081	0.8064	0.8192	0.7906	0.7984	0.8025	0.8085	0.806	0.8127	0.856	0.9083	0.8808	0.9479	0.9439	0.9362	0.9364	0.9307	0.9581	0.9412	0.9546	0.9509	0.9987	0.9939	0.9137	0.9975	1.005	1.0125	1.0345	1.0298	1.0374	1.0146
	13.5	0.7961	0.7912	0.7865	0.7974	0.7723	0.783	0.7917	0.7927	0.7882	0.7918	0.8409	0.8985	0.864	0.9347	0.927	0.9205	0.9196	0.9154	0.9475	0.9291	0.94	0.9361	0.9827	0.999	0.9007	1.0045	1.0142	1.0141	1.0369	1.0303	1.031	0.9855
	13.75	0.7829	0.7798	0.7679	0.7786	0.7518	0.7626	0.7794	0.7792	0.7716	0.7802	0.8269	0.8872	0.8441	0.915	0.9058	0.9005	0.9037	0.8988	0.9342	0.9166	0.9291	0.926	0.971	0.9908	0.8816	0.9902	1.0046	1.0058	1.0259	1.0223	1.008	0.976
	14	0.7669	0.7655	0.7499	0.7627	0.7341	0.7443	0.7666	0.7619	0.758	0.7702	0.8144	0.872	0.8295	0.8997	0.8887	0.8833	0.8849	0.8817	0.9252	0.9082	0.9211	0.9142	0.9566	0.9798	0.868	0.9695	0.981	0.9864	1.0027	0.9975	0.9954	0.9631
	14.25	0.7546	0.752	0.7324	0.7435	0.7159	0.7226	0.7522	0.7458	0.7431	0.7531	0.8018	0.857	0.8115	0.8801	0.8736	0.864	0.8673	0.8651	0.9111	0.8914	0.9033	0.9014	0.9406	0.9651	0.8534	0.9611	0.9698	0.9789	0.9889	0.9892	0.9843	0.9502
	14.5	0.7431	0.7398	0.7204	0.7291	0.7041	0.7105	0.7415	0.7346	0.7317	0.7416	0.7855	0.8426	0.7965	0.865	0.8593	0.8541	0.8525	0.85	0.8965	0.8802	0.8939	0.893	0.9305	0.9475	0.838	0.943	0.9552	0.9632	0.9748	0.9753	0.9721	0.9329
	14.75	0.7313	0.7286	0.7068	0.7147	0.6917	0.6958	0.7319	0.7228	0.7193	0.7282	0.7719	0.8302	0.7848	0.8529	0.8463	0.8394	0.841	0.8378	0.8871	0.8695	0.882	0.8792	0.9189	0.9383	0.829	0.9363	0.9482	0.9565	0.9682	0.9671	0.9627	0.9287
	15	0.719	0.7173	0.6943	0.7023	0.6763	0.6781	0.7177	0.7088	0.7053	0.7143	0.7619	0.8193	0.7742	0.8417	0.8347	0.8271	0.8279	0.8246	0.876	0.857	0.8716	0.8659	0.898	0.9183	0.8147	0.9227	0.935	0.9438	0.9569	0.958	0.9542	0.9151
	15.25	0.7104	0.7081	0.6849	0.6899	0.6667	0.6687	0.7097	0.6993	0.696	0.7064	0.7465	0.8048	0.7632	0.8274	0.8216	0.8143	0.8162	0.8124	0.8616	0.844	0.8563	0.8533	0.8881	0.9028	0.8069	0.9161	0.9252	0.9345	0.9481	0.9477	0.9451	0.9061
	15.5	0.7017	0.7011	0.6754	0.6791	0.6582	0.6604	0.7002	0.692	0.6899	0.6975	0.7373	0.793	0.7532	0.8193	0.8139	0.807	0.8072	0.8035	0.8534	0.8356	0.8481	0.8467	0.8766	0.8934	0.7971	0.909	0.9193	0.9298	0.941	0.9399	0.9388	0.8993
	15.75	0.6932	0.6908	0.6629	0.6667	0.647	0.6497	0.6884	0.6793	0.6757	0.6849	0.7257	0.7803	0.7442	0.8066	0.8043	0.7965	0.7984	0.794	0.8415	0.8259	0.8366	0.8359	0.8662	0.8788	0.7887	0.904	0.9133	0.9244	0.935	0.9338	0.9312	0.8932
	16	0.6853	0.6839	0.6538	0.6547	0.6385	0.6381	0.6798	0.6698	0.6649	0.6751	0.7171	0.7704	0.7361	0.7972	0.7929	0.7857	0.7865	0.7838	0.8317	0.8152	0.8259	0.8232	0.856	0.8675	0.7778	0.892	0.904	0.9145	0.9242	0.9237	0.9192	0.8823
	16.25	0.6767	0.6771	0.647	0.6485	0.6312	0.6298	0.6728	0.6608	0.6568	0.6676	0.7084	0.7587	0.7278	0.7892	0.7843	0.7751	0.7787	0.7769	0.8241	0.807	0.8172	0.8129	0.8409	0.8522	0.7674	0.8839	0.8934	0.905	0.9144	0.9136	0.9095	0.872
	16.5	0.6716	0.6697	0.6372	0.6363	0.6205	0.6211	0.6656	0.651	0.6457	0.6574	0.6954	0.7474	0.7189	0.7803	0.7773	0.7683	0.7711	0.7686	0.8162	0.7967	0.8083	0.8065	0.8307	0.8429	0.7593	0.8773	0.8862	0.8977	0.9058	0.9049	0.9017	0.8627
	16.75	0.6645	0.6644	0.6288	0.6272	0.6139	0.6119	0.6583	0.6451	0.6395	0.6513	0.6841	0.7375	0.7129	0.7736	0.7698	0.7629	0.7648	0.7613	0.8058	0.7889	0.7987	0.7994	0.8216	0.8299	0.7482	0.8649	0.8747	0.8854	0.8961	0.894	0.8923	0.8515
	17	0.6596	0.6566	0.6252	0.6235	0.6092	0.6046	0.6538	0.6378	0.6337	0.647	0.678	0.7259	0.7084	0.7666	0.7623	0.7536	0.7565	0.7519	0.7986	0.7813	0.792	0.789	0.8133	0.8161	0.7387	0.8578	0.8672	0.8787	0.8869	0.8862	0.8825	0.8391
	17.25	0.6526	0.6546	0.6204	0.6188	0.6038	0.5999	0.6468	0.6288	0.6239	0.6383	0.6807	0.7167	0.7022	0.7609	0.7569	0.7481	0.7513	0.748	0.7923	0.7759	0.7861	0.783	0.804	0.8079	0.7301	0.8483	0.8568	0.8687	0.8781	0.8753	0.8722	0.8296
	17.5	0.6487	0.649	0.6109	0.6075	0.593	0.5904	0.6395	0.6208	0.6161	0.6303	0.669	0.7069	0.6955	0.7544	0.7497	0.7415	0.7447	0.7401	0.7846	0.7683	0.7779	0.7752	0.7923	0.792	0.723	0.8415	0.851	0.8604	0.8691	0.8674	0.8623	0.8204
	17.75	0.6446	0.6434	0.6078	0.6028	0.5917	0.5885	0.6397	0.6178	0.6109	0.6245	0.6669	0.6976	0.6918	0.7484	0.7448	0.7357	0.7389	0.7354	0.7789	0.7618	0.7717	0.7676	0.7858	0.7832	0.7146	0.8321	0.8411	0.8519	0.8591	0.8565	0.8533	0.8111
	18	0.6391	0.639	0.5996	0.5951	0.5854	0.5817	0.6343	0.6133	0.6047	0.618	0.6564	0.6883	0.6874	0.7443	0.7399	0.7315	0.7357	0.7306	0.7731	0.7562	0.7654	0.763	0.7833	0.7773	0.7042	0.8216	0.8303	0.8421	0.8505	0.8482	0.8449	0.7987
	18.25	0.6349	0.6346	0.5947	0.5902	0.5796	0.5758	0.6323	0.6095	0.5994	0.6125	0.6498	0.6838	0.6833	0.7394	0.7353	0.7249	0.73	0.7263	0.7688	0.7503	0.7595	0.7571	0.7763	0.7696	0.699	0.8161	0.8241	0.8352	0.8445	0.8415	0.8378	0.7925
	18.5	0.6305	0.6294	0.5893	0.586	0.5759	0.5692	0.629	0.6055	0.5961	0.607	0.6445	0.6728	0.6796	0.7355	0.7327	0.7236	0.7263	0.7231	0.7636	0.7471	0.7545	0.7534	0.7729	0.7607	0.69	0.81	0.8186	0.83	0.837	0.8341	0.8302	0.7848
	18.75	0.6241	0.6242	0.5823	0.5778	0.5678	0.5614	0.6241	0.6007	0.5918	0.6033	0.6388	0.666	0.6753	0.7315	0.7277	0.7193	0.72	0.7169	0.7567	0.7426	0.7517	0.7484	0.7647	0.746	0.6832	0.8006	0.8092	0.8203	0.8272	0.8247	0.8204	0.7763
	19	0.6203	0.6204	0.5806	0.575	0.5646	0.5557	0.6201	0.5953	0.5876	0.5969	0.6327	0.6567	0.6709	0.7275	0.7243	0.7151	0.7171	0.714	0.7532	0.7361	0.7455	0.7445	0.7586	0.7343	0.6776	0.7933	0.8019	0.8126	0.82	0.8177	0.8118	0.7675
	19.25	0.616	0.6143	0.5727	0.5691	0.5593	0.5514	0.6179	0.5898	0.5829	0.5925	0.6311	0.6544	0.6664	0.7232	0.7205	0.7111	0.7147	0.7112	0.7492	0.7314	0.7406	0.7398	0.7584	0.7328	0.6699	0.7854	0.7941	0.8036	0.812	0.8086	0.8037	0.7591
	19.5	0.6121	0.6113	0.5704	0.563	0.5544	0.5479	0.6134	0.5863	0.5789	0.589	0.6226	0.6479	0.6628	0.7191	0.716	0.7072	0.7103	0.7065	0.7423	0.7251	0.7344	0.7341	0.7516	0.724	0.6637	0.7786	0.7868	0.7973	0.803	0.8024	0.7967	0.7512
	19.75	0.6063	0.6073	0.5669	0.5601	0.5515	0.5423	0.6086	0.5778	0.5735	0.5872	0.619	0.6422	0.6598	0.7161	0.7125	0.7031	0.706	0.7037	0.7409	0.7244	0.732	0.7287	0.7462	0.7205	0.6575	0.7715	0.7808	0.7907	0.799	0.7958	0.7894	0.7443
	20	0.6021	0.6028	0.5595	0.552	0.5439	0.535	0.6038	0.5746	0.5722	0.5796	0.6122	0.6338	0.6558	0.7124	0.7094	0.7006	0.7026	0.6995	0.7343	0.7178	0.7259	0.7263	0.7436	0.7112	0.6513	0.7646	0.773933	0.7843	0.791667	0.789467	0.7823	0.736733

## Sheet: Raw data Fig 2c 
Day	SCI Inv + IntIA
D0	0.622039	0.619512	0.61574	0.647222	0.663083	0.668301	0.63277	0.647726	0.659412	0.660352	0.670652	0.679091	0.600209	0.626975	0.634816	0.632679	0.627482	0.627018	0.597273	0.606615	0.612486	0.614731	0.626512	0.635564
D1	1.04571	0.729829	0.6528	0.609278	0.700124	0.58438	0.636093	0.703109	0.62076	0.681638	0.714389	0.639215	0.760933	0.937334	0.699691	0.659964	0.587961	0.613325	0.625839	0.634292	0.706263	0.741993	0.740718	0.669877
D2	0.751292	0.577766	0.700478	0.716876	1.0454	0.762488	1.06618	0.665813	1.03231	0.628531	1.00567	1.04827	0.737152	0.756734	0.726354	0.989861	0.962344	1.00567	0.664959	0.674271	0.678841	0.692305	0.726354	0.737152
D3	0.96987	0.957621	0.985188	1.05573	1.03675	0.664457	1.02618	1.07262	0.527035	1.00734	1.08626	0.897584	1.04775	0.975436	1.07145	0.625574	1.04691	1.02402	0.947566	1.02943	0.95153	0.963699	0.993734	0.919888
D5	1.03025	1.00013	1.00271	1.01675	1.01967	1.0056	1.03126	1.11475	0.994453	1.07787	1.09007	1.01557	0.983271	0.965886	0.981981	0.972876	0.98356	0.998637	1.01825	1.07433	1.06902	1.05004	1.01821	0.999394
D7	1.01162	0.994498	1.00369	0.995577	0.96755	0.992155	1.01367	0.906694	1.06435	0.990672	1.15545	1.0819	0.968015	0.967557	0.937621	1.01039	0.952623	1.01425	1.04653	0.907102	1.05017	0.896024	1.11727	1.09519
