# Supplementary material for: Belt and braces: Two escape ways to maintain the cassette reservoir of large chromosomal integrons
Source: PLoS Genet. 2024 Apr 5;20(4):e1011231. doi: 10.1371/journal.pgen.1011231 (PMC11023631; doi:10.1371/journal.pgen.1011231)
Supplement: S2 Table — (XLSX) [file pgen.1011231.s002.xlsx]

## Sheet: Raw Data Fig 3b
	Relative growth rate
Evolved	1.02872	1.10267	1.02094	1.03513	0.982132	1.0108	0.997418	1.05618	0.998633	1.02797	0.999009	1.01692	0.946831	1.0327	0.958929	0.936794	1.12696	1.03208	0.98568	0.922746	0.907926	0.9915	0.905139	0.976184
Cured	1.12334	1.16482	1.21467	1.06399	1.06148	1.07805	1.04499	1.05261	1.02188	1.03856	1.06726	1.1099	1.01101	1.04215	1.03675	1.00344	0.926241	0.92689	0.966654	0.908539	0.912918	1.0525	0.991008	0.966326
Retransfo	0.669772	0.693001	0.709098	0.651383	0.648616	0.603402	0.610931	0.61119	0.69901	0.921769	0.708446	0.692642	0.702621	0.723292	0.735489	0.713073	0.690767	0.68301	0.708064	0.734357	0.665496	0.694308	0.999009	0.936794

## Sheet: SCI_Inv Illumina
	Plasmid	position	depth	reference	alternative	type	freebayes_score	strand_balance	fisher_pvalue	frequency
0	pJ504	7	10617	T	A	SNV	2.23003e-14	0.250	0.1458060963242588	0.001
1	pJ504	20	10346	T	A	SNV	5.52685e-14	0.333	0.19599364367907107	0.002
2	pJ504	24	10430	T	A	SNV	2.41129e-15	0.300	0.07129172423600821	0.002
3	pJ504	30	10377	C	A	SNV	0	0.389	0.48595091142246705	0.002
4	pJ504	37	10695	A	T	SNV	0	0.364	0.5590741761754513	0.001
5	pJ504	40	10510	C	T	SNV	5.99093e-14	0.308	0.40497260451820094	0.001
6	pJ504	50	10273	A	T	SNV	0	0.353	0.468213790041909	0.002
7	pJ504	56	9856	CAAAAAAAAC	CAAAAAAAC; CAAAAAAAAAC; CAAAAAAACC; CAAAAAAAAA	INDEL; INDEL; MNV; MNV	4.56706e-12	0.465; 0.456; 0.375; 0.402	0.47286420464007684; 1.0; 0.0739717857844713; 0.26172948071114754	0.219; 0.058; 0.003; 0.012
8	pJ504	86	9673	G	A	SNV	2.65795e-14	0.385	0.782161783210989	0.001
9	pJ504	89	9551	T	A	SNV	0	0.450	1.0	0.002
10	pJ504	97	9507	T	A	SNV	3.9839e-14	0.417	0.5660755365505421	0.001
11	pJ504	98	9455	A	T	SNV	1.03786e-13	0.486	0.6160347057614302	0.004
12	pJ504	108	9354	TCATAATAAA	TCATAATAACATAATAAA; TCATAATTAA; TCATAATATA	INDEL; MNV; MNV	0	0.417; 0.333; 0.417	1.0; 0.12485567553379656; 0.40414339003752364	0.001; 0.002; 0.001
13	pJ504	121	8335	CACCCTAGCTTAA	CA; CACCCTAGCTAAA; CCCCCTAGCTTAA; CGCCCTAGCTTAA; CTCCCTAGCTTAA; CACCCAAGCTTAA	INDEL; MNV; MNV; MNV; MNV; MNV	2.42529e-13	0.500; 0.333; 0.121; 0.000; 0.136; 0.312	0.739993202113789; 0.3159181727853053; 3.241745134062793e-05; 8.81776138287995e-05; 0.0019647608282779916; 0.31606128475419504	0.004; 0.002; 0.004; 0.002; 0.003; 0.002
14	pJ504	146	9211	A	T	SNV	1.81047e-16	0.300	0.34437241344223546	0.001
15	pJ504	149	9265	T	A; C	SNV; SNV	4.13455e-14	0.182; 0.000	0.06781402562597846; 0.001067423307641055	0.001; 0.001
16	pJ504	161	9446	T	A	SNV	1.74184e-14	0.357	0.29056258756399433	0.001
17	pJ504	162	9411	A	T	SNV	0	0.278	0.09617902271582064	0.002
18	pJ504	163	9366	A	T	SNV	0	0.333	0.2621067600729857	0.001
19	pJ504	166	9271	T	A	SNV	5.84026e-14	0.368	0.25167519518831355	0.002
20	pJ504	190	9427	G	A	SNV	1.54295e-14	0.455	0.557350146051777	0.001
21	pJ504	198	8135	GACTCAATCACTAGCCTTGAA	GACTCAATCACTAGCCTTGAACTCAATCACTAGCCTTGAA; GACTTAATCACTAGCCTTGAA; GACTCAATAACTAGCCTTGAA	INDEL; MNV; MNV	0	0.273; 0.346; 0.364	0.37211326866405087; 0.43505375908879396; 0.6678388102302457	0.001; 0.003; 0.003
22	pJ504	221	9884	C	A	SNV	0	0.385	0.7853869747135259	0.001
23	pJ504	222	10022	A	T	SNV	0	0.375	0.1369645456335123	0.002
24	pJ504	224	9992	T	C	SNV	9.32992e-14	0.385	0.7865803133366854	0.001
25	pJ504	233	10140	T	A	SNV	0	0.455	1.0	0.001
26	pJ504	236	10232	A	T	SNV	0	0.486	0.49618946571774925	0.003
27	pJ504	246	10203	T	A	SNV	0	0.455	1.0	0.001
28	pJ504	248	10129	T	A	SNV	5.6775e-14	0.333	0.09974079143105273	0.002
29	pJ504	255	9582	ACC	ACCC; CCC; GCC; TCC	INDEL; MNV; MNV; MNV	0	0.479; 0.043; 0.000; 0.256	0.905307781594477; 1.202261044319294e-06; 1.1868244530856962e-05; 0.0003324500428319389	0.007; 0.002; 0.002; 0.004
30	pJ504	264	10557	T	A	SNV	0	0.364	0.36625818647843655	0.001
31	pJ504	268	10763	G	T	SNV	0	0.333	0.39375124214799884	0.001
32	pJ504	271	10982	A	T	SNV	0	0.389	0.2479390510831915	0.003
33	pJ504	272	10901	T	A	SNV	0	0.417	0.5707656414353595	0.001
34	pJ504	287	10721	C	A	SNV	0	0.491	0.8112248621458011	0.015
35	pJ504	288	10782	G	T	SNV	4.09846e-14	0.417	0.5793799804828391	0.001
36	pJ504	293	10815	T	A	SNV	3.12206e-14	0.421	0.5003360191113073	0.002
37	pJ504	299	8760	GAAAGTTACCGGTTGTACTGACTA	GAAAGTTACCGGTTGTACTGACTAAAGTTACCGGTTGTACTGACTA; GAAAGTTACCGGTTGAACTGACTA; GAAAGTTATCGGTTGTACTGACTA	INDEL; MNV; MNV	0	0.440; 0.440; 0.492	0.6902260446530704; 0.5524562394714491; 0.8995269307682937	0.003; 0.003; 0.007
38	pJ504	329	10539	AGATTC	AC; AGATTT	INDEL; MNV	1.32113e-13	0.458; 0.457	0.8388048602367657; 0.5564219882386208	0.002; 0.004
39	pJ504	342	10933	A	T	SNV	2.42892e-14	0.471	0.8098031495045441	0.002
40	pJ504	356	10597	A	T	SNV	0	0.400	0.3120927853650348	0.001
41	pJ504	357	10540	T	A	SNV	7.4135e-15	0.368	0.4924653223179451	0.002
42	pJ504	367	10481	C	T	SNV	1.20059e-13	0.440	0.8436485805921975	0.002
43	pJ504	382	10585	T	A	SNV	0	0.364	0.36711765937762136	0.001
44	pJ504	383	10489	T	A	SNV	3.35104e-14	0.417	0.7786000017470458	0.001
45	pJ504	384	10512	A	T	SNV	3.4053e-14	0.400	0.2669937957406712	0.002
46	pJ504	389	10793	A	T	SNV	2.2963e-14	0.478	0.8351941323700349	0.002
47	pJ504	403	9215	AGGTTGATGGAGTGTA	AA; AGGTTGATGGAGTGAA; AGGCTGATGGAGTGTA	INDEL; MNV; MNV	0	0.500; 0.435; 0.000	1.0; 0.5406672185178235; 6.036002547944612e-05	0.002; 0.002; 0.002
48	pJ504	420	10790	G	A	SNV	0	0.462	0.7837684116895485	0.001
49	pJ504	425	10682	TGAG	TGAGAG	INDEL	1.20903e-13	0.421	0.4918438177567891	0.002
50	pJ504	448	11340	G	T	SNV	7.71486e-15	0.500	1.0	0.001
51	pJ504	456	11216	T	A	SNV	0	0.263	0.06484490127937394	0.002
52	pJ504	459	10904	AATCAGA	AA; AATCAAA	INDEL; MNV	1.27291e-13	0.467; 0.176	0.8559160667638244; 9.563118288782818e-05	0.003; 0.003
53	pJ504	470	11037	GGCAA	GA; GGTAA	INDEL; MNV	2.0516e-13	0.429; 0.467	0.5186280466184942; 0.8012972757967751	0.002; 0.001
54	pJ504	479	10473	AGGGGGGT	AGGGGGT; AGGGGGGGT; AGGGGGGA; AGGGGGGG	INDEL; INDEL; MNV; MNV	0	0.426; 0.465; 0.333; 0.200	0.45505131237244767; 0.8597760036760135; 0.280282046043768; 0.014125328228871893	0.014; 0.029; 0.002; 0.002
55	pJ504	494	11630	G	T	SNV	0	0.492	0.5218670555802933	0.005
56	pJ504	516	11894	ACTC	ACTCTC	INDEL	0	0.500	1.0	0.001
57	pJ504	520	12040	T	A	SNV	0	0.409	0.2879761495591284	0.002
58	pJ504	522	11947	TCC	TC; ACC	INDEL; MNV	8.25708e-14	0.462; 0.429	0.5561906797227923; 0.5936960573842394	0.002; 0.001
59	pJ504	525	10973	GCATCTTAAAG	GCATCTTAAACATCTTAAAG; GCATCTTATAAG; GCATCTAAAAG	INDEL; INDEL; MNV	0	0.467; 0.480; 0.333	0.5837101812730314; 1.0; 0.10397025664771879	0.003; 0.002; 0.002
60	pJ504	536	11680	AG	ATG	INDEL	0	0.444	1.0	0.002
61	pJ504	547	10540	CTAGCAAAACGCTAT	CT; CTAGCAAAACGCAAT; CAAGCAAAACGCTAT	INDEL; MNV; MNV	0	0.417; 0.455; 0.250	0.5669390437808417; 0.7658935856444914; 0.0804011802048445	0.001; 0.001; 0.001
62	pJ504	562	11998	T	A	SNV	0	0.500	1.0	0.001
63	pJ504	563	11957	A	T	SNV	3.54393e-14	0.417	0.5687526022690983	0.001
64	pJ504	566	11878	A	T	SNV	0	0.429	0.6665309692798058	0.002
65	pJ504	567	11585	TCG	TG; TTG; ACG	INDEL; MNV; MNV	0	0.414; 0.467; 0.231	0.35305344176800124; 1.0; 0.05188595156932145	0.003; 0.001; 0.001
66	pJ504	580	11405	CAAAAAAAC	CAAAAAAC; CAAAAAAAAC	INDEL; INDEL	9.54689e-14	0.490; 0.500	0.8684113169424236; 1.0	0.013; 0.001
67	pJ504	589	11589	T	A	SNV	5.40026e-14	0.304	0.09353906570587399	0.002
68	pJ504	590	11708	A	T	SNV	0	0.429	0.7914973906900438	0.001
69	pJ504	596	11679	G	T	SNV	0	0.444	0.5068926818167494	0.003
70	pJ504	607	11737	C	A; G; T	SNV; SNV; SNV	0	0.413; 0.000; 0.182	0.165699369386118; 2.0698545455267276e-26; 0.004351309321098286	0.006; 0.007; 0.002
71	pJ504	657	10730	GCACTATCTTTTTCC	GGACTATCTTTTTTC; GCACTATTTTTTTTC; GC; GCACTATCTTTTTTC; GGACTATCTTTTTCC; GCCCTATCTTTTTCC; GCAATATCTTTTTCC; GCACCATCTTTTTCC; GCACTAACTTTTTCC; GCACTATTTTTTTCC	MNV; MNV; INDEL; MNV; MNV; MNV; MNV; MNV; MNV; MNV	0	0.000; 0.000; 0.400; 0.005; 0.000; 0.125; 0.000; 0.000; 0.286; 0.136	1.762916475899764e-08; 2.9757484436513626e-05; 0.5492253138350622; 7.646609692741647e-114; 7.786102332628321e-08; 3.235346179176615e-06; 0.00027716852456638377; 6.260330640385124e-05; 0.10586537310819572; 0.000326659967437248	0.002; 0.001; 0.002; 0.035; 0.002; 0.003; 0.001; 0.001; 0.001; 0.002
72	pJ504	674	12148	C	A; T	SNV; SNV	7.47354e-15	0.462; 0.133	1.0; 0.0074435718069831465	0.001; 0.001
73	pJ504	683	12258	T	A	SNV	0	0.412	0.6293421930100802	0.001
74	pJ504	689	12007	T	A	SNV	0	0.389	0.48034894568470926	0.001
75	pJ504	707	12561	T	A; G	SNV; SNV	8.75134e-14	0.333; 0.086	0.19674213077206382; 1.212994396215608e-07	0.001; 0.003
76	pJ504	712	12164	C	G; T	SNV; SNV	4.3455e-14	0.067; 0.286	0.0003443456941820217; 0.10769580007483093	0.001; 0.001
77	pJ504	729	12765	C	A	SNV	0	0.308	0.16477200950774945	0.001
78	pJ504	730	12665	G	A	SNV	6.11145e-14	0.231	0.09683996586574792	0.001
79	pJ504	733	12692	A	G	SNV	4.44196e-14	0.316	0.1770295204563529	0.001
80	pJ504	737	12496	T	A	SNV	0	0.500	1.0	0.001
81	pJ504	738	12626	A	T	SNV	0	0.318	0.1362429331685962	0.002
82	pJ504	741	12722	A	T	SNV	0	0.450	0.6633589362038493	0.002
83	pJ504	742	12820	C	T	SNV	0	0.479	0.5836591455679359	0.013
84	pJ504	752	12450	T	A	SNV	5.77998e-14	0.471	0.8116264124500359	0.001
85	pJ504	753	11728	GAGAAGAT	GAGAAGAAGAT; GATAAGAT; GAGAAGTT; GAGAAGAA	INDEL; MNV; MNV; MNV	1.17407e-13	0.450; 0.471; 0.450; 0.500	1.0; 0.8089566930884289; 0.5117405395143682; 1.0	0.002; 0.001; 0.002; 0.001
86	pJ504	774	12136	G	A	SNV	0	0.488	0.6396292388173023	0.003
87	pJ504	776	12130	G	T	SNV	8.42586e-14	0.421	0.8192915741982543	0.002
88	pJ504	798	11621	C	A	SNV	0	0.462	0.5880487873172675	0.001
89	pJ504	800	11637	A	C; G	SNV; SNV	0	0.214; 0.083	0.10493648890593238; 0.008926210986110414	0.001; 0.001
90	pJ504	802	11819	A	C; T	SNV; SNV	0	0.067; 0.200	0.00274205003214741; 0.06632834887347157	0.001; 0.001
91	pJ504	810	11575	A	T	SNV	3.68858e-14	0.500	0.7920459649003784	0.001
92	pJ504	815	11947	C	A	SNV	3.85729e-14	0.441	0.6883100775525686	0.019
93	pJ504	826	11856	C	T	SNV	0	0.459	0.32370864759159834	0.003
94	pJ504	849	11393	T	A	SNV	1.28079e-14	0.462	0.7841526002417782	0.001
95	pJ504	852	11251	A	T	SNV	0	0.438	0.8082451927762733	0.001
96	pJ504	855	11138	T	A	SNV	0	0.261	0.05788304667755788	0.002
97	pJ504	856	11098	A	T	SNV	1.63338e-14	0.474	1.0	0.002
98	pJ504	860	11368	T	A	SNV	0	0.481	0.8476268353331335	0.002
99	pJ504	861	11385	A	T	SNV	1.73581e-14	0.333	0.10179602827999552	0.003
100	pJ504	868	11348	C	T	SNV	4.60471e-14	0.500	1.0	0.002
101	pJ504	871	11680	C	A	SNV	2.97738e-14	0.467	1.0	0.001
102	pJ504	876	11335	A	T	SNV	2.0492e-15	0.250	0.08750328281339695	0.001
103	pJ504	880	11432	A	T	SNV	8.38967e-14	0.444	0.6379403366125711	0.002
104	pJ504	895	11406	A	T	SNV	0	0.467	0.8006869685709237	0.001
105	pJ504	897	10569	ACAGATTTACACTC	ACAGATTTACACTCAGATTTACACTC; ACAGATTTACTCTC; ACAGATTTTCACTC	INDEL; MNV; MNV	0	0.333; 0.100; 0.458	0.3049527217299585; 0.009656067940344073; 0.6838820559765025	0.001; 0.001; 0.002
106	pJ504	922	11836	A	T	SNV	3.59212e-13	0.375	0.33130058390277667	0.001
107	pJ504	927	11725	T	A; G	SNV; SNV	2.20831e-13	0.333; 0.000	0.389143834649317; 0.00025438707930157124	0.001; 0.001
108	pJ504	938	11630	T	C	SNV	7.20353e-13	0.414	0.5780110023191991	0.002
109	pJ504	941	11398	T	A	SNV	7.0203e-13	0.474	0.8190420977333439	0.002
110	pJ504	942	11309	A	T	SNV	0	0.400	0.6123722418051274	0.001
111	pJ504	950	10645	T	A	SNV	1.35584e-12	0.400	0.09930580055812915	0.004
112	pJ504	957	9824	T	A	SNV	1.4137e-12	0.462	1.0	0.001

## Sheet:  SCI_Reinv Illumina
	Plasmid	position	depth	reference	alternative	type	freebayes_score	strand_balance	fisher_pvalue	frequency
0	pJ504	24	9054	T	A	SNV		0.273	0.13680260268581806	0.001
1	pJ504	50	8850	A	C; T	SNV; SNV	5.23148e-14	0.000; 0.417	0.0024282228579432163; 0.5645592221071927	0.001; 0.001
2	pJ504	52	8866	T	A	SNV		0.200	0.11555980961851461	0.001
3	pJ504	56	8256	CAAAAAAAACCAT	CAAAAAAACCAT; CAAAAAAAAACCAT; CAAAAAAAACCAA	INDEL; INDEL; MNV		0.455; 0.476; 0.400	0.5613402983447678; 0.8309229159269467; 1.0	0.001; 0.003; 0.001
4	pJ504	76	8162	T	A	SNV		0.333	0.7397125785073289	0.001
5	pJ504	89	7705	T	A	SNV		0.400	0.7980879453314453	0.002
6	pJ504	96	7684	T	A	SNV	3.97787e-14	0.500	1.0	0.001
7	pJ504	98	7548	A	T	SNV		0.333	0.10342605440200084	0.002
8	pJ504	108	7624	T	A	SNV	6.00296e-14	0.400	0.7587802119477982	0.001
9	pJ504	110	7590	A	T	SNV	2.56149e-14	0.333	0.3178112125651241	0.001
10	pJ504	116	7580	A	T	SNV	6.66598e-14	0.357	0.18889950572769548	0.002
11	pJ504	126	7487	T	A	SNV	3.92968e-14	0.333	0.38756153439180707	0.002
12	pJ504	127	7349	A	T	SNV		0.308	0.17005167379264477	0.002
13	pJ504	131	7394	T	A	SNV		0.500	1.0	0.001
14	pJ504	132	7432	A	T	SNV		0.333	0.5075509016655986	0.001
15	pJ504	143	7351	A	T	SNV	1.08534e-15	0.250	0.07894570750680512	0.002
16	pJ504	166	7345	T	A	SNV		0.333	0.3264124014831492	0.001
17	pJ504	171	7546	A	T	SNV		0.429	0.7926327797018884	0.002
18	pJ504	176	7698	T	A	SNV	5.44847e-14	0.444	1.0	0.001
19	pJ504	180	7811	A	T	SNV		0.500	1.0	0.001
20	pJ504	199	8087	A	T	SNV		0.333	0.568025221192741	0.001
21	pJ504	209	8311	T	A	SNV		0.348	0.5285377238898845	0.003
22	pJ504	210	8349	A	T	SNV	8.12446e-14	0.417	1.0	0.001
23	pJ504	222	8945	A	T	SNV	9.13705e-14	0.375	0.13510861691686965	0.002
24	pJ504	234	9338	A	T	SNV	2.36267e-14	0.364	0.7641460014735709	0.001
25	pJ504	236	9403	A	T	SNV	9.88459e-15	0.500	0.6936057680280272	0.003
26	pJ504	248	9407	T	A	SNV	1.18738e-14	0.438	0.46183150976863235	0.002
27	pJ504	257	9232	C	A	SNV		0.500	1.0	0.001
28	pJ504	267	10146	T	A	SNV		0.308	0.16610074950475506	0.001
29	pJ504	271	10365	A	T	SNV	5.94269e-14	0.345	0.13819669823000125	0.003
30	pJ504	272	10301	T	A	SNV		0.500	1.0	0.001
31	pJ504	280	10279	C	T	SNV	1.31997e-14	0.231	0.05592046791668869	0.001
32	pJ504	281	10245	A	T	SNV		0.333	0.26116127256266225	0.001
33	pJ504	291	10292	A	T	SNV		0.273	0.22668094435641387	0.001
34	pJ504	293	10150	T	A	SNV	3.07384e-14	0.385	0.5808136823687945	0.001
35	pJ504	306	10032	A	T	SNV	5.36407e-14	0.452	0.7200353396709253	0.003
36	pJ504	311	10239	T	A	SNV		0.214	0.0573596939071766	0.001
37	pJ504	314	10101	T	A	SNV		0.389	0.2452530357713325	0.004
38	pJ504	315	10076	A	T	SNV	2.38676e-14	0.462	0.7872087583183766	0.001
39	pJ504	319	9952	A	T	SNV	1.16443e-13	0.405	0.3242875857875085	0.004
40	pJ504	321	9937	T	A	SNV	4.68907e-14	0.333	0.2572938556232339	0.001
41	pJ504	322	9891	A	T	SNV		0.467	1.0	0.002
42	pJ504	324	9838	A	T	SNV		0.455	1.0	0.001
43	pJ504	341	9935	T	A	SNV	4.96633e-14	0.462	1.0	0.001
44	pJ504	342	9909	A	T	SNV		0.467	1.0	0.002
45	pJ504	356	9551	A	T	SNV		0.400	0.530059367058095	0.001
46	pJ504	357	9458	T	A	SNV		0.292	0.10092625500350641	0.003
47	pJ504	372	9133	T	A	SNV		0.455	1.0	0.001
48	pJ504	373	9081	C	A	SNV		0.400	0.53006332253513	0.001
49	pJ504	384	9041	A	T	SNV	8.60667e-14	0.440	0.4237588972692177	0.003
50	pJ504	388	9206	T	A	SNV		0.364	0.5518593649186178	0.001
51	pJ504	389	9235	A	T	SNV		0.273	0.23053755189013686	0.001
52	pJ504	401	9344	T	A	SNV	4.91807e-14	0.286	0.17955443045229072	0.001
53	pJ504	402	9336	A	T	SNV		0.467	0.8016312660785052	0.002
54	pJ504	417	9068	T	A	SNV		0.391	0.29887488184825356	0.003
55	pJ504	431	9240	T	A	SNV		0.333	0.39571598761277516	0.001
56	pJ504	433	9215	C	A	SNV	4.02607e-14	0.400	0.7571435565448663	0.001
57	pJ504	456	9534	T	A; C	SNV; SNV	5.17121e-14	0.417; 0.100	0.5740270476967637; 0.021685936502002498	0.001; 0.001
58	pJ504	486	9670	T	A; G	SNV; SNV		0.300; 0.062	0.17928707606630767; 0.0007843414673296059	0.002; 0.002
59	pJ504	506	10398	T	A	SNV		0.231	0.09612572734119804	0.001
60	pJ504	520	10396	T	A	SNV	4.1406e-14	0.400	0.31643011802629906	0.002
61	pJ504	531	10284	T	A	SNV	5.84624e-14	0.409	0.29021557691503136	0.002
62	pJ504	549	10050	A	T	SNV	3.54995e-14	0.455	0.8347357247922134	0.002
63	pJ504	562	10514	T	A	SNV		0.462	0.7851085817034035	0.001
64	pJ504	563	10484	A	T	SNV	2.41129e-15	0.417	0.7753495453579408	0.001
65	pJ504	566	10458	A	T	SNV		0.423	0.5588523950480517	0.002
66	pJ504	567	10485	T	A	SNV		0.312	0.13459560498011508	0.002
67	pJ504	572	10382	A	T	SNV		0.417	0.7745742638960014	0.001
68	pJ504	580	10576	C	A	SNV	1.10297e-14	0.346	0.1158395466515253	0.002
69	pJ504	590	10499	A	T	SNV		0.458	0.839943709292079	0.002
70	pJ504	661	10719	T	A; C	SNV; SNV		0.364; 0.000	0.5549573714013004; 7.962049505723078e-13	0.001; 0.004
71	pJ504	673	11009	T	A; C; G	SNV; SNV; SNV	6.62975e-15	0.385; 0.000; 0.000	0.5821980772677768; 1.6331585090816305e-05; 1.0474515313931821e-11	0.001; 0.002; 0.003
72	pJ504	682	11220	T	A; G	SNV; SNV		0.286; 0.020	0.050703630821918345; 3.5098066054317413e-14	0.002; 0.004
73	pJ504	683	11207	T	A	SNV	1.62735e-14	0.417	0.5800786968946028	0.001
74	pJ504	688	11097	C	T	SNV	1.60322e-14	0.231	0.09225316422124899	0.001
75	pJ504	689	11051	T	A; C	SNV; SNV	5.4267e-16	0.385; 0.133	0.41915968857943064; 0.0074026192893301476	0.001; 0.001
76	pJ504	692	11581	A	T	SNV	3.87539e-14	0.400	0.3715664465599479	0.002
77	pJ504	693	11435	T	A	SNV	1.42238e-14	0.410	0.2030578200525874	0.003
78	pJ504	724	11890	A	T	SNV	6.56972e-15	0.312	0.1340665519702606	0.001
79	pJ504	727	11698	A	T	SNV		0.286	0.11081311126542992	0.001
80	pJ504	737	11617	T	A	SNV	4.73123e-14	0.467	0.7998224842968785	0.001
81	pJ504	738	11737	A	T	SNV		0.448	0.7114894611743527	0.002
82	pJ504	740	11863	T	A	SNV		0.391	0.3025876019185722	0.002
83	pJ504	741	11854	A	T	SNV		0.438	0.596626317810625	0.003
84	pJ504	752	11611	T	A	SNV	8.67902e-14	0.500	1.0	0.002
85	pJ504	760	11471	T	A	SNV	2.72423e-14	0.364	0.29368949747823864	0.002
86	pJ504	793	10808	A	G	SNV		0.182	0.1259848585561938	0.001
87	pJ504	802	10376	ACTC	AC; TCTC	INDEL; MNV		0.455; 0.308	1.0; 0.4049469556017327	0.001; 0.001
88	pJ504	814	10319	T	A	SNV		0.438	1.0	0.002
89	pJ504	839	9604	T	A; G	SNV; SNV		0.250; 0.100	0.08372740265178336; 0.009577781622875758	0.001; 0.001
90	pJ504	850	9433	A	T	SNV		0.400	0.7541435314213979	0.001
91	pJ504	852	9226	A	T	SNV	2.20595e-14	0.364	0.5518101106710277	0.001
92	pJ504	855	9072	T	A	SNV	5.9668e-14	0.474	0.8192796743429648	0.002
93	pJ504	856	9027	A	T	SNV	1.4887e-14	0.286	0.1833885562072679	0.002
94	pJ504	860	9275	T	A	SNV	1.6876e-14	0.333	0.25964589456746234	0.001
95	pJ504	861	9296	A	T	SNV		0.485	0.8627661417493708	0.004
96	pJ504	870	9416	A	T	SNV		0.353	0.23577598717346518	0.002
97	pJ504	872	9281	T	A	SNV		0.389	0.3512932572838522	0.002
98	pJ504	880	9184	A	T	SNV	3.68858e-14	0.286	0.10668585638183908	0.002
99	pJ504	887	9257	T	A	SNV	6.14782e-15	0.353	0.22370613090440633	0.002
100	pJ504	895	9160	A	T	SNV	3.00147e-14	0.429	0.6059933682383247	0.002
101	pJ504	897	8476	ACAGATTTACACTC	ACAGATTTACACTCAGATTTACACTC; ACAGATTTACTCTC; ACAGATTTACACAC; ACAGATTTTCACTC	INDEL; MNV; MNV; MNV		0.308; 0.200; 0.333; 0.500	0.26678679161331487; 0.06307912379986105; 0.3392036880117427; 1.0	0.002; 0.001; 0.001; 0.002
102	pJ504	922	9754	A	T	SNV		0.421	0.49820473987619845	0.002
103	pJ504	936	9572	T	A; G	SNV; SNV		0.300; 0.000	0.12073033031983181; 0.0010588988340263046	0.002; 0.001
104	pJ504	950	8885	T	A	SNV	5.11094e-13	0.312	0.1300908272869021	0.002

## Sheet: SCI_Inv Sanger
	Plasmid	position	depth	reference	alternative	type	frequency
0	pJ504	56	42	CAAAAAAAAC	CAAAAAAAC; CAAAAAAAAAC; CAAAAAAACC; CAAAAAAAAA	INDEL; INDEL; MNV; MNV	0.452381
1	pJ504	125	42	TAGCTTAATGGG	G	INDEL	0.0238095
2	pJ504	162	42	AC	C	INDEL	0.0238095
3	pJ504	171	42	G	A	SNV	0.0238095
4	pJ504	204	42	TC	C	INDEL	0.047619
5	pJ504	205	42	C	A	SNV	0.0238095
6	pJ504	224	42	T	C	SNV	0.0238095
7	pJ504	237	42	A	G	SNV	0.0238095
8	pJ504	488	42	AAA	AA	INDEL	0.0238095
9	pJ504	498	42	GG	G	INDEL	0.0714286
10	pJ504	570	42	G	T	SNV	0.0238095
11	pJ504	602	42	G	A	SNV	0.0238095
12	pJ504	646	42	G	T	SNV	0.0238095
13	pJ504	727	42	A	C	SNV	0.0238095
14	pJ504	815	42	C	A	SNV	0.0238095
15	pJ504	825	42	C	T	SNV	0.0238095
16	pJ504	828	42	TTGCTTGAAGTGGGGGCT	T	INDEL	0.047619
17	pJ504	831	42	G	C	SNV	0.0238095
18	pJ504	848	42	T	TT	INDEL	0.0238095
