# Supplementary material for: Belt and braces: Two escape ways to maintain the cassette reservoir of large chromosomal integrons
Source: PLoS Genet. 2024 Apr 5;20(4):e1011231. doi: 10.1371/journal.pgen.1011231 (PMC11023631; doi:10.1371/journal.pgen.1011231)
Supplement: S3 Table — (XLSX) [file pgen.1011231.s003.xlsx]

## Sheet: IntIA homopolymer length 
Fig 4a
IntIA position	IntIA Base	Part of Homopolymer	Homopolymer_length
1	a	FALSE	0
2	t	FALSE	0
3	g	FALSE	0
4	a	TRUE	3
5	a	TRUE	3
6	a	TRUE	3
7	t	FALSE	0
8	c	TRUE	3
9	c	TRUE	3
10	c	TRUE	3
11	a	FALSE	0
12	g	FALSE	0
13	t	TRUE	5
14	t	TRUE	5
15	t	TRUE	5
16	t	TRUE	5
17	t	TRUE	5
18	g	FALSE	0
19	t	TRUE	2
20	t	TRUE	2
21	a	TRUE	2
22	a	TRUE	2
23	g	FALSE	0
24	t	FALSE	0
25	g	FALSE	0
26	t	TRUE	2
27	t	TRUE	2
28	c	FALSE	0
29	g	FALSE	0
30	c	FALSE	0
31	g	FALSE	0
32	a	TRUE	2
33	a	TRUE	2
34	t	TRUE	3
35	t	TRUE	3
36	t	TRUE	3
37	a	FALSE	0
38	t	FALSE	0
39	g	FALSE	0
40	c	FALSE	0
41	a	TRUE	3
42	a	TRUE	3
43	a	TRUE	3
44	c	FALSE	0
45	t	FALSE	0
46	c	FALSE	0
47	g	FALSE	0
48	a	FALSE	0
49	t	FALSE	0
50	a	FALSE	0
51	c	FALSE	0
52	t	FALSE	0
53	a	FALSE	0
54	t	FALSE	0
55	g	FALSE	0
56	c	FALSE	0
57	a	TRUE	8
58	a	TRUE	8
59	a	TRUE	8
60	a	TRUE	8
61	a	TRUE	8
62	a	TRUE	8
63	a	TRUE	8
64	a	TRUE	8
65	c	TRUE	2
66	c	TRUE	2
67	a	FALSE	0
68	t	FALSE	0
69	a	FALSE	0
70	g	FALSE	0
71	a	TRUE	2
72	a	TRUE	2
73	g	FALSE	0
74	c	FALSE	0
75	t	TRUE	2
76	t	TRUE	2
77	a	FALSE	0
78	c	TRUE	2
79	c	TRUE	2
80	t	TRUE	2
81	t	TRUE	2
82	c	FALSE	0
83	a	FALSE	0
84	t	TRUE	2
85	t	TRUE	2
86	g	TRUE	2
87	g	TRUE	2
88	a	FALSE	0
89	t	FALSE	0
90	c	FALSE	0
91	a	FALSE	0
92	c	FALSE	0
93	t	FALSE	0
94	c	FALSE	0
95	g	FALSE	0
96	t	TRUE	2
97	t	TRUE	2
98	a	FALSE	0
99	c	FALSE	0
100	a	FALSE	0
101	t	FALSE	0
102	c	TRUE	2
103	c	TRUE	2
104	a	FALSE	0
105	t	TRUE	4
106	t	TRUE	4
107	t	TRUE	4
108	t	TRUE	4
109	c	FALSE	0
110	a	FALSE	0
111	t	FALSE	0
112	a	TRUE	2
113	a	TRUE	2
114	t	FALSE	0
115	a	TRUE	5
116	a	TRUE	5
117	a	TRUE	5
118	a	TRUE	5
119	a	TRUE	5
120	g	FALSE	0
121	c	FALSE	0
122	a	FALSE	0
123	c	TRUE	3
124	c	TRUE	3
125	c	TRUE	3
126	t	FALSE	0
127	a	FALSE	0
128	g	FALSE	0
129	c	FALSE	0
130	t	TRUE	2
131	t	TRUE	2
132	a	TRUE	2
133	a	TRUE	2
134	t	FALSE	0
135	g	TRUE	3
136	g	TRUE	3
137	g	TRUE	3
138	a	FALSE	0
139	g	FALSE	0
140	a	FALSE	0
141	t	FALSE	0
142	a	TRUE	3
143	a	TRUE	3
144	a	TRUE	3
145	g	FALSE	0
146	a	FALSE	0
147	g	TRUE	2
148	g	TRUE	2
149	t	FALSE	0
150	c	FALSE	0
151	g	FALSE	0
152	a	TRUE	2
153	a	TRUE	2
154	g	FALSE	0
155	a	TRUE	2
156	a	TRUE	2
157	t	TRUE	5
158	t	TRUE	5
159	t	TRUE	5
160	t	TRUE	5
161	t	TRUE	5
162	a	TRUE	2
163	a	TRUE	2
164	c	TRUE	2
165	c	TRUE	2
166	t	FALSE	0
167	a	FALSE	0
168	c	FALSE	0
169	t	TRUE	2
170	t	TRUE	2
171	a	FALSE	0
172	g	FALSE	0
173	c	TRUE	2
174	c	TRUE	2
175	g	FALSE	0
176	t	FALSE	0
177	g	FALSE	0
178	c	FALSE	0
179	a	TRUE	2
180	a	TRUE	2
181	g	TRUE	2
182	g	TRUE	2
183	t	FALSE	0
184	a	TRUE	3
185	a	TRUE	3
186	a	TRUE	3
187	g	FALSE	0
188	t	FALSE	0
189	g	TRUE	2
190	g	TRUE	2
191	c	TRUE	2
192	c	TRUE	2
193	a	FALSE	0
194	c	FALSE	0
195	a	TRUE	3
196	a	TRUE	3
197	a	TRUE	3
198	g	FALSE	0
199	a	FALSE	0
200	c	FALSE	0
201	t	FALSE	0
202	c	FALSE	0
203	a	TRUE	2
204	a	TRUE	2
205	t	FALSE	0
206	c	FALSE	0
207	a	FALSE	0
208	c	FALSE	0
209	t	FALSE	0
210	a	FALSE	0
211	g	FALSE	0
212	c	TRUE	2
213	c	TRUE	2
214	t	TRUE	2
215	t	TRUE	2
216	g	FALSE	0
217	a	TRUE	2
218	a	TRUE	2
219	c	FALSE	0
220	t	FALSE	0
221	c	FALSE	0
222	a	FALSE	0
223	c	FALSE	0
224	t	FALSE	0
225	c	FALSE	0
226	a	FALSE	0
227	g	FALSE	0
228	t	TRUE	4
229	t	TRUE	4
230	t	TRUE	4
231	t	TRUE	4
232	c	FALSE	0
233	t	FALSE	0
234	a	FALSE	0
235	t	FALSE	0
236	a	FALSE	0
237	c	FALSE	0
238	a	TRUE	3
239	a	TRUE	3
240	a	TRUE	3
241	g	FALSE	0
242	a	TRUE	3
243	a	TRUE	3
244	a	TRUE	3
245	t	TRUE	2
246	t	TRUE	2
247	c	FALSE	0
248	t	FALSE	0
249	a	TRUE	5
250	a	TRUE	5
251	a	TRUE	5
252	a	TRUE	5
253	a	TRUE	5
254	c	FALSE	0
255	a	FALSE	0
256	c	TRUE	4
257	c	TRUE	4
258	c	TRUE	4
259	c	TRUE	4
260	t	TRUE	3
261	t	TRUE	3
262	t	TRUE	3
263	c	FALSE	0
264	t	FALSE	0
265	c	FALSE	0
266	t	TRUE	2
267	t	TRUE	2
268	g	FALSE	0
269	a	FALSE	0
270	g	FALSE	0
271	a	FALSE	0
272	t	FALSE	0
273	c	TRUE	2
274	c	TRUE	2
275	g	FALSE	0
276	c	FALSE	0
277	t	TRUE	3
278	t	TRUE	3
279	t	TRUE	3
280	c	FALSE	0
281	a	TRUE	2
282	a	TRUE	2
283	c	FALSE	0
284	g	FALSE	0
285	c	FALSE	0
286	t	FALSE	0
287	c	FALSE	0
288	g	FALSE	0
289	c	FALSE	0
290	a	TRUE	2
291	a	TRUE	2
292	c	FALSE	0
293	t	FALSE	0
294	a	FALSE	0
295	g	FALSE	0
296	a	TRUE	2
297	a	TRUE	2
298	c	FALSE	0
299	g	FALSE	0
300	a	TRUE	3
301	a	TRUE	3
302	a	TRUE	3
303	g	FALSE	0
304	t	TRUE	2
305	t	TRUE	2
306	a	FALSE	0
307	c	TRUE	2
308	c	TRUE	2
309	g	TRUE	2
310	g	TRUE	2
311	t	TRUE	2
312	t	TRUE	2
313	g	FALSE	0
314	t	FALSE	0
315	a	FALSE	0
316	c	FALSE	0
317	t	FALSE	0
318	g	FALSE	0
319	a	FALSE	0
320	c	FALSE	0
321	t	FALSE	0
322	a	FALSE	0
323	g	FALSE	0
324	a	FALSE	0
325	g	FALSE	0
326	a	FALSE	0
327	t	FALSE	0
328	g	FALSE	0
329	a	FALSE	0
330	g	FALSE	0
331	a	FALSE	0
332	t	TRUE	2
333	t	TRUE	2
334	c	FALSE	0
335	g	FALSE	0
336	a	FALSE	0
337	c	FALSE	0
338	g	FALSE	0
339	t	TRUE	3
340	t	TRUE	3
341	t	TRUE	3
342	a	FALSE	0
343	c	FALSE	0
344	t	TRUE	2
345	t	TRUE	2
346	g	FALSE	0
347	a	TRUE	3
348	a	TRUE	3
349	a	TRUE	3
350	t	TRUE	2
351	t	TRUE	2
352	g	FALSE	0
353	t	FALSE	0
354	c	FALSE	0
355	g	FALSE	0
356	a	FALSE	0
357	t	FALSE	0
358	c	TRUE	2
359	c	TRUE	2
360	t	FALSE	0
361	a	TRUE	2
362	a	TRUE	2
363	g	FALSE	0
364	c	FALSE	0
365	a	FALSE	0
366	t	FALSE	0
367	c	FALSE	0
368	a	TRUE	2
369	a	TRUE	2
370	c	FALSE	0
371	t	TRUE	2
372	t	TRUE	2
373	c	TRUE	3
374	c	TRUE	3
375	c	TRUE	3
376	a	FALSE	0
377	t	FALSE	0
378	c	FALSE	0
379	a	TRUE	2
380	a	TRUE	2
381	g	FALSE	0
382	t	TRUE	2
383	t	TRUE	2
384	a	FALSE	0
385	c	FALSE	0
386	t	FALSE	0
387	c	FALSE	0
388	t	FALSE	0
389	a	FALSE	0
390	c	FALSE	0
391	g	TRUE	2
392	g	TRUE	2
393	t	TRUE	2
394	t	TRUE	2
395	c	FALSE	0
396	g	TRUE	4
397	g	TRUE	4
398	g	TRUE	4
399	g	TRUE	4
400	t	TRUE	2
401	t	TRUE	2
402	a	TRUE	2
403	a	TRUE	2
404	g	TRUE	2
405	g	TRUE	2
406	t	TRUE	2
407	t	TRUE	2
408	g	FALSE	0
409	a	FALSE	0
410	t	FALSE	0
411	g	TRUE	2
412	g	TRUE	2
413	a	FALSE	0
414	g	FALSE	0
415	t	FALSE	0
416	g	FALSE	0
417	t	FALSE	0
418	a	FALSE	0
419	t	FALSE	0
420	g	FALSE	0
421	c	FALSE	0
422	g	FALSE	0
423	c	FALSE	0
424	t	TRUE	2
425	t	TRUE	2
426	g	FALSE	0
427	a	FALSE	0
428	g	FALSE	0
429	a	FALSE	0
430	g	FALSE	0
431	t	FALSE	0
432	c	TRUE	2
433	c	TRUE	2
434	a	TRUE	2
435	a	TRUE	2
436	g	FALSE	0
437	a	FALSE	0
438	t	FALSE	0
439	a	FALSE	0
440	t	FALSE	0
441	c	FALSE	0
442	g	FALSE	0
443	a	FALSE	0
444	t	TRUE	4
445	t	TRUE	4
446	t	TRUE	4
447	t	TRUE	4
448	g	FALSE	0
449	a	FALSE	0
450	t	TRUE	2
451	t	TRUE	2
452	a	FALSE	0
453	t	FALSE	0
454	g	TRUE	2
455	g	TRUE	2
456	t	FALSE	0
457	g	FALSE	0
458	c	FALSE	0
459	a	TRUE	2
460	a	TRUE	2
461	t	FALSE	0
462	c	FALSE	0
463	a	FALSE	0
464	g	FALSE	0
465	a	TRUE	2
466	a	TRUE	2
467	t	FALSE	0
468	c	FALSE	0
469	t	FALSE	0
470	g	TRUE	2
471	g	TRUE	2
472	c	FALSE	0
473	a	TRUE	2
474	a	TRUE	2
475	g	TRUE	2
476	g	TRUE	2
477	t	FALSE	0
478	a	TRUE	2
479	a	TRUE	2
480	g	TRUE	6
481	g	TRUE	6
482	g	TRUE	6
483	g	TRUE	6
484	g	TRUE	6
485	g	TRUE	6
486	t	FALSE	0
487	a	TRUE	5
488	a	TRUE	5
489	a	TRUE	5
490	a	TRUE	5
491	a	TRUE	5
492	t	FALSE	0
493	c	FALSE	0
494	g	FALSE	0
495	c	FALSE	0
496	a	FALSE	0
497	c	FALSE	0
498	g	TRUE	2
499	g	TRUE	2
500	t	FALSE	0
501	c	FALSE	0
502	a	FALSE	0
503	c	FALSE	0
504	g	FALSE	0
505	t	TRUE	2
506	t	TRUE	2
507	a	FALSE	0
508	g	FALSE	0
509	c	FALSE	0
510	a	TRUE	4
511	a	TRUE	4
512	a	TRUE	4
513	a	TRUE	4
514	g	FALSE	0
515	a	TRUE	2
516	a	TRUE	2
517	c	FALSE	0
518	t	FALSE	0
519	c	FALSE	0
520	t	FALSE	0
521	a	FALSE	0
522	t	FALSE	0
523	c	TRUE	2
524	c	TRUE	2
525	g	FALSE	0
526	c	FALSE	0
527	a	FALSE	0
528	t	FALSE	0
529	c	FALSE	0
530	t	TRUE	2
531	t	TRUE	2
532	a	TRUE	3
533	a	TRUE	3
534	a	TRUE	3
535	g	FALSE	0
536	a	FALSE	0
537	g	FALSE	0
538	c	FALSE	0
539	a	TRUE	3
540	a	TRUE	3
541	a	TRUE	3
542	t	TRUE	2
543	t	TRUE	2
544	g	FALSE	0
545	c	FALSE	0
546	g	FALSE	0
547	c	FALSE	0
548	t	FALSE	0
549	a	FALSE	0
550	g	FALSE	0
551	c	FALSE	0
552	a	TRUE	4
553	a	TRUE	4
554	a	TRUE	4
555	a	TRUE	4
556	c	FALSE	0
557	g	FALSE	0
558	c	FALSE	0
559	t	FALSE	0
560	a	FALSE	0
561	t	TRUE	2
562	t	TRUE	2
563	a	FALSE	0
564	c	FALSE	0
565	g	FALSE	0
566	a	FALSE	0
567	t	FALSE	0
568	c	FALSE	0
569	g	FALSE	0
570	a	FALSE	0
571	g	FALSE	0
572	a	FALSE	0
573	c	FALSE	0
574	t	TRUE	2
575	t	TRUE	2
576	g	FALSE	0
577	c	FALSE	0
578	a	FALSE	0
579	c	TRUE	2
580	c	TRUE	2
581	a	TRUE	7
582	a	TRUE	7
583	a	TRUE	7
584	a	TRUE	7
585	a	TRUE	7
586	a	TRUE	7
587	a	TRUE	7
588	c	FALSE	0
589	t	FALSE	0
590	a	FALSE	0
591	c	FALSE	0
592	g	TRUE	2
593	g	TRUE	2
594	c	FALSE	0
595	g	TRUE	4
596	g	TRUE	4
597	g	TRUE	4
598	g	TRUE	4
599	t	TRUE	3
600	t	TRUE	3
601	t	TRUE	3
602	g	TRUE	2
603	g	TRUE	2
604	c	FALSE	0
605	t	FALSE	0
606	g	FALSE	0
607	c	TRUE	3
608	c	TRUE	3
609	c	TRUE	3
610	a	FALSE	0
611	c	FALSE	0
612	a	FALSE	0
613	g	FALSE	0
614	c	TRUE	2
615	c	TRUE	2
616	t	TRUE	2
617	t	TRUE	2
618	a	TRUE	4
619	a	TRUE	4
620	a	TRUE	4
621	a	TRUE	4
622	g	FALSE	0
623	a	TRUE	4
624	a	TRUE	4
625	a	TRUE	4
626	a	TRUE	4
627	g	FALSE	0
628	t	FALSE	0
629	a	FALSE	0
630	t	FALSE	0
631	c	TRUE	2
632	c	TRUE	2
633	a	TRUE	3
634	a	TRUE	3
635	a	TRUE	3
636	t	FALSE	0
637	g	FALSE	0
638	c	FALSE	0
639	a	FALSE	0
640	c	TRUE	2
641	c	TRUE	2
642	t	TRUE	2
643	t	TRUE	2
644	a	FALSE	0
645	t	FALSE	0
646	g	FALSE	0
647	a	FALSE	0
648	g	FALSE	0
649	t	TRUE	3
650	t	TRUE	3
651	t	TRUE	3
652	c	FALSE	0
653	g	FALSE	0
654	t	TRUE	2
655	t	TRUE	2
656	g	TRUE	2
657	g	TRUE	2
658	c	FALSE	0
659	a	FALSE	0
660	c	FALSE	0
661	t	FALSE	0
662	a	FALSE	0
663	t	FALSE	0
664	c	FALSE	0
665	t	TRUE	5
666	t	TRUE	5
667	t	TRUE	5
668	t	TRUE	5
669	t	TRUE	5
670	c	TRUE	2
671	c	TRUE	2
672	g	FALSE	0
673	t	FALSE	0
674	c	FALSE	0
675	t	TRUE	4
676	t	TRUE	4
677	t	TRUE	4
678	t	TRUE	4
679	c	FALSE	0
680	a	FALSE	0
681	g	FALSE	0
682	t	TRUE	2
683	t	TRUE	2
684	a	FALSE	0
685	t	FALSE	0
686	c	FALSE	0
687	t	FALSE	0
688	c	FALSE	0
689	t	FALSE	0
690	a	FALSE	0
691	g	FALSE	0
692	a	FALSE	0
693	t	FALSE	0
694	c	TRUE	2
695	c	TRUE	2
696	g	TRUE	2
697	g	TRUE	2
698	a	TRUE	2
699	a	TRUE	2
700	t	FALSE	0
701	c	TRUE	2
702	c	TRUE	2
703	g	FALSE	0
704	a	FALSE	0
705	t	FALSE	0
706	g	FALSE	0
707	t	FALSE	0
708	g	FALSE	0
709	a	FALSE	0
710	t	FALSE	0
711	g	FALSE	0
712	c	FALSE	0
713	g	FALSE	0
714	c	TRUE	2
715	c	TRUE	2
716	g	FALSE	0
717	c	TRUE	2
718	c	TRUE	2
719	a	FALSE	0
720	t	FALSE	0
721	c	FALSE	0
722	a	FALSE	0
723	t	FALSE	0
724	a	FALSE	0
725	t	FALSE	0
726	g	FALSE	0
727	a	TRUE	2
728	a	TRUE	2
729	c	FALSE	0
730	g	FALSE	0
731	a	TRUE	3
732	a	TRUE	3
733	a	TRUE	3
734	c	FALSE	0
735	a	FALSE	0
736	g	FALSE	0
737	t	FALSE	0
738	a	FALSE	0
739	c	FALSE	0
740	t	FALSE	0
741	a	FALSE	0
742	c	FALSE	0
743	a	TRUE	5
744	a	TRUE	5
745	a	TRUE	5
746	a	TRUE	5
747	a	TRUE	5
748	g	FALSE	0
749	c	FALSE	0
750	g	TRUE	2
751	g	TRUE	2
752	t	FALSE	0
753	g	FALSE	0
754	a	FALSE	0
755	g	FALSE	0
756	a	TRUE	2
757	a	TRUE	2
758	g	FALSE	0
759	a	FALSE	0
760	t	FALSE	0
761	c	FALSE	0
762	g	TRUE	2
763	g	TRUE	2
764	c	FALSE	0
765	t	FALSE	0
766	c	FALSE	0
767	a	TRUE	2
768	a	TRUE	2
769	g	FALSE	0
770	a	TRUE	2
771	a	TRUE	2
772	g	FALSE	0
773	c	FALSE	0
774	g	TRUE	4
775	g	TRUE	4
776	g	TRUE	4
777	g	TRUE	4
778	a	FALSE	0
779	t	TRUE	2
780	t	TRUE	2
781	g	FALSE	0
782	a	TRUE	4
783	a	TRUE	4
784	a	TRUE	4
785	a	TRUE	4
786	g	FALSE	0
787	a	FALSE	0
788	c	TRUE	2
789	c	TRUE	2
790	g	FALSE	0
791	t	FALSE	0
792	g	FALSE	0
793	a	FALSE	0
794	c	FALSE	0
795	t	TRUE	2
796	t	TRUE	2
797	g	FALSE	0
798	c	TRUE	2
799	c	TRUE	2
800	a	FALSE	0
801	c	FALSE	0
802	a	FALSE	0
803	c	FALSE	0
804	t	FALSE	0
805	c	FALSE	0
806	t	FALSE	0
807	c	FALSE	0
808	a	FALSE	0
809	g	FALSE	0
810	a	FALSE	0
811	c	FALSE	0
812	a	FALSE	0
813	t	TRUE	2
814	t	TRUE	2
815	c	FALSE	0
816	a	FALSE	0
817	t	TRUE	3
818	t	TRUE	3
819	t	TRUE	3
820	g	FALSE	0
821	c	FALSE	0
822	a	TRUE	2
823	a	TRUE	2
824	c	TRUE	3
825	c	TRUE	3
826	c	TRUE	3
827	a	FALSE	0
828	t	TRUE	3
829	t	TRUE	3
830	t	TRUE	3
831	g	FALSE	0
832	c	FALSE	0
833	t	TRUE	2
834	t	TRUE	2
835	g	FALSE	0
836	a	TRUE	2
837	a	TRUE	2
838	g	FALSE	0
839	t	FALSE	0
840	g	TRUE	5
841	g	TRUE	5
842	g	TRUE	5
843	g	TRUE	5
844	g	TRUE	5
845	c	FALSE	0
846	t	FALSE	0
847	g	FALSE	0
848	a	FALSE	0
849	t	FALSE	0
850	a	FALSE	0
851	t	FALSE	0
852	a	FALSE	0
853	c	FALSE	0
854	g	FALSE	0
855	t	FALSE	0
856	a	FALSE	0
857	c	TRUE	2
858	c	TRUE	2
859	g	FALSE	0
860	t	FALSE	0
861	a	FALSE	0
862	c	FALSE	0
863	a	TRUE	2
864	a	TRUE	2
865	g	FALSE	0
866	a	FALSE	0
867	g	FALSE	0
868	c	FALSE	0
869	a	TRUE	2
870	a	TRUE	2
871	c	FALSE	0
872	t	FALSE	0
873	a	FALSE	0
874	g	TRUE	2
875	g	TRUE	2
876	a	FALSE	0
877	c	FALSE	0
878	a	FALSE	0
879	t	FALSE	0
880	a	FALSE	0
881	c	TRUE	2
882	c	TRUE	2
883	g	FALSE	0
884	a	FALSE	0
885	t	FALSE	0
886	g	FALSE	0
887	t	FALSE	0
888	a	TRUE	5
889	a	TRUE	5
890	a	TRUE	5
891	a	TRUE	5
892	a	TRUE	5
893	c	FALSE	0
894	g	FALSE	0
895	a	FALSE	0
896	c	FALSE	0
897	a	FALSE	0
898	c	FALSE	0
899	a	FALSE	0
900	g	FALSE	0
901	a	FALSE	0
902	t	TRUE	3
903	t	TRUE	3
904	t	TRUE	3
905	a	FALSE	0
906	c	FALSE	0
907	a	FALSE	0
908	c	FALSE	0
909	t	FALSE	0
910	c	FALSE	0
911	a	FALSE	0
912	t	FALSE	0
913	g	FALSE	0
914	t	TRUE	2
915	t	TRUE	2
916	c	FALSE	0
917	t	TRUE	2
918	t	TRUE	2
919	g	FALSE	0
920	a	FALSE	0
921	t	FALSE	0
922	a	FALSE	0
923	g	FALSE	0
924	a	FALSE	0
925	g	TRUE	2
926	g	TRUE	2
927	t	FALSE	0
928	g	FALSE	0
929	c	FALSE	0
930	a	TRUE	2
931	a	TRUE	2
932	g	FALSE	0
933	c	FALSE	0
934	g	TRUE	2
935	g	TRUE	2
936	t	FALSE	0
937	g	FALSE	0
938	t	TRUE	4
939	t	TRUE	4
940	t	TRUE	4
941	t	TRUE	4
942	a	TRUE	2
943	a	TRUE	2
944	g	FALSE	0
945	c	TRUE	3
946	c	TRUE	3
947	c	TRUE	3
948	a	FALSE	0
949	t	TRUE	2
950	t	TRUE	2
951	a	FALSE	0
952	t	FALSE	0
953	c	TRUE	3
954	c	TRUE	3
955	c	TRUE	3
956	g	FALSE	0
957	t	FALSE	0
958	c	FALSE	0
959	t	TRUE	3
960	t	TRUE	3
961	t	TRUE	3
962	a	FALSE	0
963	g	FALSE	0

## Sheet: MI int homopolymer values
Fig 4b MI
prop	length	gene_name	kind			Homopolymer frequency per int gene
0.741894	1	PSAE003.0321.00090.C001_05094 C ATG TAG 5383604 5384617 Valid intI1 1014 @CSB94_RS26065@WP_000845048.1@ CSB94_RS26065 1 5383604 5384617 | class 1 integron integrase IntI1	obs
0.740597	1	ESCO001.0321.00610.P002_00076 C ATG TAG 70906 71919 Valid intI1 1014 @FHY70_RS00395@WP_000845039.1@ FHY70_RS00395 1 70906 71919 | class 1 integron integrase IntI1	obs			Obs
0.741894	1	ENKO001.0321.00007.P002_00109 D ATG TAG 95519 96532 Valid intI1 1014 @H1R18_RS00545@WP_000845054.1@ H1R18_RS00545 1 95519 96532 | class 1 integron integrase IntI1	obs			Homopolymer length	Mean	Standard deviation
0.741894	1	ESCO001.0321.00987.P002_00010 C ATG TAG 9058 10071 Valid intI1 1014 @IMP96_RS00600@WP_000845048.1@ IMP96_RS00600 1 9058 10071 | class 1 integron integrase IntI1	obs			1	0.741894	2.70894e-14
0.739788	1	PSAR003.0321.00001.C002_00459 C ATG TAG 532548 533477 Valid PARC_RS19845 930 @WP_050576436.1@ PARC_RS19845 1 532548 533477 | integron integrase	obs			2	0.206529	0.0062873
0.742228	1	CIFR005.0321.00003.P004_00012 C ATG TAG 13553 14566 Valid intI1 1014 @AB180_RS00430@WP_000845048.1@ AB180_RS00430 1 13553 14566 | class 1 integron integrase IntI1	obs			3	0.0440431	0.00364795
0.742228	1	ENHO001.0321.00070.P002_00252 C ATG TAG 237609 238622 Valid intI1 1014 @H1Z82_RS25590@WP_000845048.1@ H1Z82_RS25590 1 237609 238622 | class 1 integron integrase IntI1	obs			4	0.00671414	0.00260223
0.742228	1	PSAE003.0321.00104.C001_05539 D ATG TAG 5923839 5924852 Valid intI1 1014 @DCS61_RS28440@WP_000845054.1@ DCS61_RS28440 1 5923839 5924852 | class 1 integron integrase IntI1	obs			5	0.00193527	0.00114029
0.741894	1	KLPN001.0321.00308.P002_00051 C ATG TAG 44147 45160 Valid intI1 1014 @GQY17_RS25965@WP_000845048.1@ GQY17_RS25965 1 44147 45160 | class 1 integron integrase IntI1	obs			6	0.000279229	0.000500159
0.741894	1	KLPN001.0321.00464.P004_00037 D ATG TAG 30217 31230 Valid intI1 1014 @IM727_RS29525@WP_000845048.1@ IM727_RS29525 1 30217 31230 | class 1 integron integrase IntI1	obs			7	6.05919e-05	0.000115682
0.741894	1	ESCO001.0321.00318.P002_00106 C ATG TAG 90606 91619 Valid intI1 1014 @CDC27_RS26040@WP_000845048.1@ CDC27_RS26040 1 90606 91619 | class 1 integron integrase IntI1	obs			8	4.72811e-06	9.4211e-06
0.740597	1	KLPN001.0321.00701.C001_00720 D ATG TAG 718810 719823 Valid intI1 1014 @CVG30_RS05420@WP_000845039.1@ CVG30_RS05420 1 718810 719823 | class 1 integron integrase IntI1	obs			9	9.6047e-07	1.91935e-06
0.742228	1	ESCO001.0321.01070.P002_00028 D ATG TAG 26643 27656 Valid intI1 1014 @JSQ74_RS23035@WP_000845048.1@ JSQ74_RS23035 1 26643 27656 | class 1 integron integrase IntI1	obs			10	0	0
0.741894	1	ESCO001.0321.01159.P002_00036 C ATG TAG 31276 32289 Valid intI1 1014 @ECTO148_RS25735@WP_000845048.1@ ECTO148_RS25735 1 31276 32289 | class 1 integron integrase IntI1	obs
0.741894	1	KLOX001.0321.00005.P005_00021 C ATG TAG 22911 23924 Valid intI1 1014 @AGF18_RS30710@WP_000845048.1@ AGF18_RS30710 1 22911 23924 | class 1 integron integrase IntI1	obs
0.740597	1	KLPN001.0321.00584.P002_00096 D ATG TAG 75494 76507 Valid intI1 1014 @JXZ99_RS26715@WP_000845039.1@ JXZ99_RS26715 1 75494 76507 | class 1 integron integrase IntI1	obs
0.741894	1	SAEN001.0321.00705.P002_00286 D ATG TAG 275714 276727 Valid intI1 1014 @HFT59_RS01435@WP_000845048.1@ HFT59_RS01435 1 275714 276727 | class 1 integron integrase IntI1	obs			Theo
0.740597	1	KLPN001.0321.00199.P003_00133 D ATG TAG 110984 111997 Valid intI1 1014 @AM455_RS26705@WP_000845039.1@ AM455_RS26705 1 110984 111997 | class 1 integron integrase IntI1	obs			Homopolymer length	Mean	Standard deviation
0.742228	1	KLPN001.0321.00131.P002_00017 C ATG TAG 10539 11552 Valid CEA75_RS00405 1014 @WP_000845048.1@ CEA75_RS00405 1 10539 11552 | class 1 integron integrase IntI1	obs			1	0.741695	0.00136698
0.717033	1	MEKO001.0321.00001.C001_01682 D ATG TAA 1794400 1795407 Valid MKLM6_RS08385 1008 @WP_198402801.1@ MKLM6_RS08385 1 1794400 1795407 | integron integrase	obs			2	0.188702	0.000255856
0.741894	1	ESCO001.0321.00818.P002_00008 C ATG TAG 7754 8767 Valid intI1 1014 @HQN81_RS23490@WP_000845048.1@ HQN81_RS23490 1 7754 8767 | class 1 integron integrase IntI1	obs			3	0.0501694	0.000532862
0.779255	1	PLSH001.0321.00003.C001_01341 C ATG TAG 1547775 1548746 Valid NCTC9997_RS06710 972 @WP_036768467.1@ NCTC9997_RS06710 1 1547775 1548746 | integron integrase	obs			4	0.013862	0.000338434
0.741894	1	AEME001.0321.00006.P002_00083 D ATG TAG 85485 86498 Valid intI1 1014 @E4188_RS23255@WP_000845048.1@ E4188_RS23255 1 85485 86498 | class 1 integron integrase IntI1	obs			5	0.0039465	0.000160266
0.741894	1	PSAE003.0321.00160.C001_05807 C ATG TAG 6119944 6120957 Valid intI1 1014 @PaeAG1_RS29045@WP_000845048.1@ PaeAG1_RS29045 1 6119944 6120957 | class 1 integron integrase IntI1	obs			6	0.00112966	6.47771e-05
0.741894	1	AESP005.0321.00001.C001_00552 C ATG TAG 636166 637179 Valid intI1 1014 @C2U30_RS02775@WP_000845054.1@ C2U30_RS02775 1 636166 637179 | class 1 integron integrase IntI1	obs			7	0.000348798	2.70155e-05
0.692308	1	MEAL001.0321.00001.C001_01723 C GTG TAG 2049996 2051018 Valid MEALZ_RS08710 1023 @WP_048481376.1@ MEALZ_RS08710 1 2049996 2051018 | integron integrase	obs			8	9.86741e-05	1.10732e-05
0.741894	1	SAEN001.0321.00608.P002_00144 C ATG TAG 124945 125958 Valid intI1 1014 @SNSL254_RS00730@WP_000845054.1@ SNSL254_RS00730 1 124945 125958 | class 1 integron integrase IntI1	obs			9	3.31378e-05	3.98989e-06
0.740597	1	SEMA003.0321.00060.P002_00147 C ATG TAG 118392 119405 Valid intI1 1014 @JMX15_RS27225@WP_002075255.1@ JMX15_RS27225 1 118392 119405 | class 1 integron integrase IntI1	obs			10	1.05992e-05	1.58541e-06
0.740597	1	KLPN001.0321.00010.P002_00271 C ATG TAG 259848 260861 Valid intI1 1014 @AN966_RS27880@WP_000845039.1@ AN966_RS27880 1 259848 260861 | class 1 integron integrase IntI1	obs
0.742228	1	ESCO001.0321.00011.C001_01618 C ATG TAG 1712117 1713130 Valid intI1 1014 @AC789_RS08325@WP_000845048.1@ AC789_RS08325 1 1712117 1713130 | class 1 integron integrase IntI1	obs
0.740597	1	KLPN001.0321.00166.P002_00225 D ATG TAG 175689 176702 Valid C6M02_RS02060 1014 @WP_000845039.1@ C6M02_RS02060 1 175689 176702 | class 1 integron integrase IntI1	obs
0.741894	1	KLPN001.0321.00320.P004_00017 C ATG TAG 12119 13132 Valid intI1 1014 @TA6363_RS27505@WP_000845048.1@ TA6363_RS27505 1 12119 13132 | class 1 integron integrase IntI1	obs
0.740597	1	ENHO001.0321.00012.P002_00033 D ATG TAG 28910 29923 Valid intI1 1014 @CSB67_RS00175@WP_000845039.1@ CSB67_RS00175 1 28910 29923 | class 1 integron integrase IntI1	obs
0.741894	1	KLOX001.0321.00002.P005_00046 C ATG TAG 40825 41838 Valid intI1 1014 @AB185_RS01210@WP_000845048.1@ AB185_RS01210 1 40825 41838 | class 1 integron integrase IntI1	obs
0.740597	1	KLOX001.0321.00005.P002_00127 C ATG TAG 111883 112896 Valid intI1 1014 @AGF18_RS29975@WP_000845039.1@ AGF18_RS29975 1 111883 112896 | class 1 integron integrase IntI1	obs
0.742228	1	SAEN001.0321.00546.P002_00019 D ATG TAG 17462 18475 Valid intI1 1014 @IN817_RS22945@WP_000845048.1@ IN817_RS22945 1 17462 18475 | class 1 integron integrase IntI1	obs
0.741894	1	CIPO001.0321.00008.P002_00061 D ATG TAG 52010 53023 Valid intI1 1014 @JLF33_RS24480@WP_000845054.1@ JLF33_RS24480 1 52010 53023 | class 1 integron integrase IntI1	obs
0.727145	1	SHAL001.0321.00001.C001_03913 D ATG TGA 4335967 4336929 Valid BS332_RS19675 963 @WP_117200770.1@ BS332_RS19675 1 4335967 4336929 | integron integrase	obs
0.741894	1	KLPN001.0321.00440.P003_00016 D ATG TAG 10963 11976 Valid intI1 1014 @H7U30_RS27410@WP_000845048.1@ H7U30_RS27410 1 10963 11976 | class 1 integron integrase IntI1	obs
0.741894	1	PRMI001.0321.00041.C001_00686 D ATG TAG 783506 784519 Valid intI1 1014 @HNS39_RS03435@WP_000845054.1@ HNS39_RS03435 1 783506 784519 | class 1 integron integrase IntI1	obs
0.794749	1	CAHU001.0321.00001.C001_00629 C ATG TAA 694122 695180 Valid FKL89_RS03145 1059 @WP_156861267.1@ FKL89_RS03145 1 694122 695180 | integron integrase	obs
0.73913	1	ALSA002.0321.00001.P003_00234 D ATG TAA 254379 255341 Valid EIJ81_RS01195 963 @WP_129545978.1@ EIJ81_RS01195 1 254379 255341 | integron integrase	obs
0.741894	1	KLQU001.0321.00051.P002_00154 D ATG TAG 139312 140325 Valid intI1 1014 @FA956_RS27180@WP_000845048.1@ FA956_RS27180 1 139312 140325 | class 1 integron integrase IntI1	obs
0.741894	1	KLQU001.0321.00047.P002_00303 D ATG TAG 285295 286308 Valid intI1 1014 @IT777_RS26440@WP_000845048.1@ IT777_RS26440 1 285295 286308 | class 1 integron integrase IntI1	obs
0.741894	1	ESCO001.0321.00315.P002_00170 C ATG TAG 164831 165844 Valid intI1 1014 @BWI86_RS25010@WP_000845048.1@ BWI86_RS25010 1 164831 165844 | class 1 integron integrase IntI1	obs
0.742228	1	SAEN001.0321.00604.P002_00174 D ATG TAG 174922 175935 Valid intI1 1014 @GEO46_RS23555@WP_000845048.1@ GEO46_RS23555 1 174922 175935 | class 1 integron integrase IntI1	obs
0.741894	1	KLOX001.0321.00020.P003_00041 C ATG TAG 36591 37604 Valid intI1 1014 @I6K63_RS28305@WP_000845048.1@ I6K63_RS28305 1 36591 37604 | class 1 integron integrase IntI1	obs
0.741894	1	ESCO001.0321.01196.P002_00018 C ATG TAG 12465 13478 Valid intI1 1014 @ECMAD3_RS23130@WP_000845048.1@ ECMAD3_RS23130 1 12465 13478 | class 1 integron integrase IntI1	obs
0.741894	1	ESCO001.0321.00050.P003_00002 C ATG TAG 3527 4540 Valid intI1 1014 @AVR76_RS25800@WP_000845048.1@ AVR76_RS25800 1 3527 4540 | class 1 integron integrase IntI1	obs
0.742228	1	PSPU001.0321.00024.P002_00118 C ATG TAG 91588 92601 Valid intI1 1014 @GPM17_RS27685@WP_000845048.1@ GPM17_RS27685 1 91588 92601 | class 1 integron integrase IntI1	obs
0.730412	1	PSME001.0321.00001.C001_01217 C ATG TGA 1285840 1286847 Valid H4W19_RS06095 1008 @WP_185897017.1@ H4W19_RS06095 1 1285840 1286847 | integron integrase	obs
0.742228	1	ESCO001.0321.00211.P003_00078 D ATG TAG 67677 68690 Valid intI1 1014 @AM361_RS25770@WP_000845048.1@ AM361_RS25770 1 67677 68690 | class 1 integron integrase IntI1	obs
0.767857	1	HASP016.0321.00001.C001_01718 D ATG TAA 1947517 1948479 Valid BV504_RS08665 963 @WP_078087822.1@ BV504_RS08665 1 1947517 1948479 | integron integrase	obs
0.741894	1	SHAL001.0321.00002.P002_00063 C ATG TAG 66431 67444 Valid intI1 1014 @EEY24_RS00335@WP_000845048.1@ EEY24_RS00335 1 66431 67444 | class 1 integron integrase IntI1	obs
0.757241	1	PSST001.0321.00014.C001_00853 D ATG TGA 932137 933102 Valid Pstu14405_RS04265 966 @WP_003280032.1@ Pstu14405_RS04265 1 932137 933102 | integron integrase	obs
0.741894	1	KLPN001.0321.00379.P003_00016 C ATG TAG 16755 17768 Valid intI1 1014 @FC643_RS26875@WP_000845048.1@ FC643_RS26875 1 16755 17768 | class 1 integron integrase IntI1	obs
0.741894	1	PSAE003.0321.00171.P002_00106 D ATG TAG 112538 113551 Valid intI1 1014 @F9C43_RS31710@WP_000845048.1@ F9C43_RS31710 1 112538 113551 | class 1 integron integrase IntI1	obs
0.741894	1	KLPN001.0321.00098.P004_00068 D ATG TAG 55407 56420 Valid intI1 1014 @AM395_RS29360@WP_000845048.1@ AM395_RS29360 1 55407 56420 | class 1 integron integrase IntI1	obs
0.760925	1	ACSP014.0321.00001.C001_02947 C ATG TGA 3284573 3285601 Valid BSY15_RS14500 1029 @WP_069105413.1@ BSY15_RS14500 1 3284573 3285601 | integron integrase	obs
0.741894	1	KLPN001.0321.00503.P003_00036 D ATG TAG 25954 26967 Valid intI1 1014 @IS496_RS28255@WP_000845048.1@ IS496_RS28255 1 25954 26967 | class 1 integron integrase IntI1	obs
0.73545	1	PSME001.0321.00002.C001_03040 C ATG TGA 3261448 3262455 Valid IAE60_RS15210 1008 @WP_187572899.1@ IAE60_RS15210 1 3261448 3262455 | integron integrase	obs
0.741894	1	MOMO001.0321.00005.C001_03547 D ATG TAG 3720580 3721593 Valid intI1 1014 @CSB69_RS17915@WP_000845048.1@ CSB69_RS17915 1 3720580 3721593 | class 1 integron integrase IntI1	obs
0.740425	1	LISE002.0321.00001.C001_00443 D ATG TAA 474637 475617 Valid EMK97_RS02220 981 @WP_130599038.1@ EMK97_RS02220 1 474637 475617 | integron integrase	obs
0.743523	1	KLPN001.0321.00039.P004_00059 C ATG TAG 51579 52592 Valid intI1 1014 @ACG94_RS28055@WP_059476540.1@ ACG94_RS28055 1 51579 52592 | class 1 integron integrase IntI1	obs
0.741894	1	PSAE003.0321.00117.C001_02316 C ATG TAG 2434089 2435102 Valid intI1 1014 @CTT40_RS11865@WP_000845054.1@ CTT40_RS11865 1 2434089 2435102 | class 1 integron integrase IntI1	obs
0.741894	1	KLPN001.0321.00450.P004_00071 D ATG TAG 57575 58588 Valid intI1 1014 @D1368_RS29290@WP_000845048.1@ D1368_RS29290 1 57575 58588 | class 1 integron integrase IntI1	obs
0.760839	1	VINA002.0321.00004.C001_00901 C ATG TAA 971752 972714 Valid PN96_RS04580 963 @WP_024372828.1@ PN96_RS04580 1 971752 972714 | integron integrase	obs
0.741894	1	ESCO001.0321.01486.P002_00051 C ATG TAG 50087 51100 Valid intI1 1014 @F4V41_RS00270@WP_000845054.1@ F4V41_RS00270 1 50087 51100 | class 1 integron integrase IntI1	obs
0.741894	1	KLPN001.0321.00681.P002_00140 D ATG TAG 130730 131743 Valid intI1 1014 @AN663_RS28670@WP_000845048.1@ AN663_RS28670 1 130730 131743 | class 1 integron integrase IntI1	obs
0.740597	1	ENHO001.0321.00071.P002_00135 C ATG TAG 131172 132185 Valid intI1 1014 @H2678_RS24575@WP_000845039.1@ H2678_RS24575 1 131172 132185 | class 1 integron integrase IntI1	obs
0.740597	1	KLPN001.0321.00207.C001_04949 C ATG TAG 5111501 5112514 Valid intI1 1014 @D5082_RS25480@WP_000845039.1@ D5082_RS25480 1 5111501 5112514 | class 1 integron integrase IntI1	obs
0.740597	1	KLPN001.0321.00077.P002_00098 D ATG TAG 100088 101101 Valid intI1 1014 @B5G58_RS27465@WP_000845039.1@ B5G58_RS27465 1 100088 101101 | class 1 integron integrase IntI1	obs
0.741894	1	CIFR005.0321.00030.P002_00006 D ATG TAG 3819 4832 Valid intI1 1014 @E4174_RS25075@WP_000845048.1@ E4174_RS25075 1 3819 4832 | class 1 integron integrase IntI1	obs
0.740597	1	ENHO001.0321.00029.P003_00018 C ATG TAG 23702 24715 Valid intI1 1014 @FR772_RS26455@WP_000845039.1@ FR772_RS26455 1 23702 24715 | class 1 integron integrase IntI1	obs
0.741894	1	PRRE001.0321.00015.P002_00050 D ATG TAG 42805 43818 Valid intI1 1014 @H9X60_RS21560@WP_000845054.1@ H9X60_RS21560 1 42805 43818 | class 1 integron integrase IntI1	obs
0.742228	1	KLSP015.0321.00001.P005_00034 D ATG TAG 27790 28803 Valid intI1 1014 @HV204_RS32855@WP_000845048.1@ HV204_RS32855 1 27790 28803 | class 1 integron integrase IntI1	obs
0.742228	1	KLPN001.0321.00161.P002_00194 C ATG TAG 186069 187082 Valid intI1 1014 @CU111_RS27930@WP_000845048.1@ CU111_RS27930 1 186069 187082 | class 1 integron integrase IntI1	obs
0.742228	1	ESCO001.0321.01489.C001_04548 D ATG TAG 4668564 4669577 Valid intI1 1014 @AAF13_RS23580@WP_000845048.1@ AAF13_RS23580 1 4668564 4669577 | class 1 integron integrase IntI1	obs
0.725874	1	PECA001.0321.00001.C001_00572 D ATG TAG 655765 656757 Valid PCAR_RS03440 993 @WP_011340240.1@ PCAR_RS03440 1 655765 656757 | integron integrase	obs
0.741894	1	AECA002.0321.00005.C001_01246 C ATG TAG 1271594 1272607 Valid intI1 1014 @GWC92_RS06230@WP_000845054.1@ GWC92_RS06230 1 1271594 1272607 | class 1 integron integrase IntI1	obs
0.76217	1	SAEN001.0321.00004.P002_00296 C ATG TAA 294454 295431 Valid intI2 978 @APL92_RS25540@WP_023994230.1@ APL92_RS25540 1 294454 295431 | class 2 integron integrase IntI2	obs
0.71727	1	GEME001.0321.00001.C001_03080 D ATG TAG 3390705 3391709 Valid GMET_RS15070 1005 @WP_004514318.1@ GMET_RS15070 1 3390705 3391709 | integron integrase	obs
0.740597	1	ESCO001.0321.00477.P004_00033 C ATG TAG 32318 33331 Valid intI1 1014 @EAH50_RS01790@WP_000845039.1@ EAH50_RS01790 1 32318 33331 | class 1 integron integrase IntI1	obs
0.742228	1	ESCO001.0321.00978.C001_00574 D ATG TAG 607409 608422 Valid intI1 1014 @JLZ98_RS02870@WP_000845048.1@ JLZ98_RS02870 1 607409 608422 | class 1 integron integrase IntI1	obs
0.742228	1	KLPN001.0321.00718.P004_00051 D ATG TAG 38346 39359 Valid intI1 1014 @KPN_RS28010@WP_000845054.1@ KPN_RS28010 1 38346 39359 | class 1 integron integrase IntI1	obs
0.741894	1	KLPN001.0321.00370.P004_00034 C ATG TAG 36254 37267 Valid intI1 1014 @HUS03_RS28940@WP_000845048.1@ HUS03_RS28940 1 36254 37267 | class 1 integron integrase IntI1	obs
0.742228	1	KLPN001.0321.00699.P003_00062 C ATG TAG 55033 56046 Valid intI1 1014 @BU813_RS28960@WP_000845048.1@ BU813_RS28960 1 55033 56046 | class 1 integron integrase IntI1	obs
0.741894	1	ESCO001.0321.00200.P002_00062 D ATG TAG 50238 51251 Valid intI1 1014 @DBR03_RS01020@WP_000845048.1@ DBR03_RS01020 1 50238 51251 | class 1 integron integrase IntI1	obs
0.740597	1	SAEN001.0321.00110.P002_00083 D ATG TAG 69985 70998 Valid intI1 1014 @FORC79_RS24850@WP_000845039.1@ FORC79_RS24850 1 69985 70998 | class 1 integron integrase IntI1	obs
0.742228	1	KLQU001.0321.00055.P002_00474 D ATG TAG 433246 434259 Valid intI1 1014 @F2980_RS02525@WP_000845048.1@ F2980_RS02525 1 433246 434259 | class 1 integron integrase IntI1	obs
0.740597	1	SAEN001.0321.00350.C001_04032 C ATG TAG 4110128 4111141 Valid intI1 1014 @CY43_RS20070@WP_000845039.1@ CY43_RS20070 1 4110128 4111141 | class 1 integron integrase IntI1	obs
0.740597	1	ESCO001.0321.00836.P002_00107 D ATG TAG 80272 81285 Valid intI1 1014 @MS6192_RS24120@WP_000845039.1@ MS6192_RS24120 1 80272 81285 | class 1 integron integrase IntI1	obs
0.737726	1	ENHO001.0321.00038.P002_00367 D ATG TGA 323231 324250 Valid intI1 1020 @G5C52_RS24380@WP_138827841.1@ G5C52_RS24380 1 323231 324250 | class 1 integron integrase IntI1	obs
0.742228	1	PSSP059.0321.00001.C001_00762 D ATG TAG 870809 871822 Valid intI1 1014 @CS390_RS03845@WP_000845048.1@ CS390_RS03845 1 870809 871822 | class 1 integron integrase IntI1	obs
0.741894	1	PSAE003.0321.00201.C001_05836 D ATG TAG 6273210 6274223 Valid intI1 1014 @HWH78_RS29190@WP_000845048.1@ HWH78_RS29190 1 6273210 6274223 | class 1 integron integrase IntI1	obs
0.741894	1	KLPN001.0321.00650.P002_00152 D ATG TAG 152138 153151 Valid intI1 1014 @JMW84_RS25990@WP_000845048.1@ JMW84_RS25990 1 152138 153151 | class 1 integron integrase IntI1	obs
0.740597	1	PSAE003.0321.00096.C001_04690 C ATG TAG 5091574 5092587 Valid intI1 1014 @CSC31_RS24025@WP_000845039.1@ CSC31_RS24025 1 5091574 5092587 | class 1 integron integrase IntI1	obs
0.741894	1	PRMI001.0321.00013.C001_03678 D ATG TAG 3964054 3965067 Valid intI1 1014 @C3Z14_RS18570@WP_000845054.1@ C3Z14_RS18570 1 3964054 3965067 | class 1 integron integrase IntI1	obs
0.742228	1	PSAE003.0321.00104.C001_04586 C ATG TAG 4899881 4900894 Valid intI1 1014 @DCS61_RS23575@WP_000845054.1@ DCS61_RS23575 1 4899881 4900894 | class 1 integron integrase IntI1	obs
0.741894	1	ENCL005.0321.00015.P002_00111 C ATG TAG 99982 100995 Valid intI1 1014 @H7R51_RS22410@WP_000845048.1@ H7R51_RS22410 1 99982 100995 | class 1 integron integrase IntI1	obs
0.742228	1	KLPN001.0321.00655.P002_00096 C ATG TAG 93175 94188 Valid intI1 1014 @JMW78_RS25865@WP_000845048.1@ JMW78_RS25865 1 93175 94188 | class 1 integron integrase IntI1	obs
0.741894	1	ESCO001.0321.00752.P002_00012 D ATG TAG 10027 11040 Valid intI1 1014 @G9V97_RS22440@WP_000845048.1@ G9V97_RS22440 1 10027 11040 | class 1 integron integrase IntI1	obs
0.742228	1	SAEN001.0321.00319.C001_03748 C ATG TAG 3797077 3798090 Valid intI1 1014 @SM231186_RS19475@WP_000845048.1@ SM231186_RS19475 1 3797077 3798090 | class 1 integron integrase IntI1	obs
0.742228	1	ESCO001.0321.00454.P002_00088 D ATG TAG 75036 76049 Valid intI1 1014 @DV870_RS27360@WP_000845048.1@ DV870_RS27360 1 75036 76049 | class 1 integron integrase IntI1	obs
0.740597	1	KLPN001.0321.00171.C001_04943 C ATG TAG 5042146 5043159 Valid intI1 1014 @AM389_RS25555@WP_000845039.1@ AM389_RS25555 1 5042146 5043159 | class 1 integron integrase IntI1	obs
0.740597	1	ESCO001.0321.00210.C001_04267 C ATG TAG 4431083 4432096 Valid intI1 1014 @AM375_RS25085@WP_000845039.1@ AM375_RS25085 1 4431083 4432096 | class 1 integron integrase IntI1	obs
0.742228	1	SAEN001.0321.00049.P003_00025 D ATG TAG 21497 22510 Valid intI1 1014 @HFS04_RS24505@WP_000845048.1@ HFS04_RS24505 1 21497 22510 | class 1 integron integrase IntI1	obs
0.740597	1	ENHO001.0321.00016.P002_00150 D ATG TAG 146751 147764 Valid intI1 1014 @D0Z05_RS02055@WP_002075255.1@ D0Z05_RS02055 1 146751 147764 | class 1 integron integrase IntI1	obs
0.74026	1	AECA002.0321.00017.P002_00098 D ATG TAG 89414 90427 Valid intI1 1014 @JJJ22_RS21115@WP_000845039.1@ JJJ22_RS21115 1 89414 90427 | class 1 integron integrase IntI1	obs
0.741894	1	KLPN001.0321.00602.P002_00107 D ATG TAG 100295 101308 Valid intI1 1014 @JMV74_RS26205@WP_000845048.1@ JMV74_RS26205 1 100295 101308 | class 1 integron integrase IntI1	obs
0.741894	1	ENCL005.0321.00002.C001_00437 D ATG TAG 453269 454282 Valid intI1 1014 @CCL06_RS02245@WP_000845054.1@ CCL06_RS02245 1 453269 454282 | class 1 integron integrase IntI1	obs
0.740597	1	KLPN001.0321.00285.P003_00002 C ATG TAG 3090 4103 Valid intI1 1014 @FR744_RS26820@WP_000845039.1@ FR744_RS26820 1 3090 4103 | class 1 integron integrase IntI1	obs
0.743855	1	ESCO001.0321.01151.P002_00062 C ATG TAG 50092 51105 Valid intI1 1014 @EC7215_RS23765@WP_095866698.1@ EC7215_RS23765 1 50092 51105 | class 1 integron integrase IntI1	obs
0.741894	1	CISP012.0321.00001.P003_00091 C ATG TAG 78539 79552 Valid intI1 1014 @GHC22_RS24515@WP_000845048.1@ GHC22_RS24515 1 78539 79552 | class 1 integron integrase IntI1	obs
0.741894	1	PRMI001.0321.00044.C001_00342 D ATG TAG 382482 383495 Valid intI1 1014 @HOW74_RS01715@WP_000845048.1@ HOW74_RS01715 1 382482 383495 | class 1 integron integrase IntI1	obs
0.740597	1	SAEN001.0321.00516.C001_02310 C ATG TAG 2354711 2355724 Valid intI1 1014 @BTN74_RS12285@WP_000845039.1@ BTN74_RS12285 1 2354711 2355724 | class 1 integron integrase IntI1	obs
0.741894	1	KLPN001.0321.00307.P002_00120 C ATG TAG 116207 117220 Valid intI1 1014 @GQY16_RS26655@WP_000845048.1@ GQY16_RS26655 1 116207 117220 | class 1 integron integrase IntI1	obs
0.742228	1	KLPN001.0321.00716.P003_00170 D ATG TAG 160340 161353 Valid intI1 1014 @I5002_RS29090@WP_000845048.1@ I5002_RS29090 1 160340 161353 | class 1 integron integrase IntI1	obs
0.723944	1	SISU001.0321.00001.P002_00040 C ATG TGA 23469 24428 Valid C6571_RS18315 960 @WP_015057121.1@ C6571_RS18315 1 23469 24428 | class 1 integron integrase IntI1	obs
0.742228	1	PSAE003.0321.00245.P002_00003 C ATG TAG 5626 6639 Valid intI1 1014 @RW109_RS00025@WP_000845048.1@ RW109_RS00025 1 5626 6639 | class 1 integron integrase IntI1	obs
0.740597	1	CIKO001.0321.00003.C001_03984 C ATG TAG 4248731 4249744 Valid intI1 1014 @AM352_RS20850@WP_000845039.1@ AM352_RS20850 1 4248731 4249744 | class 1 integron integrase IntI1	obs
0.742228	1	SAEN001.0321.00069.P002_00003 C ATG TAG 4392 5405 Valid intI1 1014 @F4V17_RS23555@WP_000845039.1@ F4V17_RS23555 1 4392 5405 | class 1 integron integrase IntI1	obs
0.75	1	HASP028.0321.00001.C001_02149 D ATG TAG 2331072 2332037 Valid FIU88_RS10695 966 @WP_152479220.1@ FIU88_RS10695 1 2331072 2332037 | integron integrase	obs
0.741894	1	ENHO001.0321.00086.P002_00069 D ATG TAG 54718 55731 Valid intI1 1014 @JJL14_RS22775@WP_000845048.1@ JJL14_RS22775 1 54718 55731 | class 1 integron integrase IntI1	obs
0.741894	1	KLPN001.0321.00111.P002_00098 C ATG TAG 73451 74464 Valid intI1 1014 @CRN69_RS28655@WP_000845048.1@ CRN69_RS28655 1 73451 74464 | class 1 integron integrase IntI1	obs
0.742228	1	ENHO001.0321.00013.P005_00035 D ATG TAG 28227 29240 Valid intI1 1014 @AXA59_RS24545@WP_000845048.1@ AXA59_RS24545 1 28227 29240 | class 1 integron integrase IntI1	obs
0.740597	1	KLPN001.0321.00029.P002_00035 C ATG TAG 32822 33835 Valid intI1 1014 @A6D68_RS27795@WP_000845039.1@ A6D68_RS27795 1 32822 33835 | class 1 integron integrase IntI1	obs
0.742228	1	PSPU001.0321.00019.C001_01330 C ATG TAG 1461629 1462642 Valid intI1 1014 @GEV41_RS06650@WP_000845048.1@ GEV41_RS06650 1 1461629 1462642 | class 1 integron integrase IntI1	obs
0.740597	1	ENCL005.0321.00014.P004_00013 C ATG TAG 7859 8872 Valid intI1 1014 @H7R61_RS26955@WP_000845039.1@ H7R61_RS26955 1 7859 8872 | class 1 integron integrase IntI1	obs
0.740597	1	PRMI001.0321.00052.C001_03546 D ATG TAG 3886846 3887859 Valid intI1 1014 @I0U42_RS17735@WP_000845039.1@ I0U42_RS17735 1 3886846 3887859 | class 1 integron integrase IntI1	obs
0.713873	1	PSTU002.0321.00002.C001_01398 D ATG TAA 1570155 1571126 Valid D1819_RS07025 972 @WP_009836613.1@ D1819_RS07025 1 1570155 1571126 | integron integrase	obs
0.742228	1	ENHO001.0321.00076.P003_00017 C ATG TAG 15909 16922 Valid intI1 1014 @GVI74_RS24020@WP_000845054.1@ GVI74_RS24020 1 15909 16922 | class 1 integron integrase IntI1	obs
0.741894	1	ACBA002.0321.00024.C001_02466 C ATG TAG 2607668 2608681 Valid intI1 1014 @AYR70_RS18880@WP_000845054.1@ AYR70_RS18880 1 2607668 2608681 | class 1 integron integrase IntI1	obs
0.740597	1	ESCO001.0321.01124.C001_02127 D ATG TAG 2238852 2239865 Valid intI1 1014 @IQS21_RS10640@WP_000845039.1@ IQS21_RS10640 1 2238852 2239865 | class 1 integron integrase IntI1	obs
0.735462	1	SAEN001.0321.00595.C001_00789 C ATG TGA 803358 804527 Valid HEC75_RS03945 1170 @WP_167803264.1@ HEC75_RS03945 1 803358 804527 | integron integrase	obs
0.741894	1	KLPN001.0321.00053.P002_00104 C ATG TAG 83403 84416 Valid intI1 1014 @BB748_RS29260@WP_000845048.1@ BB748_RS29260 1 83403 84416 | class 1 integron integrase IntI1	obs
0.745043	1	ALMA002.0321.00006.C001_00521 D ATG TAA 584066 585034 Valid AMBAS45_RS02620 969 @WP_041449804.1@ AMBAS45_RS02620 1 584066 585034 | integron integrase	obs
0.741894	1	KLQU001.0321.00010.P003_00026 C ATG TAG 26740 27753 Valid intI1 1014 @AL473_RS26550@WP_000845048.1@ AL473_RS26550 1 26740 27753 | class 1 integron integrase IntI1	obs
0.740597	1	KLPN001.0321.00235.P002_00144 D ATG TAG 138278 139291 Valid intI1 1014 @C2L61_RS30150@WP_000845039.1@ C2L61_RS30150 1 138278 139291 | class 1 integron integrase IntI1	obs
0.75	1	MASA001.0321.00001.C001_03685 D ATG TAA 4010678 4011646 Valid MARSALSMR5_RS18405 969 @WP_085681729.1@ MARSALSMR5_RS18405 1 4010678 4011646 | integron integrase	obs
0.742228	1	KLPN001.0321.00202.P005_00022 C ATG TAG 18485 19498 Valid intI1 1014 @AM454_RS28730@WP_000845048.1@ AM454_RS28730 1 18485 19498 | class 1 integron integrase IntI1	obs
0.741894	1	KLPN001.0321.00013.P002_00112 C ATG TAG 92925 93938 Valid intI1 1014 @AQD73_RS27130@WP_000845048.1@ AQD73_RS27130 1 92925 93938 | class 1 integron integrase IntI1	obs
0.740597	1	KLPN001.0321.00539.P004_00021 C ATG TAG 15587 16600 Valid intI1 1014 @JLH18_RS29005@WP_000845039.1@ JLH18_RS29005 1 15587 16600 | class 1 integron integrase IntI1	obs
0.676538	1	CAKU001.0321.00002.C001_02570 D ATG TAA 2802206 2803507 Valid KSMBR1_RS13055 1302 @WP_197705199.1@ KSMBR1_RS13055 1 2802206 2803507 | integron integrase	obs
0.741894	1	ESCO001.0321.01152.P002_00017 C ATG TAG 14271 15284 Valid intI1 1014 @EC1639_RS24520@WP_000845048.1@ EC1639_RS24520 1 14271 15284 | class 1 integron integrase IntI1	obs
0.741894	1	KLPN001.0321.00202.P002_00073 C ATG TAG 67919 68932 Valid intI1 1014 @AM454_RS27205@WP_000845048.1@ AM454_RS27205 1 67919 68932 | class 1 integron integrase IntI1	obs
0.757953	1	VINI001.0321.00002.C001_00249 C ATG TAA 267647 268627 Valid VNTUMSATTG_RS01245 981 @WP_200766528.1@ VNTUMSATTG_RS01245 1 267647 268627 | integron integrase	obs
0.740597	1	ENSP015.0321.00001.P003_00002 C ATG TAG 3090 4103 Valid intI1 1014 @FR762_RS24600@WP_000845039.1@ FR762_RS24600 1 3090 4103 | class 1 integron integrase IntI1	obs
0.725627	1	AZSA001.0321.00001.C001_02420 C ATG TGA 2619857 2620822 Valid GCU53_RS12315 966 @WP_152387874.1@ GCU53_RS12315 1 2619857 2620822 | integron integrase	obs
0.742228	1	AEHY001.0321.00022.C001_02340 D ATG TAG 2516030 2517043 Valid intI1 1014 @C1A23_RS13640@WP_000845048.1@ C1A23_RS13640 1 2516030 2517043 | class 1 integron integrase IntI1	obs
0.742228	1	PRMI001.0321.00010.P002_00209 C ATG TAG 174811 175824 Valid intI1 1014 @AM403_RS20805@WP_000845048.1@ AM403_RS20805 1 174811 175824 | class 1 integron integrase IntI1	obs
0.740597	1	SAEN001.0321.00087.C001_01550 C ATG TAG 1636577 1637590 Valid intI1 1014 @DLJ69_RS08235@WP_000845039.1@ DLJ69_RS08235 1 1636577 1637590 | class 1 integron integrase IntI1	obs
0.742228	1	SAEN001.0321.00007.P002_00143 C ATG TAG 159223 160236 Valid intI1 1014 @GVI52_RS23515@WP_000845048.1@ GVI52_RS23515 1 159223 160236 | class 1 integron integrase IntI1	obs
0.741894	1	ACBA002.0321.00079.C001_03579 D ATG TAG 3715281 3716294 Valid intI1 1014 @C6N18_RS19030@WP_000845054.1@ C6N18_RS19030 1 3715281 3716294 | class 1 integron integrase IntI1	obs
0.741894	1	ESCO001.0321.01215.P004_00014 D ATG TAG 9256 10269 Valid intI1 1014 @QREC_RS23025@WP_000845048.1@ QREC_RS23025 1 9256 10269 | class 1 integron integrase IntI1	obs
0.723944	1	PRMI001.0321.00033.C001_03145 D ATG TGA 3358010 3358969 Valid HF524_RS15730 960 @WP_015057121.1@ HF524_RS15730 1 3358010 3358969 | class 1 integron integrase IntI1	obs
0.740597	1	MICA003.0321.00002.P002_00135 C ATG TAG 131174 132187 Valid intI1 1014 @IDH70_RS20545@WP_002075255.1@ IDH70_RS20545 1 131174 132187 | class 1 integron integrase IntI1	obs
0.742228	1	KLPN001.0321.00011.C001_02734 C ATG TAG 2809758 2810771 Valid intI1 1014 @MS6671_RS13945@WP_000845048.1@ MS6671_RS13945 1 2809758 2810771 | class 1 integron integrase IntI1	obs
0.741894	1	MESP028.0321.00001.P003_00003 C ATG TAG 3616 4629 Valid intI1 1014 @MRY16398_RS30165@WP_000845048.1@ MRY16398_RS30165 1 3616 4629 | class 1 integron integrase IntI1	obs
0.741894	1	CIFR005.0321.00032.P002_00367 C ATG TAG 337913 338926 Valid intI1 1014 @E4179_RS27065@WP_000845048.1@ E4179_RS27065 1 337913 338926 | class 1 integron integrase IntI1	obs
0.741894	1	ESCO001.0321.01239.P003_00015 C ATG TAG 11839 12852 Valid intI1 1014 @JMW95_RS25105@WP_000845048.1@ JMW95_RS25105 1 11839 12852 | class 1 integron integrase IntI1	obs
0.741894	1	ACSP031.0321.00001.C001_00067 C ATG TAG 61807 62820 Valid intI1 1014 @EGY13_RS00815@WP_000845054.1@ EGY13_RS00815 1 61807 62820 | class 1 integron integrase IntI1	obs
0.742228	1	ESCO001.0321.00311.P002_00009 C ATG TAG 6397 7410 Valid intI1 1014 @BWI83_RS24665@WP_000845048.1@ BWI83_RS24665 1 6397 7410 | class 1 integron integrase IntI1	obs
0.735978	1	CIFR005.0321.00025.P003_00067 D ATG TGA 51133 52098 Valid intI1 966 @FGF61_RS02190@WP_073841357.1@ FGF61_RS02190 1 51133 52098 | class 1 integron integrase IntI1	obs
0.740597	1	LEAD002.0321.00007.P005_00002 C ATG TAG 3090 4103 Valid intI1 1014 @FR773_RS26250@WP_000845039.1@ FR773_RS26250 1 3090 4103 | class 1 integron integrase IntI1	obs
0.740597	1	PRMI001.0321.00022.C001_03178 D ATG TAG 3502463 3503476 Valid intI1 1014 @F3Y08_RS15990@WP_000845039.1@ F3Y08_RS15990 1 3502463 3503476 | class 1 integron integrase IntI1	obs
0.740597	1	PSAE003.0321.00070.C001_05734 C ATG TAG 6204458 6205471 Valid intI1 1014 @PSA83_RS29385@WP_000845039.1@ PSA83_RS29385 1 6204458 6205471 | class 1 integron integrase IntI1	obs
0.741894	1	KLPN001.0321.00320.P003_00017 C ATG TAG 13534 14547 Valid intI1 1014 @TA6363_RS26930@WP_000845048.1@ TA6363_RS26930 1 13534 14547 | class 1 integron integrase IntI1	obs
0.742228	1	PSAE003.0321.00124.C001_05627 C ATG TAG 6029049 6030062 Valid intI1 1014 @EGV93_RS28890@WP_000845048.1@ EGV93_RS28890 1 6029049 6030062 | class 1 integron integrase IntI1	obs
0.741894	1	KLPN001.0321.00639.P005_00047 D ATG TAG 42046 43059 Valid intI1 1014 @JMX54_RS28750@WP_000845048.1@ JMX54_RS28750 1 42046 43059 | class 1 integron integrase IntI1	obs
0.741894	1	PSAE003.0321.00237.C001_02360 C ATG TAG 2494725 2495738 Valid intI1 1014 @H8A93_RS11800@WP_000845048.1@ H8A93_RS11800 1 2494725 2495738 | class 1 integron integrase IntI1	obs
0.741894	1	KLPN001.0321.00029.P003_00175 D ATG TAG 148223 149236 Valid intI1 1014 @A6D68_RS29705@WP_000845048.1@ A6D68_RS29705 1 148223 149236 | class 1 integron integrase IntI1	obs
0.742228	1	SAEN001.0321.00070.C001_00071 C ATG TAG 73459 74472 Valid intI1 1014 @HFT73_RS00765@WP_000845054.1@ HFT73_RS00765 1 73459 74472 | class 1 integron integrase IntI1	obs
0.741894	1	KLPN001.0321.00671.P002_00161 C ATG TAG 161739 162752 Valid intI1 1014 @JMX74_RS26445@WP_000845048.1@ JMX74_RS26445 1 161739 162752 | class 1 integron integrase IntI1	obs
0.756868	1	SOCE001.0321.00003.C001_02690 C ATG TGA 3647245 3648195 Valid SOCE836_RS13755 951 @WP_129574576.1@ SOCE836_RS13755 1 3647245 3648195 | integron integrase	obs
0.740597	1	KLPN001.0321.00091.P002_00185 D ATG TAG 175737 176750 Valid intI1 1014 @AM360_RS28285@WP_000845039.1@ AM360_RS28285 1 175737 176750 | class 1 integron integrase IntI1	obs
0.739079	1	ESCO001.0321.00780.P002_00045 C ATG TGA 40730 41848 Valid HHJ32_RS22260 1119 @WP_000845049.1@ HHJ32_RS22260 1 40730 41848 | class 1 integron integrase IntI1	obs
0.705279	1	ABPH001.0321.00001.C001_01604 C ATG TAG 1259485 1260462 Valid CVPH_RS08020 978 @WP_201341228.1@ CVPH_RS08020 1 1259485 1260462 | integron integrase	obs
0.740597	1	ESCO001.0321.00206.P002_00027 C ATG TAG 19721 20734 Valid intI1 1014 @AM366_RS26370@WP_002075255.1@ AM366_RS26370 1 19721 20734 | class 1 integron integrase IntI1	obs
0.736913	1	AZSP005.0321.00001.C001_04559 D ATG TGA 4919295 4920272 Valid CJ010_RS22765 978 @WP_141020827.1@ CJ010_RS22765 1 4919295 4920272 | integron integrase	obs
0.741894	1	ENHO001.0321.00082.P003_00003 C ATG TAG 3379 4392 Valid intI1 1014 @GVI63_RS25050@WP_000845048.1@ GVI63_RS25050 1 3379 4392 | class 1 integron integrase IntI1	obs
0.741894	1	KLPN001.0321.00644.C001_01523 C ATG TAG 1561675 1562688 Valid intI1 1014 @JMW10_RS07620@WP_000845048.1@ JMW10_RS07620 1 1561675 1562688 | class 1 integron integrase IntI1	obs
0.742228	1	ESCO001.0321.00696.P002_00129 C ATG TAG 125592 126605 Valid intI1 1014 @C5F72_RS25790@WP_000845048.1@ C5F72_RS25790 1 125592 126605 | class 1 integron integrase IntI1	obs
0.740597	1	PSFU002.0321.00002.P002_00235 C ATG TAG 199856 200869 Valid intI1 1014 @IYR97_RS24350@WP_000845039.1@ IYR97_RS24350 1 199856 200869 | class 1 integron integrase IntI1	obs
0.740597	1	CIFR005.0321.00101.P002_00046 C ATG TAG 44910 45923 Valid intI1 1014 @HS092_RS24210@WP_000845039.1@ HS092_RS24210 1 44910 45923 | class 1 integron integrase IntI1	obs
0.741894	1	ACBA002.0321.00198.C001_02590 C ATG TAG 2707355 2708368 Valid intI1 1014 @FQZ15_RS12950@WP_000845054.1@ FQZ15_RS12950 1 2707355 2708368 | class 1 integron integrase IntI1	obs
0.741894	1	ESAL001.0321.00007.P002_00084 C ATG TAG 77673 78686 Valid intI1 1014 @CYM74_RS24100@WP_000845048.1@ CYM74_RS24100 1 77673 78686 | class 1 integron integrase IntI1	obs
0.740597	1	ESCO001.0321.00280.P002_00148 C ATG TAG 144672 145685 Valid intI1 1014 @CR538_RS27100@WP_000845039.1@ CR538_RS27100 1 144672 145685 | class 1 integron integrase IntI1	obs
0.741894	1	PRSP008.0321.00001.C001_03820 D ATG TAG 4136545 4137558 Valid intI1 1014 @FVA70_RS19145@WP_000845054.1@ FVA70_RS19145 1 4136545 4137558 | class 1 integron integrase IntI1	obs
0.741894	1	SASP013.0321.00001.P002_00030 C ATG TAG 27039 28052 Valid intI1 1014 @GHT05_RS22770@WP_000845048.1@ GHT05_RS22770 1 27039 28052 | class 1 integron integrase IntI1	obs
0.741894	1	PSAE003.0321.00119.C001_03418 D ATG TAG 3681428 3682441 Valid intI1 1014 @AM490_RS18240@WP_000845048.1@ AM490_RS18240 1 3681428 3682441 | class 1 integron integrase IntI1	obs
0.742228	1	SAEN001.0321.00278.P002_00134 D ATG TAG 124660 125673 Valid intI1 1014 @SM212186_RS00735@WP_000845048.1@ SM212186_RS00735 1 124660 125673 | class 1 integron integrase IntI1	obs
0.740597	1	CRSA001.0321.00004.P002_00061 D ATG TAG 47650 48663 Valid intI1 1014 @DC438_RS21600@WP_000845039.1@ DC438_RS21600 1 47650 48663 | class 1 integron integrase IntI1	obs
0.741894	1	ENHO001.0321.00003.P002_00038 C ATG TAG 37690 38703 Valid intI1 1014 @ABY65_RS00395@WP_031623923.1@ ABY65_RS00395 1 37690 38703 | class 1 integron integrase IntI1	obs
0.742228	1	SAEN001.0321.00337.P002_00071 D ATG TAG 66910 67923 Valid intI1 1014 @SM218186_RS24875@WP_000845048.1@ SM218186_RS24875 1 66910 67923 | class 1 integron integrase IntI1	obs
0.740597	1	ENHO001.0321.00015.P003_00160 D ATG TAG 128470 129483 Valid intI1 1014 @AXA52_RS26480@WP_000845039.1@ AXA52_RS26480 1 128470 129483 | class 1 integron integrase IntI1	obs
0.731092	1	SHAL001.0321.00006.C001_02411 D TTG TGA 2722074 2722871 Valid EIY89_RS12060 798 @WP_190532333.1@ EIY89_RS12060 1 2722074 2722871 | integron integrase	obs
0.740597	1	KLPN001.0321.00149.P002_00082 D ATG TAG 78075 79088 Valid intI1 1014 @C3E96_RS27625@WP_000845039.1@ C3E96_RS27625 1 78075 79088 | class 1 integron integrase IntI1	obs
0.742228	1	ESCO001.0321.01324.P003_00027 D ATG TAG 20354 21367 Valid intI1 1014 @E3158_RS27290@WP_000845048.1@ E3158_RS27290 1 20354 21367 | class 1 integron integrase IntI1	obs
0.730352	1	FUMA001.0321.00001.C001_00752 C ATG TAA 1098995 1099984 Valid Fuma_RS04000 990 @WP_077028088.1@ Fuma_RS04000 1 1098995 1099984 | integron integrase	obs
0.742228	1	KLVA001.0321.00023.P002_00177 C ATG TAG 162652 163665 Valid intI1 1014 @IAP99_RS28270@WP_000845048.1@ IAP99_RS28270 1 162652 163665 | class 1 integron integrase IntI1	obs
0.752747	1	PRRE001.0321.00001.C001_01578 D GTG TGA 1780112 1781080 Valid RB151_RS07925 969 @WP_008169685.1@ RB151_RS07925 1 1780112 1781080 | integron integrase	obs
0.743855	1	PSAE003.0321.00166.P002_00207 C ATG TAG 210444 211457 Valid intI1 1014 @FDK04_RS32015@WP_000845048.1@ FDK04_RS32015 1 210444 211457 | class 1 integron integrase IntI1	obs
0.741894	1	ENKO001.0321.00003.P002_00064 C ATG TAG 59841 60854 Valid intI1 1014 @D9T11_RS00350@WP_000845048.1@ D9T11_RS00350 1 59841 60854 | class 1 integron integrase IntI1	obs
0.741894	1	ESCO001.0321.00518.P002_00087 D ATG TAG 73767 74780 Valid intI1 1014 @CRG85_RS23620@WP_000845048.1@ CRG85_RS23620 1 73767 74780 | class 1 integron integrase IntI1	obs
0.742228	1	PSAE003.0321.00171.P002_00153 D ATG TAG 158254 159267 Valid intI1 1014 @F9C43_RS31955@WP_000845048.1@ F9C43_RS31955 1 158254 159267 | class 1 integron integrase IntI1	obs
0.740597	1	SAEN001.0321.00382.C001_04026 C ATG TAG 4119207 4120220 Valid intI1 1014 @E5O05_RS20565@WP_000845039.1@ E5O05_RS20565 1 4119207 4120220 | class 1 integron integrase IntI1	obs
0.740597	1	ENHO001.0321.00096.P002_00106 C ATG TAG 77801 78814 Valid intI1 1014 @JQL77_RS22815@WP_000845039.1@ JQL77_RS22815 1 77801 78814 | class 1 integron integrase IntI1	obs
0.766667	1	PSAE003.0321.00229.C001_04094 C ATG TAG 4358343 4358924 Valid HUF09_RS20470 582 @WP_001222788.1@ HUF09_RS20470 1 4358343 4358924 | integron integrase	obs
0.742561	1	ACBA002.0321.00030.C001_01434 C ATG TAG 1520511 1521524 Valid intI1 1014 @EP552_RS07290@WP_000845054.1@ EP552_RS07290 1 1520511 1521524 | class 1 integron integrase IntI1	obs
0.757381	1	ACSP016.0321.00001.C001_02097 C ATG TAA 2242628 2243662 Valid CCX87_RS10385 1035 @WP_087746073.1@ CCX87_RS10385 1 2242628 2243662 | integron integrase	obs
0.736614	1	PRMI001.0321.00008.C001_02906 D ATG TAA 3138466 3139425 Valid AM405_RS14590 960 @WP_087741080.1@ AM405_RS14590 1 3138466 3139425 | integron integrase	obs
0.742228	1	ENHO001.0321.00007.P002_00177 C ATG TAG 174354 175367 Valid intI1 1014 @DBP88_RS01250@WP_000845048.1@ DBP88_RS01250 1 174354 175367 | class 1 integron integrase IntI1	obs
0.769231	1	PSST001.0321.00025.C001_01445 D ATG TAG 1532711 1533673 Valid PSJM300_RS07145 963 @WP_043942549.1@ PSJM300_RS07145 1 1532711 1533673 | integron integrase	obs
0.741894	1	PRMI001.0321.00060.C001_03815 C ATG TAG 4089189 4090202 Valid intI1 1014 @JW302_RS19085@WP_000845048.1@ JW302_RS19085 1 4089189 4090202 | class 1 integron integrase IntI1	obs
0.745714	1	ALSP004.0321.00001.C001_00588 D ATG TAG 689471 690439 Valid AV939_RS02985 969 @WP_057794148.1@ AV939_RS02985 1 689471 690439 | integron integrase	obs
0.741894	1	ACBA002.0321.00077.C001_02488 D ATG TAG 2634201 2635214 Valid intI1 1014 @C5B74_RS12890@WP_000845054.1@ C5B74_RS12890 1 2634201 2635214 | class 1 integron integrase IntI1	obs
0.740597	1	PSAE003.0321.00088.C001_05502 D ATG TAG 5934737 5935750 Valid intI1 1014 @CSB85_RS28235@WP_000845039.1@ CSB85_RS28235 1 5934737 5935750 | class 1 integron integrase IntI1	obs
0.742228	1	CIPO001.0321.00005.P002_00021 C ATG TAG 22721 23734 Valid intI1 1014 @FOC46_RS00110@WP_000845048.1@ FOC46_RS00110 1 22721 23734 | class 1 integron integrase IntI1	obs
0.74026	1	KLPN001.0321.00262.P006_00031 C ATG TAG 28215 29228 Valid intI1 1014 @FGF03_RS29160@WP_138827819.1@ FGF03_RS29160 1 28215 29228 | class 1 integron integrase IntI1	obs
0.740597	1	ENKO001.0321.00006.P004_00024 C ATG TAG 17941 18954 Valid intI1 1014 @HA514_RS25090@WP_000845039.1@ HA514_RS25090 1 17941 18954 | class 1 integron integrase IntI1	obs
0.736536	1	PSPI001.0321.00001.C001_02279 D ATG TAA 2434473 2435435 Valid OM33_RS11330 963 @WP_038641785.1@ OM33_RS11330 1 2434473 2435435 | integron integrase	obs
0.741894	1	KLQU001.0321.00014.P005_00047 D ATG TAG 39736 40749 Valid intI1 1014 @DKC11_RS00325@WP_000845048.1@ DKC11_RS00325 1 39736 40749 | class 1 integron integrase IntI1	obs
0.742228	1	ESCO001.0321.00707.C001_00117 D ATG TAG 124229 125242 Valid intI1 1014 @FZN31_RS00590@WP_000845048.1@ FZN31_RS00590 1 124229 125242 | class 1 integron integrase IntI1	obs
0.742228	1	KLPN001.0321.00667.P003_00037 C ATG TAG 25673 26686 Valid intI1 1014 @JMX64_RS28085@WP_000845048.1@ JMX64_RS28085 1 25673 26686 | class 1 integron integrase IntI1	obs
0.741894	1	PSAE003.0321.00067.C001_06698 D ATG TAG 7116060 7117073 Valid intI1 1014 @CD797_RS34125@WP_000845048.1@ CD797_RS34125 1 7116060 7117073 | class 1 integron integrase IntI1	obs
0.741894	1	ESCO001.0321.00944.P002_00108 C ATG TAG 108964 109977 Valid intI1 1014 @IF662_RS22325@WP_000845048.1@ IF662_RS22325 1 108964 109977 | class 1 integron integrase IntI1	obs
0.722846	1	ININ001.0321.00001.C001_00799 C ATG TGA 785134 786213 Valid FF090_RS03955 1080 @WP_138855487.1@ FF090_RS03955 1 785134 786213 | integron integrase	obs
0.741894	1	ESCO001.0321.00271.P002_00020 D ATG TAG 13156 14169 Valid intI1 1014 @CUC42_RS24645@WP_000845048.1@ CUC42_RS24645 1 13156 14169 | class 1 integron integrase IntI1	obs
0.741894	1	AEVE001.0321.00015.P002_00052 C ATG TAG 42500 43513 Valid intI1 1014 @H7R74_RS21215@WP_000845048.1@ H7R74_RS21215 1 42500 43513 | class 1 integron integrase IntI1	obs
0.742228	1	PSAE003.0321.00081.P002_00062 C ATG TAG 46878 47891 Valid intI1 1014 @CWI22_RS31090@WP_000845048.1@ CWI22_RS31090 1 46878 47891 | class 1 integron integrase IntI1	obs
0.741894	1	ESFE001.0321.00007.P002_00177 C ATG TAG 175663 176676 Valid intI1 1014 @HVY52_RS23685@WP_000845054.1@ HVY52_RS23685 1 175663 176676 | class 1 integron integrase IntI1	obs
0.768934	1	DYCA001.0321.00001.C001_04015 C ATG TGA 4595019 4596014 Valid ISN74_RS20085 996 @WP_188795782.1@ ISN74_RS20085 1 4595019 4596014 | integron integrase	obs
0.740597	1	AEHY001.0321.00007.C001_02255 C ATG TAG 2415107 2416120 Valid intI1 1014 @BOQ57_RS11370@WP_000845039.1@ BOQ57_RS11370 1 2415107 2416120 | class 1 integron integrase IntI1	obs
0.742228	1	PSAL006.0321.00002.C001_03748 D ATG TAG 3885615 3886628 Valid intI1 1014 @JUH08_RS18745@WP_000845048.1@ JUH08_RS18745 1 3885615 3886628 | class 1 integron integrase IntI1	obs
0.741894	1	ESCO001.0321.00127.P002_00013 D ATG TAG 9220 10233 Valid intI1 1014 @RG50_RS26540@WP_000845048.1@ RG50_RS26540 1 9220 10233 | class 1 integron integrase IntI1	obs
0.740597	1	KLPN001.0321.00119.P002_00152 C ATG TAG 122567 123580 Valid intI1 1014 @CTI59_RS27525@WP_002075255.1@ CTI59_RS27525 1 122567 123580 | class 1 integron integrase IntI1	obs
0.740597	1	KLOX001.0321.00003.P002_00005 D ATG TAG 4233 5246 Valid intI1 1014 @AB184_RS01710@WP_000845039.1@ AB184_RS01710 1 4233 5246 | class 1 integron integrase IntI1	obs
0.741894	1	KLPN001.0321.00311.P004_00025 D ATG TAG 23044 24057 Valid intI1 1014 @GS419_RS29155@WP_000845048.1@ GS419_RS29155 1 23044 24057 | class 1 integron integrase IntI1	obs
0.742228	1	ESCO001.0321.00684.P002_00077 C ATG TAG 70756 71769 Valid intI1 1014 @GJD94_RS00380@WP_000845048.1@ GJD94_RS00380 1 70756 71769 | class 1 integron integrase IntI1	obs
0.740597	1	PRTE001.0321.00007.P002_00046 C ATG TAG 38218 39231 Valid intI1 1014 @HG539_RS18140@WP_000845039.1@ HG539_RS18140 1 38218 39231 | class 1 integron integrase IntI1	obs
0.742228	1	CIFR005.0321.00116.P003_00072 D ATG TAG 58371 59384 Valid intI1 1014 @CFE2614_RS26985@WP_000845054.1@ CFE2614_RS26985 1 58371 59384 | class 1 integron integrase IntI1	obs
0.741894	1	KLPN001.0321.00188.P004_00154 D ATG TAG 129180 130193 Valid intI1 1014 @AXA58_RS30840@WP_000845054.1@ AXA58_RS30840 1 129180 130193 | class 1 integron integrase IntI1	obs
0.741894	1	AEVE001.0321.00012.P003_00007 C ATG TAG 5295 6308 Valid intI1 1014 @H7R57_RS23295@WP_000845048.1@ H7R57_RS23295 1 5295 6308 | class 1 integron integrase IntI1	obs
0.741894	1	KLOX001.0321.00017.P002_00171 C ATG TAG 171264 172277 Valid intI1 1014 @HVY70_RS29150@WP_000845048.1@ HVY70_RS29150 1 171264 172277 | class 1 integron integrase IntI1	obs
0.740597	1	ENHO001.0321.00025.P003_00002 C ATG TAG 3090 4103 Valid intI1 1014 @FR837_RS23580@WP_000845039.1@ FR837_RS23580 1 3090 4103 | class 1 integron integrase IntI1	obs
0.741894	1	ESCO001.0321.01231.P002_00066 D ATG TAG 57569 58582 Valid intI1 1014 @JMW08_RS23250@WP_000845048.1@ JMW08_RS23250 1 57569 58582 | class 1 integron integrase IntI1	obs
0.741894	1	KLQU001.0321.00019.P002_00036 C ATG TAG 36916 37929 Valid intI1 1014 @EQH50_RS25520@WP_000845054.1@ EQH50_RS25520 1 36916 37929 | class 1 integron integrase IntI1	obs
0.741894	1	KLQU002.0321.00001.P004_00002 C ATG TAG 3304 4317 Valid intI1 1014 @B8P98_RS29935@WP_000845048.1@ B8P98_RS29935 1 3304 4317 | class 1 integron integrase IntI1	obs
0.733517	1	SYSP043.0321.00001.C001_00352 D ATG TAG 374629 375600 Valid SynRS9909_RS01760 972 @WP_007100780.1@ SynRS9909_RS01760 1 374629 375600 | integron integrase	obs
0.741894	1	ESCO001.0321.01582.P002_00008 C ATG TAG 7345 8358 Valid intI1 1014 @IMP41_RS22740@WP_000845048.1@ IMP41_RS22740 1 7345 8358 | class 1 integron integrase IntI1	obs
0.742228	1	PSAE003.0321.00097.P002_00384 D ATG TAG 303944 304957 Valid intI1 1014 @CSC28_RS34835@WP_000845054.1@ CSC28_RS34835 1 303944 304957 | class 1 integron integrase IntI1	obs
0.742228	1	PSAE003.0321.00132.C001_05580 D ATG TAG 6052041 6053054 Valid intI1 1014 @EJA98_RS28670@WP_000845048.1@ EJA98_RS28670 1 6052041 6053054 | class 1 integron integrase IntI1	obs
0.742228	1	ESCO001.0321.00074.C001_04898 C ATG TAG 4984816 4985829 Valid intI1 1014 @BB405_RS25240@WP_000845048.1@ BB405_RS25240 1 4984816 4985829 | class 1 integron integrase IntI1	obs
0.740597	1	SAEN001.0321.00384.C001_04029 C ATG TAG 4109266 4110279 Valid intI1 1014 @E5O16_RS20465@WP_000845039.1@ E5O16_RS20465 1 4109266 4110279 | class 1 integron integrase IntI1	obs
0.741894	1	KLQU001.0321.00024.P005_00021 C ATG TAG 13478 14491 Valid intI1 1014 @H7R87_RS29240@WP_000845054.1@ H7R87_RS29240 1 13478 14491 | class 1 integron integrase IntI1	obs
0.741894	1	SAEN001.0321.00420.P002_00046 D ATG TAG 32844 33857 Valid intI1 1014 @IN819_RS23345@WP_000845048.1@ IN819_RS23345 1 32844 33857 | class 1 integron integrase IntI1	obs
0.742228	1	KLSP003.0321.00001.P002_00269 C ATG TAG 238560 239573 Valid intI1 1014 @CE636_RS01375@WP_000845048.1@ CE636_RS01375 1 238560 239573 | class 1 integron integrase IntI1	obs
0.741894	1	KLPN001.0321.00366.P004_00062 D ATG TAG 47858 48871 Valid intI1 1014 @HUS06_RS29005@WP_000845048.1@ HUS06_RS29005 1 47858 48871 | class 1 integron integrase IntI1	obs
0.763566	1	CAAC002.0321.00001.C001_01847 D ATG TAG 2044351 2045373 Valid CAP2UW1_RS09060 1023 @WP_015766324.1@ CAP2UW1_RS09060 1 2044351 2045373 | integron integrase	obs
0.767196	1	MISP029.0321.00001.C001_01562 D ATG TGA 1803413 1804393 Valid GNX18_RS07830 981 @WP_138234114.1@ GNX18_RS07830 1 1803413 1804393 | integron integrase	obs
0.657143	1	TRSO001.0321.00001.C001_00901 C ATG TGA 987694 988959 Valid H1X50_RS04505 1266 @WP_180485991.1@ H1X50_RS04505 1 987694 988959 | integron integrase	obs
0.741894	1	SAEN001.0321.00599.C001_00473 C ATG TAG 499779 500792 Valid intI1 1014 @IBZ01_RS02365@WP_000845048.1@ IBZ01_RS02365 1 499779 500792 | class 1 integron integrase IntI1	obs
0.742228	1	SAEN001.0321.00010.P002_00057 D ATG TAG 52113 53126 Valid intI1 1014 @E5158_RS23140@WP_000845048.1@ E5158_RS23140 1 52113 53126 | class 1 integron integrase IntI1	obs
0.741894	1	ENHO001.0321.00098.P002_00293 D ATG TAG 280334 281347 Valid intI1 1014 @JQL76_RS23985@WP_000845048.1@ JQL76_RS23985 1 280334 281347 | class 1 integron integrase IntI1	obs
0.741894	1	ESCO001.0321.00260.P002_00043 C ATG TAG 37972 38985 Valid intI1 1014 @CU076_RS25140@WP_000845048.1@ CU076_RS25140 1 37972 38985 | class 1 integron integrase IntI1	obs
0.741894	1	SAEN001.0321.00593.C001_00714 C ATG TAG 724498 725511 Valid intI1 1014 @HEC80_RS03570@WP_000845048.1@ HEC80_RS03570 1 724498 725511 | class 1 integron integrase IntI1	obs
0.742228	1	SHDY001.0321.00004.P003_00075 C ATG TAG 70971 71984 Valid intI1 1014 @C5C01_RS24580@WP_000845048.1@ C5C01_RS24580 1 70971 71984 | class 1 integron integrase IntI1	obs
0.741894	1	SAEN001.0321.00373.P002_00132 D ATG TAG 115296 116309 Valid intI1 1014 @CEP95_RS00715@WP_000845048.1@ CEP95_RS00715 1 115296 116309 | class 1 integron integrase IntI1	obs
0.741894	1	KLPN001.0321.00291.P002_00268 D ATG TAG 229167 230180 Valid intI1 1014 @C2D61_RS26990@WP_000845054.1@ C2D61_RS26990 1 229167 230180 | class 1 integron integrase IntI1	obs
0.740597	1	PRAL001.0321.00002.C001_02771 D ATG TAG 2997069 2998082 Valid intI1 1014 @H0910_RS13860@WP_000845039.1@ H0910_RS13860 1 2997069 2998082 | class 1 integron integrase IntI1	obs
0.741894	1	ESCO001.0321.01538.P002_00159 C ATG TAG 149728 150741 Valid intI1 1014 @Y979_RS24995@WP_000845048.1@ Y979_RS24995 1 149728 150741 | class 1 integron integrase IntI1	obs
0.742228	1	CIFR005.0321.00116.P003_00011 D ATG TAG 9058 10071 Valid intI1 1014 @CFE2614_RS26650@WP_000845054.1@ CFE2614_RS26650 1 9058 10071 | class 1 integron integrase IntI1	obs
0.740597	1	KLPN001.0321.00330.P002_00071 D ATG TAG 51577 52590 Valid intI1 1014 @FDK25_RS27500@WP_000845039.1@ FDK25_RS27500 1 51577 52590 | class 1 integron integrase IntI1	obs
0.726619	1	ALME003.0321.00004.C001_00484 D ATG TAA 558921 559889 Valid BM525_RS02440 969 @WP_071950711.1@ BM525_RS02440 1 558921 559889 | integron integrase	obs
0.743855	1	PSAE003.0321.00166.P002_00256 D ATG TAG 254791 255804 Valid intI1 1014 @FDK04_RS32270@WP_000845048.1@ FDK04_RS32270 1 254791 255804 | class 1 integron integrase IntI1	obs
0.712079	1	THSP029.0321.00001.C001_02335 C ATG TAA 2619139 2620155 Valid LP316_RS11675 1017 @WP_193021337.1@ LP316_RS11675 1 2619139 2620155 | integron integrase	obs
0.742228	1	PSPU001.0321.00042.P002_00091 C ATG TAG 72658 73671 Valid intI1 1014 @B479_RS27185@WP_000845048.1@ B479_RS27185 1 72658 73671 | class 1 integron integrase IntI1	obs
0.742228	1	KLPN001.0321.00037.P005_00011 C ATG TAG 11159 12172 Valid intI1 1014 @AM278_RS27635@WP_000845048.1@ AM278_RS27635 1 11159 12172 | class 1 integron integrase IntI1	obs
0.742228	1	PSAE003.0321.00021.C001_06240 C ATG TAG 6668514 6669527 Valid intI1 1014 @HW09_RS30585@WP_000845048.1@ HW09_RS30585 1 6668514 6669527 | class 1 integron integrase IntI1	obs
0.741894	1	KLPN001.0321.00070.C001_03031 D ATG TAG 3030497 3031510 Valid intI1 1014 @A6P56_RS15985@WP_000845048.1@ A6P56_RS15985 1 3030497 3031510 | class 1 integron integrase IntI1	obs
0.741894	1	KLPN001.0321.00489.P004_00021 C ATG TAG 16683 17696 Valid intI1 1014 @DBX64_RS28810@WP_000845048.1@ DBX64_RS28810 1 16683 17696 | class 1 integron integrase IntI1	obs
0.742228	1	SAEN001.0321.00311.C001_03736 C ATG TAG 3797726 3798739 Valid intI1 1014 @SM282186_RS19480@WP_000845048.1@ SM282186_RS19480 1 3797726 3798739 | class 1 integron integrase IntI1	obs
0.741894	1	PRSP007.0321.00001.C001_03748 D ATG TAG 4081332 4082345 Valid intI1 1014 @FVA69_RS18780@WP_000845054.1@ FVA69_RS18780 1 4081332 4082345 | class 1 integron integrase IntI1	obs
0.742228	1	KLPN001.0321.00737.P004_00062 D ATG TAG 47416 48429 Valid intI1 1014 @Q770_RS28425@WP_000845048.1@ Q770_RS28425 1 47416 48429 | class 1 integron integrase IntI1	obs
0.67847	1	DESP006.0321.00001.C001_02262 C ATG TGA 2403947 2404945 Valid DBW_RS11050 999 @WP_066727587.1@ DBW_RS11050 1 2403947 2404945 | integron integrase	obs
0.748942	1	ALME003.0321.00005.C001_00513 D ATG TAA 571838 572806 Valid BM526_RS02590 969 @WP_071970455.1@ BM526_RS02590 1 571838 572806 | integron integrase	obs
0.740597	1	AEHY001.0321.00006.P002_00106 C ATG TAG 92025 93038 Valid intI1 1014 @TK34_RS22600@WP_000845039.1@ TK34_RS22600 1 92025 93038 | class 1 integron integrase IntI1	obs
0.761702	1	VIAL002.0321.00016.C001_00079 C ATG TAG 87693 88655 Valid EPB57_RS08630 963 @WP_154204472.1@ EPB57_RS08630 1 87693 88655 | integron integrase	obs
0.735376	1	SAEN001.0321.00355.P002_00027 D ATG TAG 18016 18963 Valid intI1 948 @SE15cs_RS23325@WP_054088330.1@ SE15cs_RS23325 1 18016 18963 | class 1 integron integrase IntI1	obs
0.740597	1	KLPN001.0321.00085.P002_00069 D ATG TAG 54982 55995 Valid intI1 1014 @AM359_RS00375@WP_000845039.1@ AM359_RS00375 1 54982 55995 | class 1 integron integrase IntI1	obs
0.740597	1	KLPN001.0321.00177.P002_00109 D ATG TAG 98779 99792 Valid intI1 1014 @DLJ66_RS27145@WP_000845039.1@ DLJ66_RS27145 1 98779 99792 | class 1 integron integrase IntI1	obs
0.742228	1	ESCO001.0321.00218.P003_00027 D ATG TAG 21652 22665 Valid intI1 1014 @CES94_RS27845@WP_000845048.1@ CES94_RS27845 1 21652 22665 | class 1 integron integrase IntI1	obs
0.742228	1	KLPN001.0321.00159.C001_02650 C ATG TAG 2743573 2744586 Valid intI1 1014 @BKL84_RS13720@WP_000845048.1@ BKL84_RS13720 1 2743573 2744586 | class 1 integron integrase IntI1	obs
0.741894	1	KLPN001.0321.00620.P002_00160 C ATG TAG 162916 163929 Valid intI1 1014 @JMW58_RS26805@WP_000845048.1@ JMW58_RS26805 1 162916 163929 | class 1 integron integrase IntI1	obs
0.741894	1	ESCO001.0321.00897.C001_02545 C ATG TAG 2627964 2628977 Valid intI1 1014 @H7R16_RS12730@WP_000845048.1@ H7R16_RS12730 1 2627964 2628977 | class 1 integron integrase IntI1	obs
0.741894	1	ENHO001.0321.00107.P002_00096 C ATG TAG 101091 102104 Valid intI1 1014 @FO617_RS23865@WP_000845054.1@ FO617_RS23865 1 101091 102104 | class 1 integron integrase IntI1	obs
0.741894	1	CIFR001.0321.00001.P002_00002 C ATG TAG 3095 4108 Valid intI1 1014 @WM46_RS25890@WP_000845048.1@ WM46_RS25890 1 3095 4108 | class 1 integron integrase IntI1	obs
0.742228	1	ESCO001.0321.00275.P002_00129 D ATG TAG 110990 112003 Valid intI1 1014 @MS8345_RS28115@WP_000845048.1@ MS8345_RS28115 1 110990 112003 | class 1 integron integrase IntI1	obs
0.741894	1	ESCO001.0321.00986.P004_00008 C ATG TAG 7345 8358 Valid intI1 1014 @IMP66_RS23495@WP_000845048.1@ IMP66_RS23495 1 7345 8358 | class 1 integron integrase IntI1	obs
0.740597	1	SAEN001.0321.00868.C001_04718 D ATG TAG 4852135 4853148 Valid intI1 1014 @C0X15_RS24495@WP_126834985.1@ C0X15_RS24495 1 4852135 4853148 | class 1 integron integrase IntI1	obs
0.740597	1	SAEN001.0321.00373.C001_04422 C ATG TAG 4525886 4526899 Valid intI1 1014 @CEP95_RS24825@WP_000845039.1@ CEP95_RS24825 1 4525886 4526899 | class 1 integron integrase IntI1	obs
0.718704	1	PSSP094.0321.00001.C001_01336 C ATG TAA 1453350 1454306 Valid FIU82_RS06675 957 @WP_152440657.1@ FIU82_RS06675 1 1453350 1454306 | integron integrase	obs
0.741894	1	ESCO001.0321.00202.P002_00020 D ATG TAG 13156 14169 Valid intI1 1014 @C7V14_RS00155@WP_000845048.1@ C7V14_RS00155 1 13156 14169 | class 1 integron integrase IntI1	obs
0.716438	1	ZHAL001.0321.00001.C001_00947 C ATG TAA 1087675 1088673 Valid AZF00_RS04750 999 @WP_008246365.1@ AZF00_RS04750 1 1087675 1088673 | integron integrase	obs
0.741894	1	KLPN001.0321.00383.P002_00113 C ATG TAG 106401 107414 Valid intI1 1014 @FC647_RS26680@WP_000845048.1@ FC647_RS26680 1 106401 107414 | class 1 integron integrase IntI1	obs
0.741894	1	KLPN001.0321.00204.P004_00002 C ATG TAG 2613 3626 Valid intI1 1014 @AM488_RS29970@WP_000845048.1@ AM488_RS29970 1 2613 3626 | class 1 integron integrase IntI1	obs
0.742228	1	KLPN001.0321.00571.P002_00159 D ATG TAG 141242 142255 Valid intI1 1014 @JT733_RS26945@WP_000845048.1@ JT733_RS26945 1 141242 142255 | class 1 integron integrase IntI1	obs
0.742228	1	ENHO001.0321.00078.P003_00009 C ATG TAG 5608 6621 Valid intI1 1014 @GVI66_RS25045@WP_000845054.1@ GVI66_RS25045 1 5608 6621 | class 1 integron integrase IntI1	obs
0.741894	1	KLPN001.0321.00430.P002_00102 D ATG TAG 97102 98115 Valid intI1 1014 @H3G96_RS27395@WP_000845048.1@ H3G96_RS27395 1 97102 98115 | class 1 integron integrase IntI1	obs
0.741894	1	SAEN001.0321.00557.C001_00109 C ATG TAG 107150 108163 Valid intI1 1014 @C1D15_RS00560@WP_000845048.1@ C1D15_RS00560 1 107150 108163 | class 1 integron integrase IntI1	obs
0.742228	1	CIFR005.0321.00005.P002_00183 C ATG TAG 194744 195757 Valid intI1 1014 @CfB38_RS26465@WP_000845048.1@ CfB38_RS26465 1 194744 195757 | class 1 integron integrase IntI1	obs
0.741894	1	ESCO001.0321.00286.P002_00093 C ATG TAG 79037 80050 Valid intI1 1014 @BVL38_RS27255@WP_000845048.1@ BVL38_RS27255 1 79037 80050 | class 1 integron integrase IntI1	obs
0.742228	1	KLPN001.0321.00167.P002_00137 C ATG TAG 109278 110291 Valid intI1 1014 @DA106_RS27720@WP_000845048.1@ DA106_RS27720 1 109278 110291 | class 1 integron integrase IntI1	obs
0.742228	1	ENHO001.0321.00081.P004_00003 C ATG TAG 3453 4466 Valid intI1 1014 @GVI75_RS27005@WP_000845048.1@ GVI75_RS27005 1 3453 4466 | class 1 integron integrase IntI1	obs
0.733333	1	ENHO001.0321.00117.P002_00102 C ATG TGA 102996 104033 Valid CUN65_RS24875 1038 @WP_032428971.1@ CUN65_RS24875 1 102996 104033 | class 1 integron integrase IntI1	obs
0.741894	1	KLPN001.0321.00385.P003_00016 C ATG TAG 16749 17762 Valid intI1 1014 @FC649_RS26870@WP_000845048.1@ FC649_RS26870 1 16749 17762 | class 1 integron integrase IntI1	obs
0.722222	1	SHSP003.0321.00001.C001_03509 C ATG TAA 4004970 4005929 Valid CKQ84_RS17895 960 @WP_105252248.1@ CKQ84_RS17895 1 4004970 4005929 | integron integrase	obs
0.757453	1	PSBA002.0321.00003.C001_00338 C ATG TGA 373404 374369 Valid CL52_RS01650 966 @WP_043218018.1@ CL52_RS01650 1 373404 374369 | integron integrase	obs
0.742228	1	ESCO001.0321.00214.P003_00087 D ATG TAG 80177 81190 Valid intI1 1014 @CDH88_RS27375@WP_000845048.1@ CDH88_RS27375 1 80177 81190 | class 1 integron integrase IntI1	obs
0.744032	1	ACMO001.0321.00001.C001_00803 D ATG TGA 844134 845141 Valid H9L24_RS04020 1008 @WP_187737075.1@ H9L24_RS04020 1 844134 845141 | integron integrase	obs
0.741894	1	KLMI001.0321.00006.P002_00061 D ATG TAG 49883 50896 Valid intI1 1014 @CSC12_RS29950@WP_000845054.1@ CSC12_RS29950 1 49883 50896 | class 1 integron integrase IntI1	obs
0.742228	1	ESCO001.0321.00529.P002_00144 D ATG TAG 114515 115528 Valid intI1 1014 @EQK40_RS24205@WP_000845048.1@ EQK40_RS24205 1 114515 115528 | class 1 integron integrase IntI1	obs
0.742228	1	ESCO001.0321.00938.P002_00011 D ATG TAG 7339 8352 Valid intI1 1014 @ICI53_RS24305@WP_000845048.1@ ICI53_RS24305 1 7339 8352 | class 1 integron integrase IntI1	obs
0.741894	1	CIPO001.0321.00012.P002_00117 D ATG TAG 107552 108565 Valid intI1 1014 @JLF48_RS25050@WP_000845054.1@ JLF48_RS25050 1 107552 108565 | class 1 integron integrase IntI1	obs
0.742228	1	PSAE003.0321.00258.C001_06295 C ATG TAG 6761757 6762770 Valid intI1 1014 @EL342_RS32325@WP_000845048.1@ EL342_RS32325 1 6761757 6762770 | class 1 integron integrase IntI1	obs
0.743855	1	ESCO001.0321.00492.P002_00205 C ATG TAG 198928 199941 Valid intI1 1014 @CHQ92_RS27680@WP_095866698.1@ CHQ92_RS27680 1 198928 199941 | class 1 integron integrase IntI1	obs
0.741894	1	CRSA001.0321.00004.C001_00581 D ATG TAG 598087 599100 Valid intI1 1014 @DC438_RS02995@WP_000845048.1@ DC438_RS02995 1 598087 599100 | class 1 integron integrase IntI1	obs
0.742228	1	ESCO001.0321.00083.C001_03643 D ATG TAG 3806327 3807340 Valid intI1 1014 @ATO45_RS18875@WP_000845048.1@ ATO45_RS18875 1 3806327 3807340 | class 1 integron integrase IntI1	obs
0.742228	1	PSPU001.0321.00042.P002_00043 D ATG TAG 34369 35382 Valid intI1 1014 @B479_RS26945@WP_000845048.1@ B479_RS26945 1 34369 35382 | class 1 integron integrase IntI1	obs
0.741894	1	RHSP047.0321.00001.C001_03027 D ATG TAG 3220827 3221840 Valid intI1 1014 @E0Z06_RS15165@WP_000845054.1@ E0Z06_RS15165 1 3220827 3221840 | class 1 integron integrase IntI1	obs
0.741894	1	SAEN001.0321.00706.P002_00019 D ATG TAG 13887 14900 Valid intI1 1014 @HFS90_RS24275@WP_000845048.1@ HFS90_RS24275 1 13887 14900 | class 1 integron integrase IntI1	obs
0.740597	1	PRMI001.0321.00054.C001_01426 D ATG TAG 1610346 1611359 Valid intI1 1014 @I0U43_RS07130@WP_000845039.1@ I0U43_RS07130 1 1610346 1611359 | class 1 integron integrase IntI1	obs
0.741894	1	AECA002.0321.00012.P002_00106 D ATG TAG 108875 109888 Valid intI1 1014 @H7R78_RS22055@WP_000845048.1@ H7R78_RS22055 1 108875 109888 | class 1 integron integrase IntI1	obs
0.741894	1	KLPN001.0321.00019.P003_00033 D ATG TAG 26581 27594 Valid intI1 1014 @WM86_RS27045@WP_000845048.1@ WM86_RS27045 1 26581 27594 | class 1 integron integrase IntI1	obs
0.727399	1	CYSP002.0321.00001.C001_01031 C ATG TGA 995576 996547 Valid CyaNS01_RS05160 972 @WP_186700295.1@ CyaNS01_RS05160 1 995576 996547 | integron integrase	obs
0.754453	1	LUCH001.0321.00001.C001_00221 C ATG TGA 256351 257379 Valid CNR27_RS01105 1029 @WP_096296548.1@ CNR27_RS01105 1 256351 257379 | integron integrase	obs
0.741894	1	ESCO001.0321.00285.P004_00082 D ATG TAG 70284 71297 Valid intI1 1014 @BVL39_RS27440@WP_000845048.1@ BVL39_RS27440 1 70284 71297 | class 1 integron integrase IntI1	obs
0.741894	1	ESCO001.0321.00117.P002_00098 D ATG TAG 76628 77641 Valid intI1 1014 @RG35_RS25480@WP_000845048.1@ RG35_RS25480 1 76628 77641 | class 1 integron integrase IntI1	obs
0.740597	1	PRMI001.0321.00061.P002_00142 C ATG TAG 140401 141414 Valid intI1 1014 @GJR68_RS19065@WP_000845039.1@ GJR68_RS19065 1 140401 141414 | class 1 integron integrase IntI1	obs
0.740597	1	ESCO001.0321.00832.C001_01937 C ATG TAG 2051463 2052476 Valid intI1 1014 @HUV24_RS09715@WP_000845039.1@ HUV24_RS09715 1 2051463 2052476 | class 1 integron integrase IntI1	obs
0.742228	1	PSPU001.0321.00005.C001_04685 D ATG TAG 5157689 5158702 Valid intI1 1014 @BG030_RS23635@WP_000845048.1@ BG030_RS23635 1 5157689 5158702 | class 1 integron integrase IntI1	obs
0.742228	1	KLMI001.0321.00022.P002_00171 D ATG TAG 158641 159654 Valid intI1 1014 @A225_RS29300@WP_000845048.1@ A225_RS29300 1 158641 159654 | class 1 integron integrase IntI1	obs
0.741894	1	SAEN001.0321.00120.C001_04885 D ATG TAG 5019983 5020996 Valid intI1 1014 @DRF64_RS24820@WP_000845048.1@ DRF64_RS24820 1 5019983 5020996 | class 1 integron integrase IntI1	obs
0.740597	1	KLPN001.0321.00189.P002_00144 C ATG TAG 116400 117413 Valid intI1 1014 @DL890_RS28475@WP_000845039.1@ DL890_RS28475 1 116400 117413 | class 1 integron integrase IntI1	obs
0.715729	1	SYSP030.0321.00001.C001_00511 D ATG TGA 531184 532152 Valid NIES970_RS02555 969 @WP_096418931.1@ NIES970_RS02555 1 531184 532152 | integron integrase	obs
0.742228	1	ESCO001.0321.00010.P003_00135 C ATG TAG 112132 113145 Valid intI1 1014 @RR31_RS24270@WP_040110356.1@ RR31_RS24270 1 112132 113145 | class 1 integron integrase IntI1	obs
0.741894	1	SAEN001.0321.00404.P002_00120 C ATG TAG 115925 116938 Valid intI1 1014 @HEC92_RS24810@WP_000845048.1@ HEC92_RS24810 1 115925 116938 | class 1 integron integrase IntI1	obs
0.741894	1	CIFR005.0321.00105.P002_00209 D ATG TAG 179142 180155 Valid intI1 1014 @F3084_RS26140@WP_000845048.1@ F3084_RS26140 1 179142 180155 | class 1 integron integrase IntI1	obs
0.742228	1	SAEN001.0321.00621.P002_00176 C ATG TAG 171566 172579 Valid intI1 1014 @C6651_RS25200@WP_000845048.1@ C6651_RS25200 1 171566 172579 | class 1 integron integrase IntI1	obs
0.717731	1	NIWA002.0321.00001.C001_00063 C ATG TAA 70931 71914 Valid NWAT_RS00310 984 @WP_013219161.1@ NWAT_RS00310 1 70931 71914 | integron integrase	obs
0.740597	1	ESCO001.0321.00053.P002_00202 C ATG TAG 172181 173194 Valid intI1 1014 @A4X18_RS25990@WP_000845039.1@ A4X18_RS25990 1 172181 173194 | class 1 integron integrase IntI1	obs
0.728495	1	CHPH002.0321.00001.C001_00264 D ATG TAA 287225 288241 Valid CPHA266_RS01340 1017 @WP_011744162.1@ CPHA266_RS01340 1 287225 288241 | integron integrase	obs
0.741894	1	ACBA002.0321.00196.C001_00414 D ATG TAG 439171 440184 Valid intI1 1014 @FQZ18_RS02070@WP_000845054.1@ FQZ18_RS02070 1 439171 440184 | class 1 integron integrase IntI1	obs
0.741894	1	ENHO001.0321.00070.P002_00126 C ATG TAG 125946 126959 Valid intI1 1014 @H1Z82_RS24960@WP_000845048.1@ H1Z82_RS24960 1 125946 126959 | class 1 integron integrase IntI1	obs
0.740597	1	ACBA002.0321.00156.C001_02496 D ATG TAG 2636310 2637323 Valid intI1 1014 @HFD83_RS12490@WP_002075255.1@ HFD83_RS12490 1 2636310 2637323 | class 1 integron integrase IntI1	obs
0.740597	1	KLPN001.0321.00125.P002_00151 C ATG TAG 121180 122193 Valid intI1 1014 @CTI75_RS27510@WP_002075255.1@ CTI75_RS27510 1 121180 122193 | class 1 integron integrase IntI1	obs
0.740597	1	KLPN001.0321.00732.P003_00245 C ATG TAG 220824 221837 Valid intI1 1014 @KPNIH27_RS27415@WP_000845039.1@ KPNIH27_RS27415 1 220824 221837 | class 1 integron integrase IntI1	obs
0.767305	1	SUVA001.0321.00001.C001_02948 D ATG TAG 2985770 2986651 Valid SVA_RS14485 882 @WP_179948795.1@ SVA_RS14485 1 2985770 2986651 | integron integrase	obs
0.740597	1	KLPN001.0321.00726.P003_00088 C ATG TAG 81074 82087 Valid intI1 1014 @KPNIH24_RS27715@WP_000845039.1@ KPNIH24_RS27715 1 81074 82087 | class 1 integron integrase IntI1	obs
0.752747	1	PRRE001.0321.00001.C001_01211 D GTG TGA 1353345 1354313 Valid RB151_RS06080 969 @WP_008169685.1@ RB151_RS06080 1 1353345 1354313 | integron integrase	obs
0.742228	1	KLPN001.0321.00153.P003_00087 C ATG TAG 69622 70635 Valid intI1 1014 @AM445_RS28945@WP_000845048.1@ AM445_RS28945 1 69622 70635 | class 1 integron integrase IntI1	obs
0.740597	1	AEHY001.0321.00022.P002_00055 D ATG TAG 55618 56631 Valid intI1 1014 @C1A23_RS00905@WP_002075255.1@ C1A23_RS00905 1 55618 56631 | class 1 integron integrase IntI1	obs
0.741894	1	ESCO001.0321.00889.C001_01161 D ATG TAG 1212178 1213191 Valid intI1 1014 @H7K50_RS05800@WP_000845048.1@ H7K50_RS05800 1 1212178 1213191 | class 1 integron integrase IntI1	obs
0.740597	1	KLPN001.0321.00468.P002_00114 D ATG TAG 98369 99382 Valid intI1 1014 @IOD43_RS25520@WP_000845039.1@ IOD43_RS25520 1 98369 99382 | class 1 integron integrase IntI1	obs
0.761777	1	PSBA002.0321.00001.C001_00131 D ATG TGA 127016 127981 Valid GII23_RS00655 966 @WP_165564104.1@ GII23_RS00655 1 127016 127981 | integron integrase	obs
0.741894	1	MOMO001.0321.00013.C001_00047 D ATG TAG 49913 50926 Valid intI1 1014 @IDH72_RS00240@WP_000845054.1@ IDH72_RS00240 1 49913 50926 | class 1 integron integrase IntI1	obs
0.740597	1	ENHO001.0321.00018.P002_00147 D ATG TAG 138694 139707 Valid intI1 1014 @D8M16_RS23935@WP_002075255.1@ D8M16_RS23935 1 138694 139707 | class 1 integron integrase IntI1	obs
0.740597	1	PRMI001.0321.00010.P002_00106 C ATG TAG 83424 84437 Valid intI1 1014 @AM403_RS20290@WP_002075255.1@ AM403_RS20290 1 83424 84437 | class 1 integron integrase IntI1	obs
0.73986	1	ALSP019.0321.00001.C001_03459 C ATG TAA 3968801 3969769 Valid IUA53_RS17300 969 @WP_044055898.1@ IUA53_RS17300 1 3968801 3969769 | integron integrase	obs
0.741894	1	SAEN001.0321.00197.P002_00028 C ATG TAG 25476 26489 Valid intI1 1014 @HFT46_RS24265@WP_000845054.1@ HFT46_RS24265 1 25476 26489 | class 1 integron integrase IntI1	obs
0.742228	1	SAEN001.0321.00317.P002_00135 D ATG TAG 124873 125886 Valid intI1 1014 @SM252186_RS00735@WP_000845048.1@ SM252186_RS00735 1 124873 125886 | class 1 integron integrase IntI1	obs
0.740597	1	KLPN001.0321.00173.P002_00127 D ATG TAG 114176 115189 Valid intI1 1014 @CSC25_RS28800@WP_000845039.1@ CSC25_RS28800 1 114176 115189 | class 1 integron integrase IntI1	obs
0.741894	1	ENHO001.0321.00040.P002_00179 C ATG TAG 171469 172482 Valid intI1 1014 @HDB52_RS25050@WP_000845054.1@ HDB52_RS25050 1 171469 172482 | class 1 integron integrase IntI1	obs
0.742228	1	LEAD002.0321.00004.P003_00005 C ATG TAG 7606 8619 Valid intI1 1014 @ES815_RS00610@WP_000845048.1@ ES815_RS00610 1 7606 8619 | class 1 integron integrase IntI1	obs
0.741894	1	ESCO001.0321.00749.P002_00122 D ATG TAG 99538 100551 Valid intI1 1014 @G6P89_RS27030@WP_000845048.1@ G6P89_RS27030 1 99538 100551 | class 1 integron integrase IntI1	obs
0.742228	1	ESCO001.0321.01006.P002_00025 D ATG TAG 19251 20264 Valid intI1 1014 @JGU77_RS24690@WP_000845039.1@ JGU77_RS24690 1 19251 20264 | class 1 integron integrase IntI1	obs
0.741894	1	KLPN001.0321.00035.P004_00047 D ATG TAG 35017 36030 Valid intI1 1014 @A8C23_RS00810@WP_000845048.1@ A8C23_RS00810 1 35017 36030 | class 1 integron integrase IntI1	obs
0.718837	1	SPSP010.0321.00001.C001_01315 C ATG TAG 1443438 1444427 Valid IMCC21906_RS06585 990 @WP_047011501.1@ IMCC21906_RS06585 1 1443438 1444427 | integron integrase	obs
0.740597	1	KLQU001.0321.00014.P002_00064 D ATG TAG 60807 61820 Valid intI1 1014 @DKC11_RS02265@WP_000845039.1@ DKC11_RS02265 1 60807 61820 | class 1 integron integrase IntI1	obs
0.745763	1	VIAS001.0321.00001.C002_01350 C ATT TAA 1570461 1571423 Valid GT360_RS21230 963 @WP_204274616.1@ GT360_RS21230 1 1570461 1571423 | integron integrase	obs
0.740597	1	SAEN001.0321.00863.C001_00051 D ATG TAG 49333 50346 Valid intI1 1014 @AX07_RS00245@WP_000845039.1@ AX07_RS00245 1 49333 50346 | class 1 integron integrase IntI1	obs
0.741894	1	ESCO001.0321.00839.P002_00108 C ATG TAG 105869 106882 Valid intI1 1014 @HUU84_RS25610@WP_000845048.1@ HUU84_RS25610 1 105869 106882 | class 1 integron integrase IntI1	obs
0.732475	1	VIFL001.0321.00009.C002_00876 C ATG TAA 970779 971738 Valid GO174_RS19645 960 @WP_102969829.1@ GO174_RS19645 1 970779 971738 | integron integrase	obs
0.742228	1	PSSP114.0321.00001.C001_03644 D ATG TAG 3954482 3955495 Valid intI1 1014 @GEV39_RS18225@WP_000845048.1@ GEV39_RS18225 1 3954482 3955495 | class 1 integron integrase IntI1	obs
0.741894	1	ENCL005.0321.00018.P002_00099 C ATG TAG 103656 104669 Valid intI1 1014 @JLF40_RS24125@WP_000845048.1@ JLF40_RS24125 1 103656 104669 | class 1 integron integrase IntI1	obs
0.740597	1	KLPN001.0321.00248.P002_00228 D ATG TAG 208037 209050 Valid intI1 1014 @EX352_RS28075@WP_000845039.1@ EX352_RS28075 1 208037 209050 | class 1 integron integrase IntI1	obs
0.753406	1	PSSP132.0321.00001.C001_02072 C ATG TGA 2259841 2260803 Valid HNQ27_RS10365 963 @WP_179572363.1@ HNQ27_RS10365 1 2259841 2260803 | integron integrase	obs
0.740597	1	KLPN001.0321.00084.P002_00078 D ATG TAG 66399 67412 Valid intI1 1014 @AM426_RS27800@WP_000845039.1@ AM426_RS27800 1 66399 67412 | class 1 integron integrase IntI1	obs
0.753741	1	SYSP004.0321.00001.C001_01645 C ATG TAG 1462765 1463736 Valid SynA1544_RS08225 972 @WP_186512921.1@ SynA1544_RS08225 1 1462765 1463736 | integron integrase	obs
0.742228	1	ENHO001.0321.00082.P004_00031 D ATG TAG 25453 26466 Valid intI1 1014 @GVI63_RS25490@WP_000845054.1@ GVI63_RS25490 1 25453 26466 | class 1 integron integrase IntI1	obs
0.742228	1	KLPN001.0321.00152.P003_00126 D ATG TAG 103767 104780 Valid intI1 1014 @C3483_RS28415@WP_000845048.1@ C3483_RS28415 1 103767 104780 | class 1 integron integrase IntI1	obs
0.742228	1	CISP007.0321.00001.C001_01897 C ATG TAG 2014202 2015215 Valid intI1 1014 @WN16_RS09700@WP_000845048.1@ WN16_RS09700 1 2014202 2015215 | class 1 integron integrase IntI1	obs
0.741894	1	ACBA002.0321.00235.C001_00237 C ATG TAG 249667 250680 Valid intI1 1014 @ACICU_RS19070@WP_000845054.1@ ACICU_RS19070 1 249667 250680 | class 1 integron integrase IntI1	obs
0.734783	1	VICH002.0321.00065.C001_00733 D ATG TAA 775456 776415 Valid IR04_RS08720 960 @WP_000198593.1@ IR04_RS08720 1 775456 776415 | integron integrase	obs
0.742228	1	KLPN001.0321.00723.P002_00118 C ATG TAG 123813 124826 Valid intI1 1014 @KP13_RS27565@WP_000845048.1@ KP13_RS27565 1 123813 124826 | class 1 integron integrase IntI1	obs
0.741894	1	KLPN001.0321.00212.P002_00061 C ATG TAG 50152 51165 Valid intI1 1014 @CJ259_RS26740@WP_000845048.1@ CJ259_RS26740 1 50152 51165 | class 1 integron integrase IntI1	obs
0.741894	1	SAEN001.0321.00625.P002_00110 C ATG TAG 104479 105492 Valid intI1 1014 @HFQ89_RS24090@WP_000845048.1@ HFQ89_RS24090 1 104479 105492 | class 1 integron integrase IntI1	obs
0.741894	1	PSAE003.0321.00202.C001_00491 D ATG TAG 519480 520493 Valid intI1 1014 @GNT44_RS02455@WP_000845048.1@ GNT44_RS02455 1 519480 520493 | class 1 integron integrase IntI1	obs
0.741894	1	ESCO001.0321.00424.C001_02326 C ATG TAG 2428217 2429230 Valid intI1 1014 @CSC23_RS13155@WP_000845054.1@ CSC23_RS13155 1 2428217 2429230 | class 1 integron integrase IntI1	obs
0.741894	1	KLPN001.0321.00168.P002_00039 C ATG TAG 30966 31979 Valid intI1 1014 @AM400_RS00205@WP_000845048.1@ AM400_RS00205 1 30966 31979 | class 1 integron integrase IntI1	obs
0.741894	1	DETS001.0321.00002.C001_03717 C ATG TAG 4100919 4101932 Valid intI1 1014 @GCS91_RS18610@WP_000845048.1@ GCS91_RS18610 1 4100919 4101932 | class 1 integron integrase IntI1	obs
0.719373	1	SHBA001.0321.00006.C001_01726 C ATG TAA 2030741 2031700 Valid SHEW185_RS08655 960 @WP_012088860.1@ SHEW185_RS08655 1 2030741 2031700 | integron integrase	obs
0.741894	1	SASP007.0321.00001.P002_00068 C ATG TAG 58834 59847 Valid intI1 1014 @EOS98_RS23480@WP_000845048.1@ EOS98_RS23480 1 58834 59847 | class 1 integron integrase IntI1	obs
0.740597	1	KLPN001.0321.00030.C001_00043 D ATG TAG 46270 47283 Valid intI1 1014 @A8C02_RS01835@WP_000845039.1@ A8C02_RS01835 1 46270 47283 | class 1 integron integrase IntI1	obs
0.741894	1	KLPN001.0321.00199.P004_00012 D ATG TAG 13261 14274 Valid intI1 1014 @AM455_RS28110@WP_000845048.1@ AM455_RS28110 1 13261 14274 | class 1 integron integrase IntI1	obs
0.732575	1	ALMA002.0321.00005.C001_00521 D ATG TAA 595365 596333 Valid AMBLS11_RS02600 969 @WP_044556725.1@ AMBLS11_RS02600 1 595365 596333 | integron integrase	obs
0.742228	1	ESCO001.0321.01125.P002_00111 C ATG TAG 109772 110785 Valid intI1 1014 @IQS15_RS22520@WP_000845048.1@ IQS15_RS22520 1 109772 110785 | class 1 integron integrase IntI1	obs
0.740597	1	ESCO001.0321.00706.P002_00061 D ATG TAG 51333 52346 Valid intI1 1014 @FNZ59_RS23575@WP_000845039.1@ FNZ59_RS23575 1 51333 52346 | class 1 integron integrase IntI1	obs
0.742228	1	KLPN001.0321.00409.P002_00194 C ATG TAG 176291 177304 Valid intI1 1014 @HV294_RS26475@WP_000845048.1@ HV294_RS26475 1 176291 177304 | class 1 integron integrase IntI1	obs
0.742228	1	ESCO001.0321.00689.P002_00087 C ATG TAG 79468 80481 Valid intI1 1014 @GAG93_RS00430@WP_000845048.1@ GAG93_RS00430 1 79468 80481 | class 1 integron integrase IntI1	obs
0.749323	1	FEAM001.0321.00001.C001_01079 D ATG TGA 1122136 1123116 Valid OYT1_RS05400 981 @WP_062627653.1@ OYT1_RS05400 1 1122136 1123116 | integron integrase	obs
0.741894	1	PRVU001.0321.00003.P002_00203 C ATG TAG 181478 182491 Valid intI1 1014 @EKQ45_RS01020@WP_000845054.1@ EKQ45_RS01020 1 181478 182491 | class 1 integron integrase IntI1	obs
0.741894	1	ACIN004.0321.00017.C001_00109 D ATG TAG 124558 125571 Valid intI1 1014 @JYB86_RS00545@WP_000845054.1@ JYB86_RS00545 1 124558 125571 | class 1 integron integrase IntI1	obs
0.741894	1	KLPN001.0321.00338.P002_00138 C ATG TAG 131581 132594 Valid intI1 1014 @HRS02_RS26205@WP_000845048.1@ HRS02_RS26205 1 131581 132594 | class 1 integron integrase IntI1	obs
0.742228	1	KLPN001.0321.00449.P002_00060 D ATG TAG 43679 44692 Valid intI1 1014 @IEY90_RS25055@WP_000845048.1@ IEY90_RS25055 1 43679 44692 | class 1 integron integrase IntI1	obs
0.757781	1	SYSP021.0321.00001.C001_01025 D ATG TAG 920480 921451 Valid SynBMKMC1_RS05125 972 @WP_186472938.1@ SynBMKMC1_RS05125 1 920480 921451 | integron integrase	obs
0.746228	1	THSU001.0321.00001.C001_02748 D ATG TGA 2845093 2846064 Valid TGR7_RS13575 972 @WP_012639253.1@ TGR7_RS13575 1 2845093 2846064 | integron integrase	obs
0.740597	1	PRMI001.0321.00029.C001_03544 D ATG TAG 3837321 3838334 Valid intI1 1014 @GTH26_RS17825@WP_000845039.1@ GTH26_RS17825 1 3837321 3838334 | class 1 integron integrase IntI1	obs
0.742228	1	PSPU001.0321.00027.P002_00040 D ATG TAG 34369 35382 Valid intI1 1014 @JET17_RS26840@WP_000845048.1@ JET17_RS26840 1 34369 35382 | class 1 integron integrase IntI1	obs
0.741894	1	KLPN001.0321.00515.P002_00017 D ATG TAG 14881 15894 Valid intI1 1014 @I5M58_RS28195@WP_000845048.1@ I5M58_RS28195 1 14881 15894 | class 1 integron integrase IntI1	obs
0.697609	1	CASY001.0321.00001.C001_00049 C ATG TGA 46755 47741 Valid CENROD_RS00220 987 @WP_151194551.1@ CENROD_RS00220 1 46755 47741 | integron integrase	obs
0.726375	1	ACFE001.0321.00001.C001_01706 C ATG TAA 1662399 1663382 Valid AFERRID_RS08615 984 @WP_126604925.1@ AFERRID_RS08615 1 1662399 1663382 | integron integrase	obs
0.742228	1	AECA002.0321.00011.C001_04458 C ATG TAG 4708981 4709994 Valid intI1 1014 @H7R67_RS22295@WP_000845048.1@ H7R67_RS22295 1 4708981 4709994 | class 1 integron integrase IntI1	obs
0.740597	1	ENHO001.0321.00033.P002_00329 D ATG TAG 300890 301903 Valid intI1 1014 @D8768_RS25905@WP_002075255.1@ D8768_RS25905 1 300890 301903 | class 1 integron integrase IntI1	obs
0.721591	1	SHBA001.0321.00006.C001_03478 D ATG TAA 4002938 4003897 Valid SHEW185_RS17465 960 @WP_012089979.1@ SHEW185_RS17465 1 4002938 4003897 | integron integrase	obs
0.741894	1	ESCO001.0321.01078.P002_00078 C ATG TAG 68640 69653 Valid intI1 1014 @I6J89_RS24970@WP_000845048.1@ I6J89_RS24970 1 68640 69653 | class 1 integron integrase IntI1	obs
0.740597	1	ESFE001.0321.00001.P002_00205 D ATG TAG 200633 201646 Valid intI1 1014 @D8Z79_RS23420@WP_000845039.1@ D8Z79_RS23420 1 200633 201646 | class 1 integron integrase IntI1	obs
0.741894	1	KLPN001.0321.00026.P006_00025 C ATG TAG 20567 21580 Valid intI1 1014 @A6D67_RS28945@WP_000845054.1@ A6D67_RS28945 1 20567 21580 | class 1 integron integrase IntI1	obs
0.741894	1	PSAE003.0321.00087.C001_04173 D ATG TAG 4427101 4428114 Valid intI1 1014 @CSB90_RS21315@WP_000845048.1@ CSB90_RS21315 1 4427101 4428114 | class 1 integron integrase IntI1	obs
0.741894	1	PSAE003.0321.00099.C001_02956 D ATG TAG 3126533 3127546 Valid intI1 1014 @CSC29_RS15135@WP_000845048.1@ CSC29_RS15135 1 3126533 3127546 | class 1 integron integrase IntI1	obs
0.741894	1	ESCO001.0321.00451.P005_00008 D ATG TAG 3654 4667 Valid intI1 1014 @DUT84_RS27360@WP_000845048.1@ DUT84_RS27360 1 3654 4667 | class 1 integron integrase IntI1	obs
0.740597	1	ENHO001.0321.00006.P002_00173 D ATG TAG 155721 156734 Valid intI1 1014 @MS7884_RS24490@WP_000845039.1@ MS7884_RS24490 1 155721 156734 | class 1 integron integrase IntI1	obs
0.740597	1	PRMI001.0321.00011.P002_00125 C ATG TAG 105958 106971 Valid intI1 1014 @BG257_RS20095@WP_000845039.1@ BG257_RS20095 1 105958 106971 | class 1 integron integrase IntI1	obs
0.742228	1	ESCO001.0321.00171.P004_00018 D ATG TAG 13165 14178 Valid intI1 1014 @BE930_RS00245@WP_000845054.1@ BE930_RS00245 1 13165 14178 | class 1 integron integrase IntI1	obs
0.740597	1	ESCO001.0321.00176.C001_01810 C ATG TAG 1868940 1869953 Valid intI1 1014 @AM365_RS09705@WP_000845039.1@ AM365_RS09705 1 1868940 1869953 | class 1 integron integrase IntI1	obs
0.740597	1	ESCO001.0321.00815.P003_00037 D ATG TAG 28774 29787 Valid intI1 1014 @HP430_RS23515@WP_000845039.1@ HP430_RS23515 1 28774 29787 | class 1 integron integrase IntI1	obs
0.741894	1	SAEN001.0321.00817.P002_00015 D ATG TAG 12728 13741 Valid intI1 1014 @AW46_RS22690@WP_000845048.1@ AW46_RS22690 1 12728 13741 | class 1 integron integrase IntI1	obs
0.725547	1	PSSP024.0321.00001.P002_00077 C ATG TAG 100068 101027 Valid PNC201_RS18405 960 @WP_102057949.1@ PNC201_RS18405 1 100068 101027 | integron integrase	obs
0.744516	1	STNI004.0321.00001.C001_01721 C ATG TGA 2005726 2006751 Valid BCV67_RS08500 1026 @WP_065868084.1@ BCV67_RS08500 1 2005726 2006751 | integron integrase	obs
0.741894	1	KLVA001.0321.00039.P003_00150 D ATG TAG 150913 151926 Valid intI1 1014 @I3U23_RS29490@WP_000845048.1@ I3U23_RS29490 1 150913 151926 | class 1 integron integrase IntI1	obs
0.741894	1	KLPN001.0321.00447.P002_00106 C ATG TAG 96095 97108 Valid intI1 1014 @IFX77_RS26645@WP_000845048.1@ IFX77_RS26645 1 96095 97108 | class 1 integron integrase IntI1	obs
0.740597	1	ESCO001.0321.00814.P002_00002 C ATG TAG 557 1570 Valid intI1 1014 @HP432_RS00460@WP_000845039.1@ HP432_RS00460 1 557 1570 | class 1 integron integrase IntI1	obs
0.740597	1	PRMI001.0321.00051.C001_03547 D ATG TAG 3886846 3887859 Valid intI1 1014 @I0U46_RS17740@WP_000845039.1@ I0U46_RS17740 1 3886846 3887859 | class 1 integron integrase IntI1	obs
0.741894	1	AESP006.0321.00001.C001_01396 D ATG TAG 1519571 1520584 Valid intI1 1014 @C2U47_RS07085@WP_000845048.1@ C2U47_RS07085 1 1519571 1520584 | class 1 integron integrase IntI1	obs
0.760226	1	PSRU002.0321.00001.C001_00824 D ATG TGA 907765 908724 Valid AT705_RS04115 960 @WP_058795609.1@ AT705_RS04115 1 907765 908724 | integron integrase	obs
0.740597	1	ESCO001.0321.00189.P002_00092 C ATG TAG 74924 75937 Valid intI1 1014 @CA593_RS27045@WP_000845039.1@ CA593_RS27045 1 74924 75937 | class 1 integron integrase IntI1	obs
0.741894	1	ESCO001.0321.00450.P002_00260 C ATG TAG 243270 244283 Valid intI1 1014 @DTO54_RS27665@WP_000845048.1@ DTO54_RS27665 1 243270 244283 | class 1 integron integrase IntI1	obs
0.741894	1	ESCO001.0321.00416.P002_00026 C ATG TAG 20544 21557 Valid intI1 1014 @A9X72_RS27075@WP_000845048.1@ A9X72_RS27075 1 20544 21557 | class 1 integron integrase IntI1	obs
0.741894	1	KLPN001.0321.00009.P004_00026 C ATG TAG 24401 25414 Valid intI1 1014 @AB187_RS00175@WP_000845048.1@ AB187_RS00175 1 24401 25414 | class 1 integron integrase IntI1	obs
0.734783	1	VICH002.0321.00079.C001_02716 C ATG TAA 2970831 2971790 Valid VCD_RS13830 960 @WP_000198593.1@ VCD_RS13830 1 2970831 2971790 | integron integrase	obs
0.740597	1	KLPN001.0321.00281.P004_00053 C ATG TAG 52635 53648 Valid intI1 1014 @FOB37_RS00320@WP_000845039.1@ FOB37_RS00320 1 52635 53648 | class 1 integron integrase IntI1	obs
0.740597	1	PSAE003.0321.00070.C001_02921 C ATG TAG 3159921 3160934 Valid intI1 1014 @PSA83_RS15005@WP_000845039.1@ PSA83_RS15005 1 3159921 3160934 | class 1 integron integrase IntI1	obs
0.740597	1	ESCO001.0321.01133.C001_04024 D ATG TAG 4241067 4242080 Valid intI1 1014 @JR901_RS20125@WP_000845039.1@ JR901_RS20125 1 4241067 4242080 | class 1 integron integrase IntI1	obs
0.734783	1	VICH002.0321.00028.C001_02160 C ATG TAA 2399963 2400922 Valid EEL44_RS17645 960 @WP_000198593.1@ EEL44_RS17645 1 2399963 2400922 | integron integrase	obs
0.740597	1	CIFR005.0321.00122.P002_00186 C ATG TAG 155928 156941 Valid intI1 1014 @CFNIH1_RS25285@WP_000845039.1@ CFNIH1_RS25285 1 155928 156941 | class 1 integron integrase IntI1	obs
0.741894	1	ESCO001.0321.00647.C001_03002 D ATG TAG 3124768 3125781 Valid intI1 1014 @D3F09_RS15285@WP_000845048.1@ D3F09_RS15285 1 3124768 3125781 | class 1 integron integrase IntI1	obs
0.740597	1	ESCO001.0321.00477.P002_00240 D ATG TAG 226684 227697 Valid intI1 1014 @EAH50_RS01590@WP_000845039.1@ EAH50_RS01590 1 226684 227697 | class 1 integron integrase IntI1	obs
0.732847	1	ACBA002.0321.00158.P002_00001 C ATG TGA 53 1015 Valid HIN87_RS19910 963 @WP_169031076.1@ HIN87_RS19910 1 53 1015 | integron integrase	obs
0.741894	1	ESCO001.0321.00664.P003_00118 D ATG TAG 101217 102230 Valid intI1 1014 @EOV66_RS26785@WP_000845054.1@ EOV66_RS26785 1 101217 102230 | class 1 integron integrase IntI1	obs
0.740597	1	ENCL001.0321.00001.C001_04208 D ATG TAG 4317798 4318811 Valid intI1 1014 @WM95_RS21420@WP_000845039.1@ WM95_RS21420 1 4317798 4318811 | class 1 integron integrase IntI1	obs
0.742228	1	KLMI001.0321.00011.P002_00033 C ATG TAG 34889 35902 Valid intI1 1014 @CHQ91_RS00165@WP_000845048.1@ CHQ91_RS00165 1 34889 35902 | class 1 integron integrase IntI1	obs
0.741894	1	KLPN001.0321.00211.P002_00035 C ATG TAG 31652 32665 Valid intI1 1014 @CJ257_RS26640@WP_000845048.1@ CJ257_RS26640 1 31652 32665 | class 1 integron integrase IntI1	obs
0.743262	1	ALSP005.0321.00001.C001_00550 D ATG TAA 606460 607428 Valid BM528_RS02775 969 @WP_071978562.1@ BM528_RS02775 1 606460 607428 | integron integrase	obs
0.741894	1	KLOX001.0321.00010.P003_00016 D ATG TAG 8861 9874 Valid intI1 1014 @C2U46_RS31970@WP_000845048.1@ C2U46_RS31970 1 8861 9874 | class 1 integron integrase IntI1	obs
0.735796	1	ALMA002.0321.00003.C001_00509 D ATG TAA 561916 562884 Valid TE101_RS02555 969 @WP_101563427.1@ TE101_RS02555 1 561916 562884 | integron integrase	obs
0.742228	1	SAEN001.0321.00321.P002_00135 D ATG TAG 124597 125610 Valid intI1 1014 @SM223186_RS00735@WP_000845048.1@ SM223186_RS00735 1 124597 125610 | class 1 integron integrase IntI1	obs
0.740597	1	PSPU001.0321.00024.C001_02687 D ATG TAG 2978021 2979034 Valid intI1 1014 @GPM17_RS13440@WP_000845039.1@ GPM17_RS13440 1 2978021 2979034 | class 1 integron integrase IntI1	obs
0.761111	1	ALME003.0321.00012.C001_00596 D ATG TAG 706938 707906 Valid I876_RS02965 969 @WP_012517162.1@ I876_RS02965 1 706938 707906 | integron integrase	obs
0.741894	1	RAOR001.0321.00013.P003_00032 C ATG TAG 26349 27362 Valid intI1 1014 @H7R88_RS27260@WP_000845054.1@ H7R88_RS27260 1 26349 27362 | class 1 integron integrase IntI1	obs
0.741894	1	ESCO001.0321.00859.P002_00140 C ATG TAG 129279 130292 Valid intI1 1014 @HUU85_RS24320@WP_000845048.1@ HUU85_RS24320 1 129279 130292 | class 1 integron integrase IntI1	obs
0.741894	1	ENCL005.0321.00006.P002_00016 D ATG TAG 13689 14702 Valid intI1 1014 @AXJ76_RS24035@WP_000845048.1@ AXJ76_RS24035 1 13689 14702 | class 1 integron integrase IntI1	obs
0.741894	1	ESCO001.0321.01227.P006_00011 D ATG TAG 10821 11834 Valid intI1 1014 @JMW01_RS26400@WP_000845048.1@ JMW01_RS26400 1 10821 11834 | class 1 integron integrase IntI1	obs
0.742228	1	KLVA001.0321.00017.P002_00070 D ATG TAG 70892 71905 Valid intI1 1014 @C2D62_RS26755@WP_000845048.1@ C2D62_RS26755 1 70892 71905 | class 1 integron integrase IntI1	obs
0.741894	1	RAOR001.0321.00013.P004_00052 C ATG TAG 46637 47650 Valid intI1 1014 @H7R88_RS28210@WP_000845048.1@ H7R88_RS28210 1 46637 47650 | class 1 integron integrase IntI1	obs
0.740597	1	ENCL005.0321.00018.P002_00138 C ATG TAG 133746 134759 Valid intI1 1014 @JLF40_RS24320@WP_002075255.1@ JLF40_RS24320 1 133746 134759 | class 1 integron integrase IntI1	obs
0.740597	1	KLPN001.0321.00347.P002_00151 D ATG TAG 130608 131621 Valid intI1 1014 @HCV85_RS27645@WP_000845039.1@ HCV85_RS27645 1 130608 131621 | class 1 integron integrase IntI1	obs
0.741894	1	MICA003.0321.00002.P002_00096 C ATG TAG 101084 102097 Valid intI1 1014 @IDH70_RS20350@WP_000845048.1@ IDH70_RS20350 1 101084 102097 | class 1 integron integrase IntI1	obs
0.742228	1	ESCO001.0321.00018.C001_04255 C ATG TAG 4366136 4367149 Valid intI1 1014 @HUS2011_RS22860@WP_000845048.1@ HUS2011_RS22860 1 4366136 4367149 | class 1 integron integrase IntI1	obs
0.740597	1	KLPN001.0321.00480.P002_00225 C ATG TAG 215074 216087 Valid intI1 1014 @ISA78_RS27330@WP_000845039.1@ ISA78_RS27330 1 215074 216087 | class 1 integron integrase IntI1	obs
0.737643	1	PAME001.0321.00001.C001_04066 C ATG TGA 4736482 4737549 Valid FX988_RS20330 1068 @WP_160181886.1@ FX988_RS20330 1 4736482 4737549 | integron integrase	obs
0.740597	1	ESCO001.0321.00464.P002_00047 D ATG TAG 45828 46841 Valid intI1 1014 @DMI84_RS25200@WP_000845039.1@ DMI84_RS25200 1 45828 46841 | class 1 integron integrase IntI1	obs
0.740597	1	ESCO001.0321.00516.P003_00132 C ATG TAG 105055 106068 Valid intI1 1014 @DWB25_RS27310@WP_000845039.1@ DWB25_RS27310 1 105055 106068 | class 1 integron integrase IntI1	obs
0.741894	1	KLPN001.0321.00335.P003_00041 C ATG TAG 38008 39021 Valid intI1 1014 @HBJ34_RS28270@WP_000845048.1@ HBJ34_RS28270 1 38008 39021 | class 1 integron integrase IntI1	obs
0.742228	1	KLPN001.0321.00648.P003_00037 C ATG TAG 25673 26686 Valid intI1 1014 @JMX78_RS28070@WP_000845048.1@ JMX78_RS28070 1 25673 26686 | class 1 integron integrase IntI1	obs
0.74026	1	KLPN001.0321.00174.P003_00015 C ATG TAG 11519 12532 Valid intI1 1014 @CSC13_RS28260@WP_108720392.1@ CSC13_RS28260 1 11519 12532 | class 1 integron integrase IntI1	obs
0.739474	1	ESCO001.0321.00699.P003_00080 C ATG TGA 63054 64058 Valid intI1 1005 @GTQ78_RS23055@WP_148245962.1@ GTQ78_RS23055 1 63054 64058 | class 1 integron integrase IntI1	obs
0.742228	1	ESCO001.0321.01002.C001_02887 C ATG TAG 2940138 2941151 Valid intI1 1014 @IB009_RS14440@WP_000845048.1@ IB009_RS14440 1 2940138 2941151 | class 1 integron integrase IntI1	obs
0.742228	1	KLPN001.0321.00002.P003_00088 D ATG TAG 77961 78974 Valid intI1 1014 @FH42_RS27725@WP_000845048.1@ FH42_RS27725 1 77961 78974 | class 1 integron integrase IntI1	obs
0.741894	1	ESCO001.0321.00665.C001_02285 D ATG TAG 2336369 2337382 Valid intI1 1014 @GDK32_RS11570@WP_000845048.1@ GDK32_RS11570 1 2336369 2337382 | class 1 integron integrase IntI1	obs
0.742228	1	KLAE001.0321.00003.P002_00068 D ATG TAG 54132 55145 Valid intI1 1014 @EAG7_RS26120@WP_000845048.1@ EAG7_RS26120 1 54132 55145 | class 1 integron integrase IntI1	obs
0.742228	1	ESCO001.0321.00228.P002_00221 C ATG TAG 211562 212575 Valid intI1 1014 @CA696_RS28730@WP_000845048.1@ CA696_RS28730 1 211562 212575 | class 1 integron integrase IntI1	obs
0.743855	1	PSST001.0321.00015.P002_00062 C ATG TAG 58848 59861 Valid intI1 1014 @IM687_RS21515@WP_000845048.1@ IM687_RS21515 1 58848 59861 | class 1 integron integrase IntI1	obs
0.742228	1	ESCO001.0321.00644.P003_00015 C ATG TAG 13500 14513 Valid intI1 1014 @FNP79_RS00085@WP_000845048.1@ FNP79_RS00085 1 13500 14513 | class 1 integron integrase IntI1	obs
0.760218	1	HASP038.0321.00001.C001_02004 D ATG TGA 2141892 2142854 Valid HXW73_RS10025 963 @WP_186255984.1@ HXW73_RS10025 1 2141892 2142854 | integron integrase	obs
0.742228	1	SAEN001.0321.00243.P002_00099 D ATG TAG 104867 105880 Valid intI1 1014 @CK947_RS24905@WP_000845048.1@ CK947_RS24905 1 104867 105880 | class 1 integron integrase IntI1	obs
0.741894	1	ESCO001.0321.00198.P002_00097 C ATG TAG 81667 82680 Valid intI1 1014 @D9N32_RS01175@WP_000845048.1@ D9N32_RS01175 1 81667 82680 | class 1 integron integrase IntI1	obs
0.740597	1	KLPN001.0321.00183.C001_03717 C ATG TAG 3793088 3794101 Valid intI1 1014 @AM387_RS19250@WP_000845039.1@ AM387_RS19250 1 3793088 3794101 | class 1 integron integrase IntI1	obs
0.741894	1	SAEN001.0321.00624.P002_00142 C ATG TAG 116933 117946 Valid intI1 1014 @HFU03_RS23960@WP_000845054.1@ HFU03_RS23960 1 116933 117946 | class 1 integron integrase IntI1	obs
0.741894	1	KLAE001.0321.00009.P003_00049 C ATG TAG 40468 41481 Valid intI1 1014 @AM441_RS26190@WP_000845054.1@ AM441_RS26190 1 40468 41481 | class 1 integron integrase IntI1	obs
0.742228	1	ESCO001.0321.00983.P004_00106 D ATG TAG 87254 88267 Valid intI1 1014 @IMQ22_RS23285@WP_000845048.1@ IMQ22_RS23285 1 87254 88267 | class 1 integron integrase IntI1	obs
0.742228	1	ESCO001.0321.00635.P002_00034 D ATG TAG 27904 28917 Valid intI1 1014 @F3P14_RS23615@WP_000845048.1@ F3P14_RS23615 1 27904 28917 | class 1 integron integrase IntI1	obs
0.741894	1	ENHO001.0321.00125.P003_00039 D ATG TAG 30577 31590 Valid intI1 1014 @G7Y81_RS23235@WP_000845048.1@ G7Y81_RS23235 1 30577 31590 | class 1 integron integrase IntI1	obs
0.741894	1	ESCO001.0321.00735.C001_00243 C ATG TAG 262927 263940 Valid intI1 1014 @GR930_RS01220@WP_000845048.1@ GR930_RS01220 1 262927 263940 | class 1 integron integrase IntI1	obs
0.742228	1	PSAE003.0321.00204.C001_06001 C ATG TAG 6372521 6373534 Valid intI1 1014 @GNT55_RS30010@WP_000845048.1@ GNT55_RS30010 1 6372521 6373534 | class 1 integron integrase IntI1	obs
0.741894	1	ENCL005.0321.00004.P002_00080 D ATG TAG 74852 75865 Valid intI1 1014 @B2J95_RS26850@WP_000845048.1@ B2J95_RS26850 1 74852 75865 | class 1 integron integrase IntI1	obs
0.742228	1	SEMA003.0321.00057.P002_00059 C ATG TAG 45544 46557 Valid intI1 1014 @SCH909_RS25570@WP_000845048.1@ SCH909_RS25570 1 45544 46557 | class 1 integron integrase IntI1	obs
0.707561	1	THHY001.0321.00001.C001_01152 D ATG TGA 1178563 1179558 Valid DIE29_RS05760 996 @WP_114649447.1@ DIE29_RS05760 1 1178563 1179558 | integron integrase	obs
0.742228	1	KLPN001.0321.00458.P004_00053 D ATG TAG 43876 44889 Valid intI1 1014 @IM695_RS27395@WP_000845048.1@ IM695_RS27395 1 43876 44889 | class 1 integron integrase IntI1	obs
0.710247	1	DESP013.0321.00001.C001_03521 D ATG TAA 4118809 4120011 Valid FCL45_RS17610 1203 @WP_136798389.1@ FCL45_RS17610 1 4118809 4120011 | integron integrase	obs
0.741268	1	RHDE001.0321.00001.C001_03871 C ATG TAG 4154790 4155806 Valid R2APBS1_RS18915 1017 @WP_015449160.1@ R2APBS1_RS18915 1 4154790 4155806 | integron integrase	obs
0.743855	1	ESCO001.0321.00867.P002_00077 C ATG TAG 73873 74886 Valid intI1 1014 @HZ987_RS22985@WP_000845048.1@ HZ987_RS22985 1 73873 74886 | class 1 integron integrase IntI1	obs
0.740597	1	KLPN001.0321.00693.P002_00084 C ATG TAG 79524 80537 Valid intI1 1014 @CLQ99_RS29080@WP_000845039.1@ CLQ99_RS29080 1 79524 80537 | class 1 integron integrase IntI1	obs
0.729655	1	MISP025.0321.00001.C001_02112 C ATG TAA 2411341 2412327 Valid GL2_RS10465 987 @WP_143730603.1@ GL2_RS10465 1 2411341 2412327 | integron integrase	obs
0.742489	1	SHSP007.0321.00001.C001_02096 C ATG TAA 2409859 2410818 Valid FLM48_RS10480 960 @WP_179024599.1@ FLM48_RS10480 1 2409859 2410818 | integron integrase	obs
0.741894	1	CIFR005.0321.00031.P002_00009 D ATG TAG 5936 6949 Valid intI1 1014 @E4177_RS25485@WP_000845048.1@ E4177_RS25485 1 5936 6949 | class 1 integron integrase IntI1	obs
0.742228	1	SAEN001.0321.00287.P002_00137 D ATG TAG 124873 125886 Valid intI1 1014 @SM202186_RS00735@WP_000845048.1@ SM202186_RS00735 1 124873 125886 | class 1 integron integrase IntI1	obs
0.740597	1	ESCO001.0321.00036.P002_00095 D ATG TAG 68427 69440 Valid intI1 1014 @AN205_RS25545@WP_000845039.1@ AN205_RS25545 1 68427 69440 | class 1 integron integrase IntI1	obs
0.740597	1	SAEN001.0321.00894.C001_04033 C ATG TAG 4119424 4120437 Valid intI1 1014 @E5O01_RS20590@WP_000845039.1@ E5O01_RS20590 1 4119424 4120437 | class 1 integron integrase IntI1	obs
0.742228	1	ESCO001.0321.00214.C001_02448 D ATG TAG 2616734 2617747 Valid intI1 1014 @CDH88_RS13025@WP_000845054.1@ CDH88_RS13025 1 2616734 2617747 | class 1 integron integrase IntI1	obs
0.741894	1	ACBA002.0321.00238.C001_02472 D ATG TAG 2590137 2591150 Valid intI1 1014 @ABZJ_RS12475@WP_000845054.1@ ABZJ_RS12475 1 2590137 2591150 | class 1 integron integrase IntI1	obs
0.741894	1	ESCO001.0321.01004.P003_00097 C ATG TAG 89838 90851 Valid intI1 1014 @QE11421_RS23760@WP_000845048.1@ QE11421_RS23760 1 89838 90851 | class 1 integron integrase IntI1	obs
0.74307	1	ROUL001.0321.00001.C001_02121 C GTG TAA 3002326 3003582 Valid UC8_RS10595 1257 @WP_162276009.1@ UC8_RS10595 1 3002326 3003582 | integron integrase	obs
0.741894	1	KLPN001.0321.00579.P004_00038 D ATG TAG 34713 35726 Valid intI1 1014 @JW303_RS00195@WP_000845048.1@ JW303_RS00195 1 34713 35726 | class 1 integron integrase IntI1	obs
0.741894	1	KLQU001.0321.00002.P003_00024 C ATG TAG 24953 25966 Valid intI1 1014 @DLJ73_RS27505@WP_000845048.1@ DLJ73_RS27505 1 24953 25966 | class 1 integron integrase IntI1	obs
0.741894	1	KLPN001.0321.00678.P003_00002 C ATG TAG 3095 4108 Valid intI1 1014 @KPNIH29_RS26435@WP_000845048.1@ KPNIH29_RS26435 1 3095 4108 | class 1 integron integrase IntI1	obs
0.740597	1	ENSP008.0321.00001.C001_00728 C ATG TAG 760687 761700 Valid intI1 1014 @CU081_RS03765@WP_000845039.1@ CU081_RS03765 1 760687 761700 | class 1 integron integrase IntI1	obs
0.740597	1	ESCO001.0321.00425.P002_00045 D ATG TAG 43961 44974 Valid intI1 1014 @CSC21_RS24470@WP_002075255.1@ CSC21_RS24470 1 43961 44974 | class 1 integron integrase IntI1	obs
0.742228	1	RASP008.0321.00001.P002_00128 C ATG TAG 128314 129327 Valid intI1 1014 @JGY86_RS26480@WP_000845048.1@ JGY86_RS26480 1 128314 129327 | class 1 integron integrase IntI1	obs
0.742228	1	KLPN001.0321.00017.C001_02355 D ATG TAG 2393027 2394040 Valid intI1 1014 @A7B01_RS11875@WP_000845048.1@ A7B01_RS11875 1 2393027 2394040 | class 1 integron integrase IntI1	obs
0.741558	1	ENCL005.0321.00011.P004_00050 D ATG TAG 37190 38203 Valid intI1 1014 @HJI43_RS23705@WP_062939554.1@ HJI43_RS23705 1 37190 38203 | class 1 integron integrase IntI1	obs
0.741894	1	PRMI001.0321.00043.C001_00252 C ATG TAG 281360 282373 Valid intI1 1014 @HN016_RS01265@WP_000845048.1@ HN016_RS01265 1 281360 282373 | class 1 integron integrase IntI1	obs
0.75461	1	OBAL001.0321.00004.C001_01492 D ATT TAA 1546883 1547845 Valid intI2 963 @AKN91_RS07400@WP_096335036.1@ AKN91_RS07400 1 1546883 1547845 | class 2 integron integrase IntI2	obs
0.742228	1	ENHO001.0321.00072.P002_00352 D ATG TAG 315638 316651 Valid intI1 1014 @IFJ76_RS24305@WP_000845048.1@ IFJ76_RS24305 1 315638 316651 | class 1 integron integrase IntI1	obs
0.741894	1	ESCO001.0321.00724.P002_00040 C ATG TAG 31495 32508 Valid intI1 1014 @GZS13_RS23930@WP_000845048.1@ GZS13_RS23930 1 31495 32508 | class 1 integron integrase IntI1	obs
0.740597	1	SAEN001.0321.00389.C001_04818 D ATG TAG 4932996 4934009 Valid intI1 1014 @FGA22_RS24445@WP_000845039.1@ FGA22_RS24445 1 4932996 4934009 | class 1 integron integrase IntI1	obs
0.749712	1	JASP005.0321.00001.C001_03397 D ATG TAG 3775871 3777007 Valid EKL02_RS16830 1137 @WP_128903109.1@ EKL02_RS16830 1 3775871 3777007 | integron integrase	obs
0.715329	1	PSSP156.0321.00002.C001_01576 D ATG TAA 1685717 1686685 Valid PSPO_RS07925 969 @WP_010559968.1@ PSPO_RS07925 1 1685717 1686685 | integron integrase	obs
0.741894	1	AECA002.0321.00008.C001_03141 D ATG TAG 3388455 3389468 Valid intI1 1014 @H7X73_RS15730@WP_000845054.1@ H7X73_RS15730 1 3388455 3389468 | class 1 integron integrase IntI1	obs
0.741894	1	KLPN001.0321.00150.P003_00095 C ATG TAG 80182 81195 Valid intI1 1014 @C3377_RS01065@WP_000845048.1@ C3377_RS01065 1 80182 81195 | class 1 integron integrase IntI1	obs
0.732475	1	VIFL001.0321.00009.C002_00465 D ATG TAA 498889 499848 Valid GO174_RS17595 960 @WP_102969829.1@ GO174_RS17595 1 498889 499848 | integron integrase	obs
0.742228	1	PSAE003.0321.00089.P002_00048 C ATG TAG 54018 55031 Valid intI1 1014 @CSB93_RS33095@WP_000845054.1@ CSB93_RS33095 1 54018 55031 | class 1 integron integrase IntI1	obs
0.742228	1	KLPN001.0321.00191.P003_00037 C ATG TAG 25673 26686 Valid intI1 1014 @D0887_RS28995@WP_000845048.1@ D0887_RS28995 1 25673 26686 | class 1 integron integrase IntI1	obs
0.734908	1	SUFO001.0321.00001.C001_00341 C ATG TGA 327477 328496 Valid EP379_RS01700 1020 @WP_127475143.1@ EP379_RS01700 1 327477 328496 | integron integrase	obs
0.740597	1	PHUR001.0321.00001.P002_00175 C ATG TAG 167736 168749 Valid intI1 1014 @AB182_RS02745@WP_000845039.1@ AB182_RS02745 1 167736 168749 | class 1 integron integrase IntI1	obs
0.739079	1	SAEN001.0321.00129.C001_00921 C ATG TGA 938017 939135 Valid FOB95_RS05175 1119 @WP_000845049.1@ FOB95_RS05175 1 938017 939135 | class 1 integron integrase IntI1	obs
0.742228	1	PSAE003.0321.00200.C001_05720 C ATG TAG 6177729 6178742 Valid intI1 1014 @HR116_RS28605@WP_000845054.1@ HR116_RS28605 1 6177729 6178742 | class 1 integron integrase IntI1	obs
0.732394	1	ACBA002.0321.00078.C001_02654 D ATG TGA 2748963 2749997 Valid AM462_RS13435 1035 @WP_000845052.1@ AM462_RS13435 1 2748963 2749997 | class 1 integron integrase IntI1	obs
0.687954	1	PECA001.0321.00001.C001_01426 C ATG TAA 1615835 1616836 Valid PCAR_RS07745 1002 @WP_011341104.1@ PCAR_RS07745 1 1615835 1616836 | integron integrase	obs
0.742228	1	ESFE001.0321.00006.P003_00007 C ATG TAG 7258 8271 Valid intI1 1014 @HV014_RS22565@WP_000845048.1@ HV014_RS22565 1 7258 8271 | class 1 integron integrase IntI1	obs
0.741894	1	AEHY001.0321.00019.P003_00024 D ATG TAG 21346 22359 Valid intI1 1014 @IFA22_RS24535@WP_000845054.1@ IFA22_RS24535 1 21346 22359 | class 1 integron integrase IntI1	obs
0.741894	1	KLPN001.0321.00197.P002_00115 D ATG TAG 101881 102894 Valid intI1 1014 @DWV03_RS26985@WP_000845048.1@ DWV03_RS26985 1 101881 102894 | class 1 integron integrase IntI1	obs
0.740597	1	AEVE001.0321.00002.P002_00051 D ATG TAG 38121 39134 Valid intI1 1014 @WM43_RS21870@WP_000845039.1@ WM43_RS21870 1 38121 39134 | class 1 integron integrase IntI1	obs
0.741894	1	ESCO001.0321.00604.C001_01153 D ATG TAG 1198663 1199676 Valid intI1 1014 @FE198_RS05920@WP_000845048.1@ FE198_RS05920 1 1198663 1199676 | class 1 integron integrase IntI1	obs
0.724332	1	SAEN001.0321.00907.P002_00101 D ATG TGA 85090 86049 Valid E5O17_RS25370 960 @WP_015057121.1@ E5O17_RS25370 1 85090 86049 | class 1 integron integrase IntI1	obs
0.740597	1	KLMI001.0321.00021.P003_00031 D ATG TAG 26672 27685 Valid intI1 1014 @IE970_RS30310@WP_000845039.1@ IE970_RS30310 1 26672 27685 | class 1 integron integrase IntI1	obs
0.76217	1	SAEN001.0321.00009.P002_00029 C ATG TAA 23828 24805 Valid intI2 978 @E8N15_RS22995@WP_023994230.1@ E8N15_RS22995 1 23828 24805 | class 2 integron integrase IntI2	obs
0.740597	1	KLPN001.0321.00677.P002_00001 C ATG TAG 499 1512 Valid intI1 1014 @KPNIH32_RS28340@WP_000845039.1@ KPNIH32_RS28340 1 499 1512 | class 1 integron integrase IntI1	obs
0.742228	1	PSAE003.0321.00111.C001_04804 D ATG TAG 5097701 5098714 Valid intI1 1014 @Y82_RS24585@WP_000845048.1@ Y82_RS24585 1 5097701 5098714 | class 1 integron integrase IntI1	obs
0.741894	1	KLPN001.0321.00369.P004_00046 C ATG TAG 46819 47832 Valid intI1 1014 @HUS04_RS29000@WP_000845048.1@ HUS04_RS29000 1 46819 47832 | class 1 integron integrase IntI1	obs
0.739079	1	ESCO001.0321.00409.P002_00099 D ATG TGA 89344 90462 Valid C6668_RS25860 1119 @WP_000845049.1@ C6668_RS25860 1 89344 90462 | class 1 integron integrase IntI1	obs
0.716235	1	AQGI001.0321.00001.C001_03374 C ATG TGA 4625476 4626468 Valid OJF2_RS16775 993 @WP_148598789.1@ OJF2_RS16775 1 4625476 4626468 | integron integrase	obs
0.714286	1	MEME003.0321.00001.C001_01545 D ATG TGA 1707846 1708829 Valid METME_RS07835 984 @WP_013818233.1@ METME_RS07835 1 1707846 1708829 | integron integrase	obs
0.745308	1	CAAE001.0321.00001.C001_02899 C ATG TAA 3578569 3579558 Valid CLDAP_RS14450 990 @WP_014434148.1@ CLDAP_RS14450 1 3578569 3579558 | integron integrase	obs
0.740597	1	ALFA002.0321.00007.C001_03576 D ATG TAG 3881136 3882149 Valid intI1 1014 @EYC51_RS17970@WP_000845039.1@ EYC51_RS17970 1 3881136 3882149 | class 1 integron integrase IntI1	obs
0.742228	1	SAEN001.0321.00483.P002_00058 C ATG TAG 57367 58380 Valid intI1 1014 @H3A31_RS23160@WP_000845048.1@ H3A31_RS23160 1 57367 58380 | class 1 integron integrase IntI1	obs
0.742228	1	THAR001.0321.00001.P002_00028 C ATG TAG 21105 22118 Valid intI1 1014 @Tharo_RS17330@WP_000845048.1@ Tharo_RS17330 1 21105 22118 | class 1 integron integrase IntI1	obs
0.746922	1	STMA004.0321.00035.C001_02148 D TTG TAG 2310273 2311229 Valid intI1 957 @F0Q13_RS10750@WP_004217865.1@ F0Q13_RS10750 1 2310273 2311229 | class 1 integron integrase IntI1	obs
0.740597	1	PSAE003.0321.00098.C001_05124 C ATG TAG 5393724 5394737 Valid intI1 1014 @CSC32_RS26225@WP_000845039.1@ CSC32_RS26225 1 5393724 5394737 | class 1 integron integrase IntI1	obs
0.741894	1	KLPN001.0321.00148.P003_00073 C ATG TAG 63008 64021 Valid intI1 1014 @C2U49_RS28075@WP_000845048.1@ C2U49_RS28075 1 63008 64021 | class 1 integron integrase IntI1	obs
0.741894	1	ESCO001.0321.00188.P003_00025 D ATG TAG 20010 21023 Valid intI1 1014 @CA268_RS29105@WP_000845048.1@ CA268_RS29105 1 20010 21023 | class 1 integron integrase IntI1	obs
0.741894	1	VICH002.0321.00058.C001_02724 C ATG TAG 2994989 2996002 Valid intI1 1014 @INP70_RS13625@WP_000845048.1@ INP70_RS13625 1 2994989 2996002 | class 1 integron integrase IntI1	obs
0.742228	1	KLVA001.0321.00010.P003_00046 D ATG TAG 34157 35170 Valid intI1 1014 @CAY66_RS02780@WP_000845048.1@ CAY66_RS02780 1 34157 35170 | class 1 integron integrase IntI1	obs
0.741894	1	ENHO001.0321.00083.P002_00052 D ATG TAG 47994 49007 Valid intI1 1014 @GVI62_RS22460@WP_000845048.1@ GVI62_RS22460 1 47994 49007 | class 1 integron integrase IntI1	obs
0.742228	1	ENHO001.0321.00083.P002_00120 C ATG TAG 100185 101198 Valid intI1 1014 @GVI62_RS22800@WP_000845054.1@ GVI62_RS22800 1 100185 101198 | class 1 integron integrase IntI1	obs
0.730496	1	SHSP011.0321.00001.C001_02570 C ATG TAA 3053191 3053961 Valid FS418_RS12850 771 @WP_142871178.1@ FS418_RS12850 1 3053191 3053961 | integron integrase	obs
0.706117	1	TRCA001.0321.00001.C001_01776 C ATG TAG 1926802 1927851 Valid SPICA_RS08800 1050 @WP_083819963.1@ SPICA_RS08800 1 1926802 1927851 | integron integrase	obs
0.742228	1	COTH001.0321.00002.P002_00019 C ATG TAG 14474 15487 Valid intI1 1014 @BN2297_RS25690@WP_000845048.1@ BN2297_RS25690 1 14474 15487 | class 1 integron integrase IntI1	obs
0.740597	1	KLQU001.0321.00013.P002_00479 D ATG TAG 416048 417061 Valid intI1 1014 @DKC09_RS03845@WP_000845039.1@ DKC09_RS03845 1 416048 417061 | class 1 integron integrase IntI1	obs
0.724638	1	COSP012.0321.00001.C001_02519 D ATG TAA 2853143 2854108 Valid EKO29_RS12445 966 @WP_126669189.1@ EKO29_RS12445 1 2853143 2854108 | integron integrase	obs
0.742228	1	ESCO001.0321.00645.P002_00016 D ATG TAG 15362 16375 Valid intI1 1014 @FNP80_RS00880@WP_000845048.1@ FNP80_RS00880 1 15362 16375 | class 1 integron integrase IntI1	obs
0.71	1	LIFU001.0321.00001.C001_04248 C ATG TGA 4486100 4487080 Valid HFV01_RS21245 981 @WP_193520358.1@ HFV01_RS21245 1 4486100 4487080 | integron integrase	obs
0.741894	1	CIPO001.0321.00008.P002_00116 D ATG TAG 106361 107374 Valid intI1 1014 @JLF33_RS24755@WP_000845054.1@ JLF33_RS24755 1 106361 107374 | class 1 integron integrase IntI1	obs
0.730435	1	SHBA001.0321.00003.C001_01698 D ATG TAA 1976608 1977567 Valid EL185_RS08580 960 @WP_107947007.1@ EL185_RS08580 1 1976608 1977567 | integron integrase	obs
0.742228	1	KLPN001.0321.00168.P004_00003 D ATG TAG 2546 3559 Valid intI1 1014 @AM400_RS02290@WP_000845048.1@ AM400_RS02290 1 2546 3559 | class 1 integron integrase IntI1	obs
0.741894	1	AEME001.0321.00003.C001_03681 D ATG TAG 3914105 3915118 Valid intI1 1014 @E4185_RS18410@WP_000845048.1@ E4185_RS18410 1 3914105 3915118 | class 1 integron integrase IntI1	obs
0.741894	1	ACBA002.0321.00132.C001_02531 C ATG TAG 2689089 2690102 Valid intI1 1014 @A320_RS12845@WP_000845054.1@ A320_RS12845 1 2689089 2690102 | class 1 integron integrase IntI1	obs
0.741894	1	PRSP007.0321.00001.C001_03777 D ATG TAG 4108751 4109764 Valid intI1 1014 @FVA69_RS18940@WP_000845054.1@ FVA69_RS18940 1 4108751 4109764 | class 1 integron integrase IntI1	obs
0.741894	1	ESCO001.0321.00691.P002_00028 D ATG TAG 22975 23988 Valid intI1 1014 @FIR93_RS23320@WP_000845048.1@ FIR93_RS23320 1 22975 23988 | class 1 integron integrase IntI1	obs
0.742228	1	ENHO001.0321.00105.P002_00156 C ATG TAG 138911 139924 Valid intI1 1014 @LI62_RS24305@WP_000845048.1@ LI62_RS24305 1 138911 139924 | class 1 integron integrase IntI1	obs
0.743855	1	ESCO001.0321.00559.P002_00131 C ATG TAG 139063 140076 Valid intI1 1014 @E1J56_RS23965@WP_000845048.1@ E1J56_RS23965 1 139063 140076 | class 1 integron integrase IntI1	obs
0.742228	1	CIWE001.0321.00004.P002_00023 C ATG TAG 25469 26482 Valid intI1 1014 @FOB24_RS00125@WP_000845048.1@ FOB24_RS00125 1 25469 26482 | class 1 integron integrase IntI1	obs
0.727273	1	PRSP003.0321.00001.C001_01674 C ATC TGA 1745930 1746922 Valid Ptc2401_RS08235 993 @WP_204208433.1@ Ptc2401_RS08235 1 1745930 1746922 | integron integrase	obs
0.740597	1	ESCO001.0321.00152.P002_00037 D ATG TAG 32029 33042 Valid intI1 1014 @BJJ90_RS28900@WP_000845039.1@ BJJ90_RS28900 1 32029 33042 | class 1 integron integrase IntI1	obs
0.740597	1	KLPN001.0321.00577.P002_00102 D ATG TAG 97547 98560 Valid intI1 1014 @JW299_RS01440@WP_000845039.1@ JW299_RS01440 1 97547 98560 | class 1 integron integrase IntI1	obs
0.742228	1	SAEN001.0321.00276.P002_00135 D ATG TAG 124873 125886 Valid intI1 1014 @SM214186_RS25175@WP_000845048.1@ SM214186_RS25175 1 124873 125886 | class 1 integron integrase IntI1	obs
0.741894	1	PSAE003.0321.00232.C001_02616 D ATG TAG 2695733 2696746 Valid intI1 1014 @JJQ57_RS13085@WP_000845048.1@ JJQ57_RS13085 1 2695733 2696746 | class 1 integron integrase IntI1	obs
0.74026	1	ESCO001.0321.00912.P002_00084 D ATG TAG 78361 79374 Valid intI1 1014 @H7R11_RS23105@WP_182913526.1@ H7R11_RS23105 1 78361 79374 | class 1 integron integrase IntI1	obs
0.741894	1	ESCO001.0321.00538.P002_00142 D ATG TAG 139146 140159 Valid intI1 1014 @EYD11_RS24040@WP_000845048.1@ EYD11_RS24040 1 139146 140159 | class 1 integron integrase IntI1	obs
0.740597	1	ESCO001.0321.00705.P002_00150 C ATG TAG 147241 148254 Valid intI1 1014 @GUU87_RS23645@WP_000845039.1@ GUU87_RS23645 1 147241 148254 | class 1 integron integrase IntI1	obs
0.740597	1	ESCO001.0321.00315.P004_00140 D ATG TAG 119014 120027 Valid intI1 1014 @BWI86_RS26360@WP_148116445.1@ BWI86_RS26360 1 119014 120027 | class 1 integron integrase IntI1	obs
0.742228	1	PSAE003.0321.00077.C001_06173 C ATG TAG 6584437 6585450 Valid intI1 1014 @CS058_RS31465@WP_000845048.1@ CS058_RS31465 1 6584437 6585450 | class 1 integron integrase IntI1	obs
0.767857	1	HASP017.0321.00001.C001_01722 D ATG TAA 1947517 1948479 Valid B2G49_RS08635 963 @WP_078087822.1@ B2G49_RS08635 1 1947517 1948479 | integron integrase	obs
0.742228	1	ESCO001.0321.00154.P002_00247 C ATG TAG 239841 240854 Valid intI1 1014 @BW242_RS01240@WP_000845048.1@ BW242_RS01240 1 239841 240854 | class 1 integron integrase IntI1	obs
0.741894	1	PSAE003.0321.00104.C001_04603 C ATG TAG 4913945 4914958 Valid intI1 1014 @DCS61_RS23670@WP_000845048.1@ DCS61_RS23670 1 4913945 4914958 | class 1 integron integrase IntI1	obs
0.714493	1	THSP022.0321.00001.C001_01657 D ATG TAG 1935554 1936519 Valid E2K93_RS08290 966 @WP_135438650.1@ E2K93_RS08290 1 1935554 1936519 | integron integrase	obs
0.752957	1	ACPR001.0321.00001.C001_00020 C ATG TGA 22514 23527 Valid BI364_RS00095 1014 @WP_070077026.1@ BI364_RS00095 1 22514 23527 | integron integrase	obs
0.741894	1	ENHO001.0321.00013.P006_00062 D ATG TAG 44396 45409 Valid intI1 1014 @AXA59_RS23395@WP_000845048.1@ AXA59_RS23395 1 44396 45409 | class 1 integron integrase IntI1	obs
0.741894	1	ESCO001.0321.00858.P002_00072 D ATG TAG 65280 66293 Valid intI1 1014 @HXS78_RS24845@WP_000845048.1@ HXS78_RS24845 1 65280 66293 | class 1 integron integrase IntI1	obs
0.742228	1	KLPN001.0321.00323.P002_00123 D ATG TAG 109513 110526 Valid intI1 1014 @GUY22_RS26780@WP_000845048.1@ GUY22_RS26780 1 109513 110526 | class 1 integron integrase IntI1	obs
0.742228	1	ESCO001.0321.01013.C001_04514 D ATG TAG 4742597 4743610 Valid intI1 1014 @JMY44_RS22575@WP_000845048.1@ JMY44_RS22575 1 4742597 4743610 | class 1 integron integrase IntI1	obs
0.740597	1	KLPN001.0321.00514.P003_00055 C ATG TAG 45393 46406 Valid intI1 1014 @I5M59_RS25285@WP_000845039.1@ I5M59_RS25285 1 45393 46406 | class 1 integron integrase IntI1	obs
0.740597	1	KLPN001.0321.00093.P002_00164 D ATG TAG 145259 146272 Valid intI1 1014 @AM367_RS28665@WP_000845039.1@ AM367_RS28665 1 145259 146272 | class 1 integron integrase IntI1	obs
0.742228	1	AEHY001.0321.00019.P004_00033 C ATG TAG 33095 34108 Valid intI1 1014 @IFA22_RS25020@WP_000845048.1@ IFA22_RS25020 1 33095 34108 | class 1 integron integrase IntI1	obs
0.723944	1	KLPN001.0321.00696.C001_05046 D ATG TGA 4972617 4973576 Valid CLQ46_RS27415 960 @WP_015057121.1@ CLQ46_RS27415 1 4972617 4973576 | class 1 integron integrase IntI1	obs
0.701525	1	DEAL005.0321.00001.C001_04535 C TTG TAA 5153010 5154332 Valid DSCA_RS22635 1323 @WP_197904648.1@ DSCA_RS22635 1 5153010 5154332 | integron integrase	obs
0.741894	1	KLPN001.0321.00081.P002_00238 D ATG TAG 226011 227024 Valid intI1 1014 @B8F96_RS27955@WP_000845048.1@ B8F96_RS27955 1 226011 227024 | class 1 integron integrase IntI1	obs
0.741894	1	ENCL005.0321.00005.P003_00027 C ATG TAG 22345 23358 Valid intI1 1014 @AO413_RS26170@WP_000845048.1@ AO413_RS26170 1 22345 23358 | class 1 integron integrase IntI1	obs
0.742228	1	ESCO001.0321.00644.P002_00079 C ATG TAG 73874 74887 Valid intI1 1014 @FNP79_RS24810@WP_000845048.1@ FNP79_RS24810 1 73874 74887 | class 1 integron integrase IntI1	obs
0.742228	1	KLPN001.0321.00340.P002_00108 D ATG TAG 85390 86403 Valid intI1 1014 @HB637_RS28705@WP_000845048.1@ HB637_RS28705 1 85390 86403 | class 1 integron integrase IntI1	obs
0.741894	1	CIPO001.0321.00009.P002_00131 C ATG TAG 103028 104041 Valid intI1 1014 @JLF43_RS24440@WP_000845054.1@ JLF43_RS24440 1 103028 104041 | class 1 integron integrase IntI1	obs
0.741894	1	SEMA003.0321.00026.P004_00060 D ATG TAG 51337 52350 Valid intI1 1014 @DKC05_RS00340@WP_000845048.1@ DKC05_RS00340 1 51337 52350 | class 1 integron integrase IntI1	obs
0.740597	1	CIFR003.0321.00001.P003_00175 D ATG TAG 149852 150865 Valid intI1 1014 @C2U41_RS27230@WP_000845039.1@ C2U41_RS27230 1 149852 150865 | class 1 integron integrase IntI1	obs
0.741894	1	PRVU001.0321.00004.P003_00130 D ATG TAG 105366 106379 Valid intI1 1014 @GTH24_RS21850@WP_000845054.1@ GTH24_RS21850 1 105366 106379 | class 1 integron integrase IntI1	obs
0.741894	1	KLPN001.0321.00090.P003_00020 D ATG TAG 15165 16178 Valid intI1 1014 @AM373_RS27735@WP_000845048.1@ AM373_RS27735 1 15165 16178 | class 1 integron integrase IntI1	obs
0.742228	1	SHFL001.0321.00010.C001_01061 D ATG TAG 1078874 1079887 Valid intI1 1014 @SFY_RS05730@WP_000845048.1@ SFY_RS05730 1 1078874 1079887 | class 1 integron integrase IntI1	obs
0.741894	1	PRMI001.0321.00017.C001_03702 D ATG TAG 4042629 4043642 Valid intI1 1014 @EHQ66_RS18825@WP_000845054.1@ EHQ66_RS18825 1 4042629 4043642 | class 1 integron integrase IntI1	obs
0.741894	1	CIPO001.0321.00009.P002_00187 C ATG TAG 157378 158391 Valid intI1 1014 @JLF43_RS24720@WP_000845054.1@ JLF43_RS24720 1 157378 158391 | class 1 integron integrase IntI1	obs
0.741894	1	ESCO001.0321.00736.C001_00230 C ATG TAG 213232 214245 Valid intI1 1014 @G6M96_RS01155@WP_000845048.1@ G6M96_RS01155 1 213232 214245 | class 1 integron integrase IntI1	obs
0.669394	1	ENOF001.0321.00001.C001_01270 D ATG TAA 1184588 1185550 Valid BSEPE_RS06195 963 @WP_066045191.1@ BSEPE_RS06195 1 1184588 1185550 | integron integrase	obs
0.741894	1	PSAE003.0321.00131.C001_01362 C ATG TAG 1403104 1404117 Valid intI1 1014 @EIP87_RS06865@WP_000845048.1@ EIP87_RS06865 1 1403104 1404117 | class 1 integron integrase IntI1	obs
0.742228	1	ESCO001.0321.01004.P005_00047 C ATG TAG 34785 35798 Valid intI1 1014 @QE11421_RS24685@WP_000845048.1@ QE11421_RS24685 1 34785 35798 | class 1 integron integrase IntI1	obs
0.76217	1	SAEN001.0321.00007.P002_00263 C ATG TAA 265148 266125 Valid intI2 978 @GVI52_RS24115@WP_023994230.1@ GVI52_RS24115 1 265148 266125 | class 2 integron integrase IntI2	obs
0.742228	1	ESCO001.0321.00215.C001_03795 C ATG TAG 3987308 3988321 Valid intI1 1014 @CDH89_RS20335@WP_000845054.1@ CDH89_RS20335 1 3987308 3988321 | class 1 integron integrase IntI1	obs
0.741894	1	KLPN001.0321.00663.P002_00160 C ATG TAG 162916 163929 Valid intI1 1014 @JMX25_RS26815@WP_000845048.1@ JMX25_RS26815 1 162916 163929 | class 1 integron integrase IntI1	obs
0.681402	1	MAAR002.0321.00001.C001_00428 C ATG TAA 479599 480561 Valid IBG28_RS02140 963 @WP_111609083.1@ IBG28_RS02140 1 479599 480561 | integron integrase	obs
0.742228	1	ESCO001.0321.01515.C001_00096 C ATG TAG 86156 87169 Valid intI1 1014 @O3M_RS00540@WP_000845048.1@ O3M_RS00540 1 86156 87169 | class 1 integron integrase IntI1	obs
0.76217	1	SAEN001.0321.00008.P002_00228 D ATG TAA 236110 237087 Valid intI2 978 @E8N16_RS23990@WP_023994230.1@ E8N16_RS23990 1 236110 237087 | class 2 integron integrase IntI2	obs
0.747646	1	MAPU002.0321.00001.C001_02708 C ATG TGA 3072938 3074341 Valid MARPU_RS13350 1404 @WP_005221360.1@ MARPU_RS13350 1 3072938 3074341 | integron integrase	obs
0.72	1	NISP011.0321.00001.C001_00365 C TTG TAA 308900 309868 Valid JG738_RS01825 969 @WP_201338041.1@ JG738_RS01825 1 308900 309868 | integron integrase	obs
0.740597	1	SASP006.0321.00001.P002_00143 D ATG TAG 143277 144290 Valid intI1 1014 @EOS97_RS25225@WP_000845039.1@ EOS97_RS25225 1 143277 144290 | class 1 integron integrase IntI1	obs
0.740597	1	AEHY001.0321.00022.P004_00017 D ATG TAG 16517 17530 Valid intI1 1014 @C1A23_RS00265@WP_000845039.1@ C1A23_RS00265 1 16517 17530 | class 1 integron integrase IntI1	obs
0.740597	1	KLPN001.0321.00251.P002_00018 D ATG TAG 16090 17103 Valid intI1 1014 @EYB55_RS26910@WP_000845039.1@ EYB55_RS26910 1 16090 17103 | class 1 integron integrase IntI1	obs
0.741894	1	KLPN001.0321.00609.P002_00155 C ATG TAG 156121 157134 Valid intI1 1014 @JMW21_RS26010@WP_000845048.1@ JMW21_RS26010 1 156121 157134 | class 1 integron integrase IntI1	obs
0.742228	1	ESCO001.0321.00884.P003_00033 D ATG TAG 28378 29391 Valid intI1 1014 @FOI11_RS24015@WP_000845048.1@ FOI11_RS24015 1 28378 29391 | class 1 integron integrase IntI1	obs
0.715125	1	COSP009.0321.00001.C001_02124 D ATG TAA 2435555 2436520 Valid DBO93_RS10645 966 @WP_108456331.1@ DBO93_RS10645 1 2435555 2436520 | integron integrase	obs
0.741894	1	ESCO001.0321.00993.P002_00121 C ATG TAG 102552 103565 Valid intI1 1014 @GVI77_RS23300@WP_000845048.1@ GVI77_RS23300 1 102552 103565 | class 1 integron integrase IntI1	obs
0.742228	1	SAEN001.0321.00482.P002_00027 C ATG TAG 22899 23912 Valid intI1 1014 @H2O76_RS22995@WP_000845048.1@ H2O76_RS22995 1 22899 23912 | class 1 integron integrase IntI1	obs
0.704264	1	DEOV001.0321.00002.C001_05180 D ATG TAA 5891245 5892288 Valid GN112_RS25825 1044 @WP_155312807.1@ GN112_RS25825 1 5891245 5892288 | integron integrase	obs
0.743523	1	ESCO001.0321.00449.P002_00169 D ATG TAG 138998 140011 Valid intI1 1014 @DSB71_RS28960@WP_000845046.1@ DSB71_RS28960 1 138998 140011 | class 1 integron integrase IntI1	obs
0.734012	1	PEPA001.0321.00013.C001_00251 D ATG TAA 251384 252343 Valid GMW39_RS01245 960 @WP_161545431.1@ GMW39_RS01245 1 251384 252343 | integron integrase	obs
0.742228	1	KLPN001.0321.00161.P003_00006 D ATG TAG 3658 4671 Valid intI1 1014 @CU111_RS28200@WP_000845048.1@ CU111_RS28200 1 3658 4671 | class 1 integron integrase IntI1	obs
0.76217	1	SAEN001.0321.00002.P002_00305 C ATG TAA 300762 301739 Valid intI2 978 @ATD18_RS25605@WP_023994230.1@ ATD18_RS25605 1 300762 301739 | class 2 integron integrase IntI2	obs
0.704641	1	MESP045.0321.00001.C001_02814 D ATG TAA 3028743 3029735 Valid GNH96_RS14110 993 @WP_169604739.1@ GNH96_RS14110 1 3028743 3029735 | integron integrase	obs
0.752825	1	HAHY001.0321.00002.C001_00971 C ATG TAA 1017500 1018444 Valid HHSLTHF2_RS04850 945 @WP_172420201.1@ HHSLTHF2_RS04850 1 1017500 1018444 | integron integrase	obs
0.741894	1	KLPN001.0321.00156.P004_00038 C ATG TAG 33372 34385 Valid intI1 1014 @CSC00_RS27375@WP_000845048.1@ CSC00_RS27375 1 33372 34385 | class 1 integron integrase IntI1	obs
0.742228	1	KLPN001.0321.00698.P002_00097 D ATG TAG 83991 85004 Valid intI1 1014 @BU195_RS27450@WP_000845048.1@ BU195_RS27450 1 83991 85004 | class 1 integron integrase IntI1	obs
0.741894	1	PSPU001.0321.00005.C001_04668 D ATG TAG 5141429 5142442 Valid intI1 1014 @BG030_RS23540@WP_000845054.1@ BG030_RS23540 1 5141429 5142442 | class 1 integron integrase IntI1	obs
0.742228	1	CIFR005.0321.00122.C001_01227 C ATG TAG 1263744 1264757 Valid intI1 1014 @CFNIH1_RS06055@WP_000845048.1@ CFNIH1_RS06055 1 1263744 1264757 | class 1 integron integrase IntI1	obs
0.741894	1	PSAE003.0321.00061.C001_02471 C ATG TAG 2552247 2553260 Valid intI1 1014 @E613_RS12855@WP_000845048.1@ E613_RS12855 1 2552247 2553260 | class 1 integron integrase IntI1	obs
0.741894	1	RUGE001.0321.00001.C001_01173 C ATG TGA 1237498 1238508 Valid RGE_RS05820 1011 @WP_014427396.1@ RGE_RS05820 1 1237498 1238508 | integron integrase	obs
0.706587	1	PSSP151.0321.00001.C002_00234 D ATG TAA 278482 279450 Valid JG479_RS17725 969 @WP_193227147.1@ JG479_RS17725 1 278482 279450 | integron integrase	obs
0.743855	1	ESCO001.0321.00866.P002_00134 C ATG TAG 112655 113668 Valid intI1 1014 @HZ988_RS23275@WP_000845048.1@ HZ988_RS23275 1 112655 113668 | class 1 integron integrase IntI1	obs
0.742228	1	ESCO001.0321.01513.C001_00094 D ATG TAG 86172 87185 Valid intI1 1014 @O3K_RS00480@WP_000845048.1@ O3K_RS00480 1 86172 87185 | class 1 integron integrase IntI1	obs
0.742228	1	SPYA001.0321.00003.P004_00028 C ATG TAG 24204 25217 Valid intI1 1014 @EBF16_RS03780@WP_000845048.1@ EBF16_RS03780 1 24204 25217 | class 1 integron integrase IntI1	obs
0.740597	1	PRMI001.0321.00020.C001_03787 D ATG TAG 4126396 4127409 Valid intI1 1014 @FY167_RS19150@WP_000845039.1@ FY167_RS19150 1 4126396 4127409 | class 1 integron integrase IntI1	obs
0.741894	1	KLPN001.0321.00603.P002_00150 D ATG TAG 150579 151592 Valid intI1 1014 @JMV78_RS25985@WP_000845048.1@ JMV78_RS25985 1 150579 151592 | class 1 integron integrase IntI1	obs
0.687868	1	DEWI001.0321.00001.C001_06438 D ATG TAA 7049490 7050734 Valid GN111_RS32145 1245 @WP_155307657.1@ GN111_RS32145 1 7049490 7050734 | integron integrase	obs
0.740597	1	PSAE003.0321.00006.C001_03577 C ATG TAG 3712488 3713501 Valid intI1 1014 @YQ19_RS17570@WP_000845039.1@ YQ19_RS17570 1 3712488 3713501 | class 1 integron integrase IntI1	obs
0.742228	1	KLPN001.0321.00222.P002_00224 D ATG TAG 207467 208480 Valid intI1 1014 @EHF42_RS27315@WP_000845048.1@ EHF42_RS27315 1 207467 208480 | class 1 integron integrase IntI1	obs
0.740597	1	KLPN001.0321.00055.P003_00087 D ATG TAG 69421 70434 Valid intI1 1014 @AGE78_RS00810@WP_000845039.1@ AGE78_RS00810 1 69421 70434 | class 1 integron integrase IntI1	obs
0.741894	1	SAEN001.0321.00585.P002_00246 D ATG TAG 231554 232567 Valid intI1 1014 @FKO13_RS24690@WP_000845048.1@ FKO13_RS24690 1 231554 232567 | class 1 integron integrase IntI1	obs
0.740597	1	ENHO001.0321.00014.P002_00128 C ATG TAG 104598 105611 Valid intI1 1014 @AXA51_RS24920@WP_000845039.1@ AXA51_RS24920 1 104598 105611 | class 1 integron integrase IntI1	obs
0.742228	1	CIFR005.0321.00116.P002_00136 C ATG TAG 126395 127408 Valid intI1 1014 @CFE2614_RS26410@WP_000845054.1@ CFE2614_RS26410 1 126395 127408 | class 1 integron integrase IntI1	obs
0.721826	1	SUSP018.0321.00001.C001_01261 D ATG TAA 1163795 1164811 Valid FJR45_RS06310 1017 @WP_193149665.1@ FJR45_RS06310 1 1163795 1164811 | integron integrase	obs
0.741894	1	PSAE003.0321.00232.C001_02558 C ATG TAG 2640791 2641804 Valid intI1 1014 @JJQ57_RS12795@WP_000845048.1@ JJQ57_RS12795 1 2640791 2641804 | class 1 integron integrase IntI1	obs
0.742228	1	KLHU001.0321.00001.C001_04260 D ATG TAG 4529185 4530198 Valid intI1 1014 @DA718_RS21695@WP_000845048.1@ DA718_RS21695 1 4529185 4530198 | class 1 integron integrase IntI1	obs
0.741894	1	PSAE003.0321.00130.P002_00011 C ATG TAG 7334 8347 Valid intI1 1014 @EGY27_RS00065@WP_000845048.1@ EGY27_RS00065 1 7334 8347 | class 1 integron integrase IntI1	obs
0.734783	1	VICH002.0321.00069.C001_02144 C ATG TAA 2386818 2387777 Valid GTF75_RS10725 960 @WP_000198593.1@ GTF75_RS10725 1 2386818 2387777 | integron integrase	obs
0.742228	1	KLPN001.0321.00087.P002_00333 D ATG TAG 319316 320329 Valid intI1 1014 @AM404_RS29165@WP_000845048.1@ AM404_RS29165 1 319316 320329 | class 1 integron integrase IntI1	obs
0.740597	1	SAEN001.0321.00429.P004_00031 C ATG TAG 24132 25145 Valid intI1 1014 @HFS61_RS23895@WP_000845039.1@ HFS61_RS23895 1 24132 25145 | class 1 integron integrase IntI1	obs
0.741894	1	SAEN001.0321.00373.P002_00002 D ATG TAG 1342 2355 Valid intI1 1014 @CEP95_RS00015@WP_000845048.1@ CEP95_RS00015 1 1342 2355 | class 1 integron integrase IntI1	obs
0.742228	1	KLPN001.0321.00341.P002_00207 C ATG TAG 203753 204766 Valid intI1 1014 @HB813_RS28480@WP_000845048.1@ HB813_RS28480 1 203753 204766 | class 1 integron integrase IntI1	obs
0.742228	1	SAEN001.0321.00315.C001_03736 C ATG TAG 3797973 3798986 Valid intI1 1014 @SM256186_RS19490@WP_000845048.1@ SM256186_RS19490 1 3797973 3798986 | class 1 integron integrase IntI1	obs
0.742228	1	CISP053.0321.00001.C001_01067 C ATG TAG 1128034 1129047 Valid intI1 1014 @JQN59_RS05340@WP_000845048.1@ JQN59_RS05340 1 1128034 1129047 | class 1 integron integrase IntI1	obs
0.741894	1	PSAE003.0321.00100.P002_00414 D ATG TAG 374478 375491 Valid intI1 1014 @CSC26_RS02125@WP_000845054.1@ CSC26_RS02125 1 374478 375491 | class 1 integron integrase IntI1	obs
0.741894	1	KLPN001.0321.00200.P002_00009 C ATG TAG 9799 10812 Valid intI1 1014 @AM382_RS00070@WP_000845048.1@ AM382_RS00070 1 9799 10812 | class 1 integron integrase IntI1	obs
0.741894	1	KLPN001.0321.00075.P004_00035 D ATG TAG 27819 28832 Valid intI1 1014 @AM362_RS28465@WP_000845048.1@ AM362_RS28465 1 27819 28832 | class 1 integron integrase IntI1	obs
0.741894	1	PRVE001.0321.00001.P002_00125 C ATG TAG 98715 99728 Valid intI1 1014 @G3341_RS20150@WP_000845048.1@ G3341_RS20150 1 98715 99728 | class 1 integron integrase IntI1	obs
0.733496	1	KISP002.0321.00001.C001_04665 D ATG TGA 5062227 5063312 Valid G8A07_RS23330 1086 @WP_195794320.1@ G8A07_RS23330 1 5062227 5063312 | integron integrase	obs
0.729167	1	PSME001.0321.00002.C001_02682 D ATG TGA 2871728 2872678 Valid IAE60_RS13420 951 @WP_187572651.1@ IAE60_RS13420 1 2871728 2872678 | integron integrase	obs
0.733931	1	SUSP019.0321.00001.C001_00728 D ATG TAA 691996 692964 Valid FJR47_RS03625 969 @WP_152299107.1@ FJR47_RS03625 1 691996 692964 | integron integrase	obs
0.740597	1	ESCO001.0321.01100.P002_00113 D ATG TAG 92657 93670 Valid intI1 1014 @I6K26_RS24050@WP_000845039.1@ I6K26_RS24050 1 92657 93670 | class 1 integron integrase IntI1	obs
0.741894	1	PRTE001.0321.00005.P002_00048 C ATG TAG 39872 40885 Valid intI1 1014 @HND96_RS18745@WP_000845048.1@ HND96_RS18745 1 39872 40885 | class 1 integron integrase IntI1	obs
0.742228	1	SAEN001.0321.00878.C001_01989 D ATG TAG 2078241 2079254 Valid intI1 1014 @DBZ83_RS10290@WP_000845048.1@ DBZ83_RS10290 1 2078241 2079254 | class 1 integron integrase IntI1	obs
0.740597	1	SAEN001.0321.00453.P002_00132 D ATG TAG 118120 119133 Valid intI1 1014 @A8181_RS25755@WP_000845039.1@ A8181_RS25755 1 118120 119133 | class 1 integron integrase IntI1	obs
0.742228	1	ESCO001.0321.00986.P003_00060 D ATG TAG 45968 46981 Valid intI1 1014 @IMP66_RS23085@WP_000845048.1@ IMP66_RS23085 1 45968 46981 | class 1 integron integrase IntI1	obs
0.740597	1	CIFR005.0321.00027.P003_00018 C ATG TAG 23702 24715 Valid intI1 1014 @FR815_RS26030@WP_000845039.1@ FR815_RS26030 1 23702 24715 | class 1 integron integrase IntI1	obs
0.741894	1	KLPN001.0321.00053.P002_00036 C ATG TAG 28299 29312 Valid intI1 1014 @BB748_RS28820@WP_000845048.1@ BB748_RS28820 1 28299 29312 | class 1 integron integrase IntI1	obs
0.741894	1	AECA002.0321.00018.C001_01338 C ATG TAG 1379485 1380498 Valid intI1 1014 @JSX26_RS06690@WP_000845054.1@ JSX26_RS06690 1 1379485 1380498 | class 1 integron integrase IntI1	obs
0.740597	1	KLPN001.0321.00155.P002_00056 C ATG TAG 62955 63968 Valid intI1 1014 @C5707_RS27600@WP_000845039.1@ C5707_RS27600 1 62955 63968 | class 1 integron integrase IntI1	obs
0.741894	1	ENHO001.0321.00102.C001_02892 D ATG TAG 2956528 2957541 Valid intI1 1014 @ECLTO80_RS14655@WP_000845048.1@ ECLTO80_RS14655 1 2956528 2957541 | class 1 integron integrase IntI1	obs
0.765583	1	LUYI001.0321.00001.C001_01066 D ATG TGA 1169117 1170061 Valid E5843_RS05380 945 @WP_136413039.1@ E5843_RS05380 1 1169117 1170061 | integron integrase	obs
0.740597	1	PRMI001.0321.00029.C001_03512 C ATG TAG 3807823 3808836 Valid intI1 1014 @GTH26_RS17665@WP_000845039.1@ GTH26_RS17665 1 3807823 3808836 | class 1 integron integrase IntI1	obs
0.775907	1	PSAN002.0321.00001.C001_03511 C ATG TGA 4106788 4107783 Valid ELE36_RS17580 996 @WP_129835607.1@ ELE36_RS17580 1 4106788 4107783 | integron integrase	obs
0.766667	1	PSAE003.0321.00221.C001_04893 C ATG TAG 5263593 5264174 Valid I5U70_RS24470 582 @WP_001222788.1@ I5U70_RS24470 1 5263593 5264174 | integron integrase	obs
0.740597	1	KLPN001.0321.00094.P002_00003 C ATG TAG 3799 4812 Valid intI1 1014 @AM372_RS00020@WP_000845039.1@ AM372_RS00020 1 3799 4812 | class 1 integron integrase IntI1	obs
0.742228	1	KLPN001.0321.00571.P004_00052 D ATG TAG 49211 50224 Valid intI1 1014 @JT733_RS28040@WP_000845048.1@ JT733_RS28040 1 49211 50224 | class 1 integron integrase IntI1	obs
0.731364	1	ESCO001.0321.00414.P002_00149 C ATG TAG 128931 129872 Valid intI1 942 @A9P12_RS26570@WP_033549837.1@ A9P12_RS26570 1 128931 129872 | class 1 integron integrase IntI1	obs
0.742228	1	SAEN001.0321.00329.C001_03418 D ATG TAG 3458674 3459687 Valid intI1 1014 @SM203125_RS17745@WP_000845048.1@ SM203125_RS17745 1 3458674 3459687 | class 1 integron integrase IntI1	obs
0.740597	1	ENHO001.0321.00078.P002_00281 D ATG TAG 264275 265288 Valid intI1 1014 @GVI66_RS24790@WP_000845039.1@ GVI66_RS24790 1 264275 265288 | class 1 integron integrase IntI1	obs
0.740597	1	SAEN001.0321.00459.P002_00043 C ATG TAG 38226 39239 Valid intI1 1014 @HFT88_RS24560@WP_000845039.1@ HFT88_RS24560 1 38226 39239 | class 1 integron integrase IntI1	obs
0.741894	1	ESCO001.0321.00179.P004_00043 C ATG TAG 42181 43194 Valid intI1 1014 @AM483_RS27430@WP_000845048.1@ AM483_RS27430 1 42181 43194 | class 1 integron integrase IntI1	obs
0.703102	1	COSP004.0321.00001.C001_04045 C ATG TGA 4840929 4841900 Valid A3Q33_RS20345 972 @WP_081182835.1@ A3Q33_RS20345 1 4840929 4841900 | integron integrase	obs
0.741894	1	SAEN001.0321.00050.P003_00055 D ATG TAG 40979 41992 Valid intI1 1014 @HFQ56_RS23140@WP_000845048.1@ HFQ56_RS23140 1 40979 41992 | class 1 integron integrase IntI1	obs
0.741894	1	PSAE003.0321.00090.C001_05903 D ATG TAG 6302859 6303872 Valid intI1 1014 @CSB94_RS30250@WP_000845048.1@ CSB94_RS30250 1 6302859 6303872 | class 1 integron integrase IntI1	obs
0.741894	1	ESCO001.0321.00813.P002_00019 D ATG TAG 14084 15097 Valid intI1 1014 @HP433_RS23175@WP_000845048.1@ HP433_RS23175 1 14084 15097 | class 1 integron integrase IntI1	obs
0.742228	1	ESCO001.0321.00229.P002_00031 C ATG TAG 29376 30389 Valid intI1 1014 @PA45B_RS26445@WP_000845048.1@ PA45B_RS26445 1 29376 30389 | class 1 integron integrase IntI1	obs
0.740597	1	ENHO001.0321.00027.P004_00002 C ATG TAG 3090 4103 Valid intI1 1014 @FR760_RS25055@WP_000845039.1@ FR760_RS25055 1 3090 4103 | class 1 integron integrase IntI1	obs
0.678026	1	TRPE001.0321.00001.C001_01671 D ATG TGA 1831955 1833220 Valid IFE08_RS08365 1266 @WP_024752150.1@ IFE08_RS08365 1 1831955 1833220 | integron integrase	obs
0.768276	1	VIME003.0321.00002.C001_03368 C ATG TAG 3541375 3542340 Valid ECB94_RS16875 966 @WP_124941091.1@ ECB94_RS16875 1 3541375 3542340 | integron integrase	obs
0.741894	1	KLPN001.0321.00071.P003_00134 C ATG TAG 110630 111643 Valid intI1 1014 @A6P37_RS29275@WP_000845054.1@ A6P37_RS29275 1 110630 111643 | class 1 integron integrase IntI1	obs
0.742228	1	ENHO001.0321.00079.P006_00005 D ATG TAG 3377 4390 Valid intI1 1014 @GVI65_RS26765@WP_000845054.1@ GVI65_RS26765 1 3377 4390 | class 1 integron integrase IntI1	obs
0.741894	1	ESCO001.0321.00676.P002_00166 C ATG TAG 131187 132200 Valid intI1 1014 @GHR40_RS22925@WP_000845048.1@ GHR40_RS22925 1 131187 132200 | class 1 integron integrase IntI1	obs
0.741894	1	ENHO001.0321.00026.P002_00277 D ATG TAG 262412 263425 Valid intI1 1014 @FR808_RS24500@WP_000845048.1@ FR808_RS24500 1 262412 263425 | class 1 integron integrase IntI1	obs
0.710733	1	URLI001.0321.00001.C001_03137 D ATG TAA 3787717 3788763 Valid ETAA1_RS15525 1047 @WP_145239969.1@ ETAA1_RS15525 1 3787717 3788763 | integron integrase	obs
0.740597	1	ESCO001.0321.00745.P002_00110 D ATG TAG 104401 105414 Valid intI1 1014 @GTK48_RS23095@WP_000845039.1@ GTK48_RS23095 1 104401 105414 | class 1 integron integrase IntI1	obs
0.740597	1	PSAE003.0321.00032.C001_02447 C ATG TAG 2606569 2607582 Valid intI1 1014 @IOMTU133_RS12045@WP_000845039.1@ IOMTU133_RS12045 1 2606569 2607582 | class 1 integron integrase IntI1	obs
0.741894	1	KLQU001.0321.00016.P004_00057 C ATG TAG 52122 53135 Valid intI1 1014 @ELE18_RS00375@WP_000845048.1@ ELE18_RS00375 1 52122 53135 | class 1 integron integrase IntI1	obs
0.756233	1	SASP010.0321.00001.C001_02984 C ATG TAA 3344146 3345120 Valid FBQ74_RS14855 975 @WP_139757403.1@ FBQ74_RS14855 1 3344146 3345120 | integron integrase	obs
0.753065	1	VIFL001.0321.00008.C001_02757 D GTG TAA 2955672 2956439 Valid GO175_RS14335 768 @WP_199251754.1@ GO175_RS14335 1 2955672 2956439 | integron integrase	obs
0.740597	1	CIFA001.0321.00001.C001_03723 C ATG TAG 3839004 3840017 Valid intI1 1014 @CI104_RS19115@WP_002075255.1@ CI104_RS19115 1 3839004 3840017 | class 1 integron integrase IntI1	obs
0.740597	1	PRHU001.0321.00001.P002_00050 D ATG TAG 33049 34062 Valid intI1 1014 @CYG50_RS00675@WP_002075255.1@ CYG50_RS00675 1 33049 34062 | class 1 integron integrase IntI1	obs
0.740597	1	ENHO001.0321.00087.P002_00139 D ATG TAG 136345 137358 Valid intI1 1014 @HBK83_RS22710@WP_000845039.1@ HBK83_RS22710 1 136345 137358 | class 1 integron integrase IntI1	obs
0.740597	1	KLVA001.0321.00017.P002_00260 C ATG TAG 249792 250805 Valid intI1 1014 @C2D62_RS27710@WP_000845039.1@ C2D62_RS27710 1 249792 250805 | class 1 integron integrase IntI1	obs
0.735537	1	KLPN001.0321.00063.P002_00077 C ATG TAG 73927 74886 Valid intI1 960 @BB749_RS28185@WP_073545622.1@ BB749_RS28185 1 73927 74886 | class 1 integron integrase IntI1	obs
0.742228	1	KLPN001.0321.00030.P003_00039 D ATG TAG 30630 31643 Valid intI1 1014 @A8C02_RS27735@WP_000845048.1@ A8C02_RS27735 1 30630 31643 | class 1 integron integrase IntI1	obs
0.742228	1	KLPN001.0321.00625.P003_00037 C ATG TAG 25673 26686 Valid intI1 1014 @JMX68_RS28070@WP_000845048.1@ JMX68_RS28070 1 25673 26686 | class 1 integron integrase IntI1	obs
0.741894	1	SASP025.0321.00001.C001_01512 C ATG TAG 1573347 1574360 Valid intI1 1014 @IVP15_RS07565@WP_000845048.1@ IVP15_RS07565 1 1573347 1574360 | class 1 integron integrase IntI1	obs
0.741894	1	PRMI001.0321.00030.C001_00928 C ATG TAG 1006390 1007403 Valid intI1 1014 @G9C79_RS04700@WP_000845054.1@ G9C79_RS04700 1 1006390 1007403 | class 1 integron integrase IntI1	obs
0.740597	1	ACBA002.0321.00196.C001_00406 D ATG TAG 432258 433271 Valid intI1 1014 @FQZ18_RS02030@WP_000845039.1@ FQZ18_RS02030 1 432258 433271 | class 1 integron integrase IntI1	obs
0.742228	1	ESCO001.0321.00744.C001_03455 C ATG TAG 3623535 3624548 Valid intI1 1014 @EAF06_RS17320@WP_000845048.1@ EAF06_RS17320 1 3623535 3624548 | class 1 integron integrase IntI1	obs
0.741894	1	KLPN001.0321.00446.P002_00076 C ATG TAG 67829 68842 Valid intI1 1014 @IE968_RS25990@WP_000845054.1@ IE968_RS25990 1 67829 68842 | class 1 integron integrase IntI1	obs
0.732394	1	ACBA002.0321.00089.C001_03051 D ATG TGA 3150793 3151827 Valid DPV67_RS15400 1035 @WP_000845052.1@ DPV67_RS15400 1 3150793 3151827 | class 1 integron integrase IntI1	obs
0.741894	1	LESP007.0321.00001.P004_00039 C ATG TAG 39396 40409 Valid intI1 1014 @C2U54_RS24290@WP_000845048.1@ C2U54_RS24290 1 39396 40409 | class 1 integron integrase IntI1	obs
0.741894	1	AGFA001.0321.00005.P005_00026 C ATG TAG 22743 23756 Valid intI1 1014 @EML540_RS26605@WP_000845054.1@ EML540_RS26605 1 22743 23756 | class 1 integron integrase IntI1	obs
0.740597	1	SAEN001.0321.00061.P002_00049 C ATG TAG 45346 46359 Valid intI1 1014 @AM374_RS00265@WP_002075255.1@ AM374_RS00265 1 45346 46359 | class 1 integron integrase IntI1	obs
0.742228	1	KLPN001.0321.00453.P002_00384 D ATG TAG 370858 371871 Valid intI1 1014 @IMY63_RS28870@WP_000845048.1@ IMY63_RS28870 1 370858 371871 | class 1 integron integrase IntI1	obs
0.741894	1	ESFE001.0321.00024.P002_00181 C ATG TAG 177270 178283 Valid intI1 1014 @HVY75_RS22955@WP_000845054.1@ HVY75_RS22955 1 177270 178283 | class 1 integron integrase IntI1	obs
0.741894	1	ACSP033.0321.00001.C001_00849 C ATG TAG 884086 885099 Valid intI1 1014 @EG364_RS04345@WP_000845054.1@ EG364_RS04345 1 884086 885099 | class 1 integron integrase IntI1	obs
0.743855	1	ESCO001.0321.00685.P002_00088 C ATG TAG 72438 73451 Valid intI1 1014 @GJD95_RS00445@WP_000845048.1@ GJD95_RS00445 1 72438 73451 | class 1 integron integrase IntI1	obs
0.741894	1	ESCO001.0321.01026.C001_01158 D ATG TAG 1205117 1206130 Valid intI1 1014 @JNN63_RS05795@WP_000845048.1@ JNN63_RS05795 1 1205117 1206130 | class 1 integron integrase IntI1	obs
0.733142	1	THSP029.0321.00001.C001_00656 C ATG TAA 736577 737548 Valid LP316_RS03280 972 @WP_193022667.1@ LP316_RS03280 1 736577 737548 | integron integrase	obs
0.741894	1	SAEN001.0321.00263.P002_00107 D ATG TAG 81296 82309 Valid intI1 1014 @AQL34_RS25645@WP_000845054.1@ AQL34_RS25645 1 81296 82309 | class 1 integron integrase IntI1	obs
0.756649	1	XAOR001.0321.00054.C001_00257 D CTG TAA 270651 271619 Valid EBA06_RS01390 969 @WP_033003694.1@ EBA06_RS01390 1 270651 271619 | integron integrase	obs
0.742228	1	SAEN001.0321.00369.P003_00119 C ATG TAG 105758 106771 Valid intI1 1014 @CTI29_RS25625@WP_000845048.1@ CTI29_RS25625 1 105758 106771 | class 1 integron integrase IntI1	obs
0.741894	1	ACBA002.0321.00066.C001_03654 D ATG TAG 3777760 3778773 Valid intI1 1014 @A388_RS18520@WP_000845054.1@ A388_RS18520 1 3777760 3778773 | class 1 integron integrase IntI1	obs
0.740597	1	KLPN001.0321.00588.P002_00217 C ATG TAG 200457 201470 Valid intI1 1014 @KP920_RS27375@WP_000845039.1@ KP920_RS27375 1 200457 201470 | class 1 integron integrase IntI1	obs
0.741894	1	KLPN001.0321.00199.P003_00110 C ATG TAG 91921 92934 Valid intI1 1014 @AM455_RS26560@WP_000845054.1@ AM455_RS26560 1 91921 92934 | class 1 integron integrase IntI1	obs
0.751592	1	XACU001.0321.00001.C001_00034 C ATG TGA 41346 42365 Valid EBN15_RS00170 1020 @WP_167526788.1@ EBN15_RS00170 1 41346 42365 | integron integrase	obs
0.742228	1	ESCO001.0321.00618.P003_00080 D ATG TAG 84755 85768 Valid intI1 1014 @E3Z24_RS24800@WP_000845048.1@ E3Z24_RS24800 1 84755 85768 | class 1 integron integrase IntI1	obs
0.742228	1	SAEN001.0321.00054.P002_00100 D ATG TAG 94939 95952 Valid intI1 1014 @HFS97_RS23885@WP_000845048.1@ HFS97_RS23885 1 94939 95952 | class 1 integron integrase IntI1	obs
0.742228	1	SAEN001.0321.00309.C001_03749 C ATG TAG 3797027 3798040 Valid intI1 1014 @SM202113_RS19470@WP_000845048.1@ SM202113_RS19470 1 3797027 3798040 | class 1 integron integrase IntI1	obs
0.741894	1	RAOR001.0321.00012.P003_00017 C ATG TAG 11501 12514 Valid intI1 1014 @H7R89_RS28115@WP_000845054.1@ H7R89_RS28115 1 11501 12514 | class 1 integron integrase IntI1	obs
0.73913	1	ESCO001.0321.00628.P002_00037 C ATG TGA 38502 39506 Valid intI1 1005 @FH040_RS22485@WP_148245962.1@ FH040_RS22485 1 38502 39506 | class 1 integron integrase IntI1	obs
0.741894	1	ESCO001.0321.01057.P002_00070 C ATG TAG 67247 68260 Valid intI1 1014 @I6J90_RS24600@WP_000845048.1@ I6J90_RS24600 1 67247 68260 | class 1 integron integrase IntI1	obs
0.741894	1	KLPN001.0321.00160.P004_00029 D ATG TAG 26264 27277 Valid intI1 1014 @C9J89_RS27885@WP_000845048.1@ C9J89_RS27885 1 26264 27277 | class 1 integron integrase IntI1	obs
0.742228	1	KLPN001.0321.00090.P002_00080 C ATG TAG 62674 63687 Valid intI1 1014 @AM373_RS27470@WP_000845048.1@ AM373_RS27470 1 62674 63687 | class 1 integron integrase IntI1	obs
0.741894	1	KLPN001.0321.00214.P002_00132 C ATG TAG 131911 132924 Valid intI1 1014 @CJ258_RS27350@WP_000845048.1@ CJ258_RS27350 1 131911 132924 | class 1 integron integrase IntI1	obs
0.741894	1	PSAE003.0321.00087.C001_04405 D ATG TAG 4668649 4669662 Valid intI1 1014 @CSB90_RS22550@WP_000845048.1@ CSB90_RS22550 1 4668649 4669662 | class 1 integron integrase IntI1	obs
0.756649	1	XAOR001.0321.00058.C001_00257 D CTG TAA 270648 271616 Valid EBA09_RS01390 969 @WP_033003694.1@ EBA09_RS01390 1 270648 271616 | integron integrase	obs
0.740597	1	RAOR001.0321.00005.P002_00402 C ATG TAG 365772 366785 Valid intI1 1014 @CA210_RS02215@WP_000845039.1@ CA210_RS02215 1 365772 366785 | class 1 integron integrase IntI1	obs
0.742228	1	KLMI001.0321.00022.C001_01944 C ATG TAG 2046378 2047391 Valid intI1 1014 @A225_RS09560@WP_000845048.1@ A225_RS09560 1 2046378 2047391 | class 1 integron integrase IntI1	obs
0.741894	1	KLQU001.0321.00001.P003_00035 D ATG TAG 30955 31968 Valid intI1 1014 @BME36_RS27485@WP_000845048.1@ BME36_RS27485 1 30955 31968 | class 1 integron integrase IntI1	obs
0.740597	1	CIFR005.0321.00013.P003_00019 C ATG TAG 24990 26003 Valid intI1 1014 @AM363_RS01605@WP_000845039.1@ AM363_RS01605 1 24990 26003 | class 1 integron integrase IntI1	obs
0.740597	1	ENHO001.0321.00096.P002_00065 C ATG TAG 42454 43467 Valid intI1 1014 @JQL77_RS22610@WP_000845039.1@ JQL77_RS22610 1 42454 43467 | class 1 integron integrase IntI1	obs
0.740597	1	CIFR005.0321.00026.P003_00018 C ATG TAG 23702 24715 Valid intI1 1014 @FR753_RS26400@WP_000845039.1@ FR753_RS26400 1 23702 24715 | class 1 integron integrase IntI1	obs
0.741894	1	KLOX001.0321.00002.P003_00076 C ATG TAG 67393 68406 Valid intI1 1014 @AB185_RS02700@WP_000845054.1@ AB185_RS02700 1 67393 68406 | class 1 integron integrase IntI1	obs
0.740597	1	PSSP121.0321.00001.C001_02878 C ATG TAG 3144222 3145235 Valid intI1 1014 @HG264_RS14415@WP_002075255.1@ HG264_RS14415 1 3144222 3145235 | class 1 integron integrase IntI1	obs
0.740597	1	KLPN001.0321.00156.P002_00155 C ATG TAG 158640 159653 Valid intI1 1014 @CSC00_RS28510@WP_000845039.1@ CSC00_RS28510 1 158640 159653 | class 1 integron integrase IntI1	obs
0.740597	1	ESCO001.0321.00703.P002_00150 C ATG TAG 147241 148254 Valid intI1 1014 @GUU86_RS23645@WP_000845039.1@ GUU86_RS23645 1 147241 148254 | class 1 integron integrase IntI1	obs
0.732394	1	ACBA002.0321.00232.C001_03602 D ATG TGA 3754826 3755860 Valid DQM71_RS18240 1035 @WP_000845052.1@ DQM71_RS18240 1 3754826 3755860 | class 1 integron integrase IntI1	obs
0.740597	1	ESCO001.0321.00516.P003_00137 C ATG TAG 109939 110952 Valid intI1 1014 @DWB25_RS27345@WP_000845039.1@ DWB25_RS27345 1 109939 110952 | class 1 integron integrase IntI1	obs
0.713365	1	VITR001.0321.00001.C001_01960 D ATG TAA 2163345 2164232 Valid JCM16456_RS09610 888 @WP_068714005.1@ JCM16456_RS09610 1 2163345 2164232 | integron integrase	obs
0.756649	1	XAOR001.0321.00029.C001_00255 D CTG TAA 270691 271659 Valid C0L90_RS01390 969 @WP_033003694.1@ C0L90_RS01390 1 270691 271659 | integron integrase	obs
0.742228	1	SHAL001.0321.00004.P002_00064 C ATG TAG 62421 63434 Valid intI1 1014 @GM320_RS00315@WP_000845048.1@ GM320_RS00315 1 62421 63434 | class 1 integron integrase IntI1	obs
0.730874	1	MASA001.0321.00001.C001_02518 D ATG TAA 2747510 2748502 Valid MARSALSMR5_RS12575 993 @WP_051946894.1@ MARSALSMR5_RS12575 1 2747510 2748502 | integron integrase	obs
0.742228	1	ESCO001.0321.00886.C001_03178 C ATG TAG 3283821 3284834 Valid intI1 1014 @H1R14_RS17600@WP_000845048.1@ H1R14_RS17600 1 3283821 3284834 | class 1 integron integrase IntI1	obs
0.742228	1	ESCO001.0321.00624.P002_00030 D ATG TAG 24110 25123 Valid intI1 1014 @BAA196FS_RS22945@WP_000845048.1@ BAA196FS_RS22945 1 24110 25123 | class 1 integron integrase IntI1	obs
0.741894	1	KLPN001.0321.00200.C001_04280 D ATG TAG 4416312 4417325 Valid intI1 1014 @AM382_RS22755@WP_000845048.1@ AM382_RS22755 1 4416312 4417325 | class 1 integron integrase IntI1	obs
0.741894	1	KLPN001.0321.00232.P003_00019 D ATG TAG 15468 16481 Valid intI1 1014 @CY656_RS27295@WP_000845048.1@ CY656_RS27295 1 15468 16481 | class 1 integron integrase IntI1	obs
0.740597	1	SAEN001.0321.00198.P002_00135 D ATG TAG 115144 116157 Valid intI1 1014 @HFQ94_RS23330@WP_000845039.1@ HFQ94_RS23330 1 115144 116157 | class 1 integron integrase IntI1	obs
0.743226	1	KLVA001.0321.00014.P006_00007 D ATG TAG 4880 5896 Valid intI1 1017 @BC497_RS29765@WP_117339816.1@ BC497_RS29765 1 4880 5896 | class 1 integron integrase IntI1	obs
0.741894	1	KLPN001.0321.00047.P003_00036 D ATG TAG 29806 30819 Valid intI1 1014 @AGG69_RS00330@WP_000845048.1@ AGG69_RS00330 1 29806 30819 | class 1 integron integrase IntI1	obs
0.764305	1	GESU003.0321.00001.C001_01354 D ATG TGA 1466243 1467205 Valid GSUB_RS06700 963 @WP_040199870.1@ GSUB_RS06700 1 1466243 1467205 | integron integrase	obs
0.742228	1	KLPN001.0321.00491.P003_00024 D ATG TAG 16742 17755 Valid intI1 1014 @ISU39_RS27580@WP_000845048.1@ ISU39_RS27580 1 16742 17755 | class 1 integron integrase IntI1	obs
0.706587	1	PSSP155.0321.00001.P002_00373 C ATG TAA 441646 442614 Valid D172_RS19145 969 @WP_007375504.1@ D172_RS19145 1 441646 442614 | integron integrase	obs
0.741894	1	ESCO001.0321.00926.P002_00182 D ATG TAG 153109 154122 Valid intI1 1014 @F3052_RS23830@WP_000845048.1@ F3052_RS23830 1 153109 154122 | class 1 integron integrase IntI1	obs
0.742228	1	KLPN001.0321.00300.P003_00006 C ATG TAG 5767 6780 Valid intI1 1014 @GJJ08_RS27365@WP_000845048.1@ GJJ08_RS27365 1 5767 6780 | class 1 integron integrase IntI1	obs
0.740597	1	PRMI001.0321.00025.P002_00108 D ATG TAG 103086 104099 Valid intI1 1014 @GO498_RS20225@WP_000845039.1@ GO498_RS20225 1 103086 104099 | class 1 integron integrase IntI1	obs
0.741894	1	ENHO001.0321.00016.P004_00058 C ATG TAG 56430 57443 Valid intI1 1014 @D0Z05_RS01030@WP_000845048.1@ D0Z05_RS01030 1 56430 57443 | class 1 integron integrase IntI1	obs
0.761232	1	ALDE001.0321.00004.C001_03719 C ATG TGA 3841984 3842982 Valid ALIDE2_RS18340 999 @WP_013722853.1@ ALIDE2_RS18340 1 3841984 3842982 | integron integrase	obs
0.751269	1	XAHO001.0321.00002.C001_00391 D ATG TGA 458805 459824 Valid DYQ48_RS02060 1020 @WP_154844348.1@ DYQ48_RS02060 1 458805 459824 | integron integrase	obs
0.742228	1	SAEN001.0321.00009.P002_00195 C ATG TAG 205249 206262 Valid intI1 1014 @E8N15_RS23825@WP_000845048.1@ E8N15_RS23825 1 205249 206262 | class 1 integron integrase IntI1	obs
0.739079	1	SAEN001.0321.00201.P002_00139 D ATG TGA 132299 133417 Valid B6N51_RS24815 1119 @WP_000845049.1@ B6N51_RS24815 1 132299 133417 | class 1 integron integrase IntI1	obs
0.742228	1	SAEN001.0321.00026.P002_00182 C ATG TAG 170628 171641 Valid intI1 1014 @APS44_RS24235@WP_000845048.1@ APS44_RS24235 1 170628 171641 | class 1 integron integrase IntI1	obs
0.742228	1	ESCO001.0321.00770.P002_00054 D ATG TAG 44087 45100 Valid intI1 1014 @FK536_RS22710@WP_000845048.1@ FK536_RS22710 1 44087 45100 | class 1 integron integrase IntI1	obs
0.741894	1	KLPN001.0321.00500.P003_00019 D ATG TAG 15859 16872 Valid intI1 1014 @IS499_RS28250@WP_000845048.1@ IS499_RS28250 1 15859 16872 | class 1 integron integrase IntI1	obs
0.739079	1	ESCO001.0321.01119.P003_00063 C ATG TGA 54373 55491 Valid IQS26_RS24370 1119 @WP_000845049.1@ IQS26_RS24370 1 54373 55491 | class 1 integron integrase IntI1	obs
0.741894	1	ESCO001.0321.01584.P002_00008 C ATG TAG 7345 8358 Valid intI1 1014 @IMP37_RS23530@WP_000845048.1@ IMP37_RS23530 1 7345 8358 | class 1 integron integrase IntI1	obs
0.742228	1	KLPN001.0321.00567.P002_00079 D ATG TAG 75100 76113 Valid intI1 1014 @JT722_RS26465@WP_000845048.1@ JT722_RS26465 1 75100 76113 | class 1 integron integrase IntI1	obs
0.741894	1	PSAE003.0321.00219.C001_02880 D ATG TAG 3019898 3020911 Valid intI1 1014 @I5154_RS14410@WP_000845048.1@ I5154_RS14410 1 3019898 3020911 | class 1 integron integrase IntI1	obs
0.741894	1	KLPN001.0321.00246.P002_00092 C ATG TAG 85028 86041 Valid intI1 1014 @EJC76_RS00495@WP_000845048.1@ EJC76_RS00495 1 85028 86041 | class 1 integron integrase IntI1	obs
0.742228	1	SAEN001.0321.00331.C001_03735 C ATG TAG 3797407 3798420 Valid intI1 1014 @SM292148_RS19480@WP_000845048.1@ SM292148_RS19480 1 3797407 3798420 | class 1 integron integrase IntI1	obs
0.743523	1	CIFR005.0321.00102.P002_00037 D ATG TAG 28668 29681 Valid intI1 1014 @HS089_RS24155@WP_182945375.1@ HS089_RS24155 1 28668 29681 | class 1 integron integrase IntI1	obs
0.741894	1	SAEN001.0321.00705.P002_00268 C ATG TAG 259822 260835 Valid intI1 1014 @HFT59_RS01345@WP_000845048.1@ HFT59_RS01345 1 259822 260835 | class 1 integron integrase IntI1	obs
0.741894	1	AESP004.0321.00001.P002_00155 C ATG TAG 161227 162240 Valid intI1 1014 @C2U40_RS25890@WP_000845054.1@ C2U40_RS25890 1 161227 162240 | class 1 integron integrase IntI1	obs
0.742228	1	KLPN001.0321.00185.P002_00215 C ATG TAG 205933 206946 Valid intI1 1014 @CHC10_RS27985@WP_000845048.1@ CHC10_RS27985 1 205933 206946 | class 1 integron integrase IntI1	obs
0.699301	1	LALI001.0321.00001.C001_03021 C ATG TGA 3581311 3582525 Valid Verru16B_RS15010 1215 @WP_099093321.1@ Verru16B_RS15010 1 3581311 3582525 | integron integrase	obs
0.741667	1	HASO001.0321.00001.C001_03143 C ATG TGA 3298633 3299580 Valid G3568_RS15675 948 @WP_205601037.1@ G3568_RS15675 1 3298633 3299580 | integron integrase	obs
0.742228	1	AECA002.0321.00011.C001_04450 C ATG TAG 4702127 4703140 Valid intI1 1014 @H7R67_RS22255@WP_000845048.1@ H7R67_RS22255 1 4702127 4703140 | class 1 integron integrase IntI1	obs
0.741894	1	ENAS001.0321.00001.P003_00003 C ATG TAG 3639 4652 Valid intI1 1014 @AB190_RS00730@WP_000845048.1@ AB190_RS00730 1 3639 4652 | class 1 integron integrase IntI1	obs
0.741894	1	ENRO001.0321.00017.P002_00091 D ATG TAG 89712 90725 Valid intI1 1014 @H9W87_RS23615@WP_000845048.1@ H9W87_RS23615 1 89712 90725 | class 1 integron integrase IntI1	obs
0.742228	1	ESCO001.0321.00257.P002_00010 D ATG TAG 9677 10690 Valid intI1 1014 @CDW44_RS25905@WP_000845048.1@ CDW44_RS25905 1 9677 10690 | class 1 integron integrase IntI1	obs
0.742228	1	SAEN001.0321.00406.P002_00015 C ATG TAG 10038 11051 Valid intI1 1014 @HEC90_RS23955@WP_000845048.1@ HEC90_RS23955 1 10038 11051 | class 1 integron integrase IntI1	obs
0.741894	1	KLOX001.0321.00002.P003_00192 C ATG TAG 163711 164724 Valid intI1 1014 @AB185_RS03240@WP_000845054.1@ AB185_RS03240 1 163711 164724 | class 1 integron integrase IntI1	obs
0.741894	1	PSAE003.0321.00061.C001_02450 D ATG TAG 2528945 2529958 Valid intI1 1014 @E613_RS12740@WP_000845048.1@ E613_RS12740 1 2528945 2529958 | class 1 integron integrase IntI1	obs
0.741894	1	CISP006.0321.00001.P002_00179 C ATG TAG 144705 145718 Valid intI1 1014 @C2U53_RS02605@WP_000845048.1@ C2U53_RS02605 1 144705 145718 | class 1 integron integrase IntI1	obs
0.732394	1	ACBA002.0321.00130.C001_03759 D ATG TGA 3858876 3859910 Valid FIM01_RS19030 1035 @WP_000845052.1@ FIM01_RS19030 1 3858876 3859910 | class 1 integron integrase IntI1	obs
0.741894	1	PSAE003.0321.00082.C001_02408 C ATG TAG 2511513 2512526 Valid intI1 1014 @CWI21_RS12045@WP_000845048.1@ CWI21_RS12045 1 2511513 2512526 | class 1 integron integrase IntI1	obs
0.740597	1	SAEN001.0321.00076.P002_00040 D ATG TAG 28238 29251 Valid intI1 1014 @A7P63_RS23350@WP_000845039.1@ A7P63_RS23350 1 28238 29251 | class 1 integron integrase IntI1	obs
0.726619	1	ALME003.0321.00006.C001_00487 D ATG TAA 558643 559611 Valid BM523_RS02445 969 @WP_071950711.1@ BM523_RS02445 1 558643 559611 | integron integrase	obs
0.726346	1	SHDE001.0321.00001.C001_01180 C ATG TAA 1299208 1300167 Valid SDEN_RS05880 960 @WP_011495580.1@ SDEN_RS05880 1 1299208 1300167 | integron integrase	obs
0.73794	1	AESP005.0321.00001.P002_00017 C ATG TAG 21478 22491 Valid intI1 1014 @C2U30_RS22540@WP_103244766.1@ C2U30_RS22540 1 21478 22491 | class 1 integron integrase IntI1	obs
0.735593	1	AQSP008.0321.00001.C001_00845 D ATG TGA 924992 926164 Valid HC341_RS04230 1173 @WP_174813756.1@ HC341_RS04230 1 924992 926164 | integron integrase	obs
0.730321	1	SHPI001.0321.00001.C001_01701 D ATG TGA 1967418 1968374 Valid SWP_RS08485 957 @WP_044555796.1@ SWP_RS08485 1 1967418 1968374 | integron integrase	obs
0.748634	1	SARU001.0321.00006.C001_00953 D CTG TAG 1162408 1163133 Valid DRG99_RS04735 726 @WP_205522053.1@ DRG99_RS04735 1 1162408 1163133 | integron integrase	obs
0.742228	1	ESCO001.0321.01125.P002_00094 C ATG TAG 96447 97460 Valid intI1 1014 @IQS15_RS22435@WP_000845048.1@ IQS15_RS22435 1 96447 97460 | class 1 integron integrase IntI1	obs
0.752282	1	ACSP034.0321.00001.C001_02885 D ATG TGA 3246001 3247008 Valid EAG14_RS14350 1008 @WP_099658214.1@ EAG14_RS14350 1 3246001 3247008 | integron integrase	obs
0.75	1	MOMA002.0321.00001.C001_01745 D ATG TAA 1964633 1965601 Valid FR932_RS08870 969 @WP_019441882.1@ FR932_RS08870 1 1964633 1965601 | integron integrase	obs
0.741894	1	ESFE001.0321.00038.P002_00023 C ATG TAG 17072 18085 Valid intI1 1014 @HVV54_RS22805@WP_000845048.1@ HVV54_RS22805 1 17072 18085 | class 1 integron integrase IntI1	obs
0.697059	1	MAPS001.0321.00001.C001_03594 D ATG TGA 3925919 3926884 Valid ABA45_RS17875 966 @WP_048388433.1@ ABA45_RS17875 1 3925919 3926884 | integron integrase	obs
0.742228	1	ESCO001.0321.00799.P002_00055 C ATG TAG 60864 61877 Valid intI1 1014 @HHJ45_RS24180@WP_000845048.1@ HHJ45_RS24180 1 60864 61877 | class 1 integron integrase IntI1	obs
0.733236	1	PSSP043.0321.00001.C001_01713 C ATG TAA 1922134 1923102 Valid AOR04_RS08675 969 @WP_096793066.1@ AOR04_RS08675 1 1922134 1923102 | integron integrase	obs
0.742228	1	PSAE003.0321.00240.C001_00409 D ATG TAG 427030 428043 Valid intI1 1014 @JT749_RS02045@WP_000845048.1@ JT749_RS02045 1 427030 428043 | class 1 integron integrase IntI1	obs
0.742228	1	AEVE001.0321.00005.C001_03103 D ATG TAG 3371388 3372401 Valid intI1 1014 @C7U63_RS15710@WP_000845048.1@ C7U63_RS15710 1 3371388 3372401 | class 1 integron integrase IntI1	obs
0.740597	1	SAEN001.0321.00862.C001_00040 D ATG TAG 40061 41074 Valid intI1 1014 @AX06_RS00195@WP_000845039.1@ AX06_RS00195 1 40061 41074 | class 1 integron integrase IntI1	obs
0.744186	1	ESCO001.0321.00315.P003_00112 C ATG TAG 109369 110382 Valid intI1 1014 @BWI86_RS27115@WP_148116460.1@ BWI86_RS27115 1 109369 110382 | class 1 integron integrase IntI1	obs
0.740597	1	PRTE001.0321.00003.C001_03361 D ATG TAG 3578081 3579094 Valid intI1 1014 @GTH23_RS16850@WP_000845039.1@ GTH23_RS16850 1 3578081 3579094 | class 1 integron integrase IntI1	obs
0.757123	1	XAPE001.0321.00002.C001_02110 C ATG TGA 2423643 2424590 Valid XPE_RS10900 948 @WP_008577987.1@ XPE_RS10900 1 2423643 2424590 | integron integrase	obs
0.72346	1	MISP025.0321.00001.C001_02477 C ATG TAG 2822805 2823863 Valid GL2_RS12295 1059 @WP_143730930.1@ GL2_RS12295 1 2822805 2823863 | integron integrase	obs
0.742228	1	CIFR005.0321.00044.P002_00119 D ATG TAG 102950 103963 Valid intI1 1014 @HV119_RS24990@WP_000845048.1@ HV119_RS24990 1 102950 103963 | class 1 integron integrase IntI1	obs
0.742228	1	KLPN001.0321.00508.P002_00066 D ATG TAG 58077 59090 Valid intI1 1014 @I5Q75_RS26770@WP_000845048.1@ I5Q75_RS26770 1 58077 59090 | class 1 integron integrase IntI1	obs
0.692867	1	HYTH001.0321.00001.C001_01359 C ATG TGA 1444207 1445187 Valid EPV75_RS06745 981 @WP_128384885.1@ EPV75_RS06745 1 1444207 1445187 | integron integrase	obs
0.741894	1	ENHO001.0321.00120.P004_00002 C ATG TAG 3095 4108 Valid intI1 1014 @ECR091_RS23335@WP_000845048.1@ ECR091_RS23335 1 3095 4108 | class 1 integron integrase IntI1	obs
0.741894	1	KLQU001.0321.00024.P004_00021 C ATG TAG 13480 14493 Valid intI1 1014 @H7R87_RS28575@WP_000845054.1@ H7R87_RS28575 1 13480 14493 | class 1 integron integrase IntI1	obs
0.742228	1	CIFR005.0321.00026.C001_01371 D ATG TAG 1442963 1443976 Valid intI1 1014 @FR753_RS06980@WP_000845048.1@ FR753_RS06980 1 1442963 1443976 | class 1 integron integrase IntI1	obs
0.690202	1	PSSP077.0321.00001.C001_01390 D ATG TGA 1504067 1505032 Valid D3880_RS06960 966 @WP_119892760.1@ D3880_RS06960 1 1504067 1505032 | integron integrase	obs
0.715729	1	PSTU002.0321.00002.C002_00591 C ATG TAA 799036 800007 Valid D1819_RS21085 972 @WP_009836613.1@ D1819_RS21085 1 799036 800007 | integron integrase	obs
0.737852	1	SULI001.0321.00001.C001_00439 C ATG TGA 434222 435274 Valid SCL_RS02165 1053 @WP_096359572.1@ SCL_RS02165 1 434222 435274 | integron integrase	obs
0.758003	1	MIAG002.0321.00001.C001_02365 D ATG TAA 2854665 2855702 Valid Mag101_RS11875 1038 @WP_077405229.1@ Mag101_RS11875 1 2854665 2855702 | integron integrase	obs
0.741894	1	ESCO001.0321.01019.C001_01153 D ATG TAG 1197688 1198701 Valid intI1 1014 @JNN50_RS05765@WP_000845048.1@ JNN50_RS05765 1 1197688 1198701 | class 1 integron integrase IntI1	obs
0.72198	1	PSPI002.0321.00002.C002_00012 C ATG TAG 21411 22373 Valid D0N37_RS18995 963 @WP_119232311.1@ D0N37_RS18995 1 21411 22373 | integron integrase	obs
0.740597	1	ESCO001.0321.01126.P003_00020 D ATG TAG 15578 16591 Valid intI1 1014 @IQS14_RS26290@WP_000845039.1@ IQS14_RS26290 1 15578 16591 | class 1 integron integrase IntI1	obs
0.715278	1	SETH001.0321.00001.C001_02339 D ATG TAA 2525853 2527244 Valid AAY24_RS11600 1392 @WP_082117126.1@ AAY24_RS11600 1 2525853 2527244 | integron integrase	obs
0.742228	1	SAEN001.0321.00606.P002_00060 C ATG TAG 53419 54432 Valid intI1 1014 @HFT09_RS22670@WP_000845048.1@ HFT09_RS22670 1 53419 54432 | class 1 integron integrase IntI1	obs
0.741894	1	PSAE003.0321.00143.P002_00005 C ATG TAG 7986 8999 Valid intI1 1014 @E6P00_RS00050@WP_000845048.1@ E6P00_RS00050 1 7986 8999 | class 1 integron integrase IntI1	obs
0.741894	1	ESCO001.0321.01082.P004_00039 D ATG TAG 26934 27947 Valid intI1 1014 @I6K12_RS24825@WP_000845048.1@ I6K12_RS24825 1 26934 27947 | class 1 integron integrase IntI1	obs
0.742228	1	KLPN001.0321.00569.P002_00079 D ATG TAG 75100 76113 Valid intI1 1014 @JT727_RS26460@WP_000845048.1@ JT727_RS26460 1 75100 76113 | class 1 integron integrase IntI1	obs
0.740597	1	ESCO001.0321.00304.P002_00095 D ATG TAG 76712 77725 Valid intI1 1014 @C3F40_RS30460@WP_000845039.1@ C3F40_RS30460 1 76712 77725 | class 1 integron integrase IntI1	obs
0.740597	1	PSAE003.0321.00220.C001_05018 D ATG TAG 5314047 5315060 Valid intI1 1014 @I5155_RS25090@WP_000845039.1@ I5155_RS25090 1 5314047 5315060 | class 1 integron integrase IntI1	obs
0.740597	1	CIFR005.0321.00122.P002_00247 C ATG TAG 220813 221826 Valid intI1 1014 @CFNIH1_RS25595@WP_000845039.1@ CFNIH1_RS25595 1 220813 221826 | class 1 integron integrase IntI1	obs
0.74026	1	PSAE003.0321.00180.C001_01153 D ATG TAG 1224394 1225407 Valid intI1 1014 @GEV42_RS05765@WP_002075255.1@ GEV42_RS05765 1 1224394 1225407 | class 1 integron integrase IntI1	obs
0.743523	1	PSAE003.0321.00087.P002_00030 D ATG TAG 27630 28643 Valid intI1 1014 @CSB90_RS35380@WP_000845048.1@ CSB90_RS35380 1 27630 28643 | class 1 integron integrase IntI1	obs
0.74359	1	STSP020.0321.00001.C001_03881 D TTG TGA 4472303 4473277 Valid AXG53_RS19075 975 @WP_062171202.1@ AXG53_RS19075 1 4472303 4473277 | integron integrase	obs
0.741894	1	PSAE003.0321.00202.C001_05157 C ATG TAG 5419826 5420839 Valid intI1 1014 @GNT44_RS25790@WP_000845054.1@ GNT44_RS25790 1 5419826 5420839 | class 1 integron integrase IntI1	obs
0.748428	1	TUIM001.0321.00001.C001_04488 D ATG TGA 5815977 5816606 Valid GMBLW1_RS22450 630 @WP_162661712.1@ GMBLW1_RS22450 1 5815977 5816606 | tyrosine-type recombinase/integrase	obs
0.741894	1	ESCO001.0321.00169.P002_00049 D ATG TAG 43096 44109 Valid intI1 1014 @BE965_RS00940@WP_000845048.1@ BE965_RS00940 1 43096 44109 | class 1 integron integrase IntI1	obs
0.741894	1	PSAE003.0321.00234.C001_04951 C ATG TAG 5269292 5270305 Valid intI1 1014 @HUS10_RS24760@WP_000845054.1@ HUS10_RS24760 1 5269292 5270305 | class 1 integron integrase IntI1	obs
0.742228	1	ESCO001.0321.00426.P003_00024 D ATG TAG 19976 20989 Valid intI1 1014 @B6V57_RS27140@WP_000845048.1@ B6V57_RS27140 1 19976 20989 | class 1 integron integrase IntI1	obs
0.741894	1	KLOX001.0321.00002.P009_00008 C ATG TAG 6986 7999 Valid intI1 1014 @AB185_RS00160@WP_000845048.1@ AB185_RS00160 1 6986 7999 | class 1 integron integrase IntI1	obs
0.741894	1	KLPN001.0321.00001.P004_00005 C ATG TAG 7112 8125 Valid intI1 1014 @kpn2146_RS28365@WP_000845048.1@ kpn2146_RS28365 1 7112 8125 | class 1 integron integrase IntI1	obs
0.740597	1	SAEN001.0321.00110.P002_00074 D ATG TAG 62357 63370 Valid intI1 1014 @FORC79_RS24805@WP_000845039.1@ FORC79_RS24805 1 62357 63370 | class 1 integron integrase IntI1	obs
0.742228	1	SAEN001.0321.00313.C001_03738 C ATG TAG 3797483 3798496 Valid intI1 1014 @SM268186_RS19490@WP_000845048.1@ SM268186_RS19490 1 3797483 3798496 | class 1 integron integrase IntI1	obs
0.742228	1	ESCO001.0321.00629.P002_00048 C ATG TAG 36966 37979 Valid intI1 1014 @FX998_RS23695@WP_000845048.1@ FX998_RS23695 1 36966 37979 | class 1 integron integrase IntI1	obs
0.740597	1	ESCO001.0321.00300.P003_00171 C ATG TAG 139277 140290 Valid intI1 1014 @C2U48_RS30375@WP_000845039.1@ C2U48_RS30375 1 139277 140290 | class 1 integron integrase IntI1	obs
0.741894	1	CISP013.0321.00001.P003_00091 C ATG TAG 78539 79552 Valid intI1 1014 @GHC23_RS24515@WP_000845048.1@ GHC23_RS24515 1 78539 79552 | class 1 integron integrase IntI1	obs
0.740597	1	SAEN001.0321.00859.C001_00051 D ATG TAG 49333 50346 Valid intI1 1014 @AX03_RS00270@WP_000845039.1@ AX03_RS00270 1 49333 50346 | class 1 integron integrase IntI1	obs
0.741894	1	KLPN001.0321.00546.P002_00060 C ATG TAG 50430 51443 Valid intI1 1014 @I6K53_RS25950@WP_000845048.1@ I6K53_RS25950 1 50430 51443 | class 1 integron integrase IntI1	obs
0.726172	1	VIFL001.0321.00007.C002_00313 C ATG TAA 367563 368477 Valid GPY18_RS01565 915 @WP_158145967.1@ GPY18_RS01565 1 367563 368477 | integron integrase	obs
0.743855	1	ESCO001.0321.00530.P002_00168 D ATG TAG 159667 160680 Valid intI1 1014 @EJH97_RS25855@WP_095866698.1@ EJH97_RS25855 1 159667 160680 | class 1 integron integrase IntI1	obs
0.740597	1	KLAE001.0321.00016.P003_00002 C ATG TAG 3090 4103 Valid intI1 1014 @FR830_RS25490@WP_000845039.1@ FR830_RS25490 1 3090 4103 | class 1 integron integrase IntI1	obs
0.740597	1	KLPN001.0321.00075.P002_00061 D ATG TAG 47139 48152 Valid intI1 1014 @AM362_RS27370@WP_000845039.1@ AM362_RS27370 1 47139 48152 | class 1 integron integrase IntI1	obs
0.737726	1	CIFR005.0321.00025.P002_00215 C ATG TGA 184803 185822 Valid intI1 1020 @FGF61_RS01150@WP_138827841.1@ FGF61_RS01150 1 184803 185822 | class 1 integron integrase IntI1	obs
0.741894	1	ENCL002.0321.00003.P002_00162 C ATG TAG 153039 154052 Valid intI1 1014 @DBR02_RS24430@WP_000845054.1@ DBR02_RS24430 1 153039 154052 | class 1 integron integrase IntI1	obs
0.741894	1	PSSP061.0321.00001.P002_00344 C ATG TAG 325423 326436 Valid intI1 1014 @PRJ_RS29375@WP_000845048.1@ PRJ_RS29375 1 325423 326436 | class 1 integron integrase IntI1	obs
0.741894	1	KLPN001.0321.00711.P002_00152 C ATG TAG 145445 146458 Valid intI1 1014 @E2E32_RS26950@WP_000845048.1@ E2E32_RS26950 1 145445 146458 | class 1 integron integrase IntI1	obs
0.742228	1	ESCO001.0321.00687.C001_00095 C ATG TAG 90874 91887 Valid intI1 1014 @FOZ67_RS00480@WP_000845048.1@ FOZ67_RS00480 1 90874 91887 | class 1 integron integrase IntI1	obs
0.729247	1	MISP041.0321.00001.C001_03236 D ATG TAG 3731761 3732840 Valid BTJ40_RS16445 1080 @WP_108734110.1@ BTJ40_RS16445 1 3731761 3732840 | integron integrase	obs
0.742228	1	SAEN001.0321.00784.P002_00091 C ATG TAG 81372 82385 Valid intI1 1014 @CFSAN002069_RS00430@WP_000845048.1@ CFSAN002069_RS00430 1 81372 82385 | class 1 integron integrase IntI1	obs
0.742228	1	ESCO001.0321.01479.C001_02895 C ATG TAG 2951709 2952722 Valid intI1 1014 @CEQ27_RS16245@WP_000845048.1@ CEQ27_RS16245 1 2951709 2952722 | class 1 integron integrase IntI1	obs
0.741894	1	ESCO001.0321.00433.P002_00208 C ATG TAG 174812 175825 Valid intI1 1014 @DLJ64_RS28440@WP_000845048.1@ DLJ64_RS28440 1 174812 175825 | class 1 integron integrase IntI1	obs
0.741894	1	KLOX001.0321.00019.P002_00115 D ATG TAG 122833 123846 Valid intI1 1014 @I6K62_RS27660@WP_000845048.1@ I6K62_RS27660 1 122833 123846 | class 1 integron integrase IntI1	obs
0.742228	1	ESCO001.0321.00246.C001_04310 C ATG TAG 4403090 4404103 Valid intI1 1014 @CO703_RS23740@WP_000845048.1@ CO703_RS23740 1 4403090 4404103 | class 1 integron integrase IntI1	obs
0.741894	1	ESCO001.0321.01467.P003_00008 C ATG TAG 7345 8358 Valid intI1 1014 @IMP69_RS23390@WP_000845048.1@ IMP69_RS23390 1 7345 8358 | class 1 integron integrase IntI1	obs
0.741894	1	ACBA002.0321.00195.C001_02653 D ATG TAG 2753335 2754348 Valid intI1 1014 @FQZ19_RS13265@WP_000845054.1@ FQZ19_RS13265 1 2753335 2754348 | class 1 integron integrase IntI1	obs
0.740597	1	KLPN001.0321.00065.P002_00067 D ATG TAG 55254 56267 Valid intI1 1014 @AM428_RS29040@WP_000845039.1@ AM428_RS29040 1 55254 56267 | class 1 integron integrase IntI1	obs
0.741894	1	ENHO001.0321.00101.P002_00293 D ATG TAG 280335 281348 Valid intI1 1014 @JQL72_RS23850@WP_000845048.1@ JQL72_RS23850 1 280335 281348 | class 1 integron integrase IntI1	obs
0.740597	1	CIFR005.0321.00029.P004_00002 C ATG TAG 3090 4103 Valid intI1 1014 @FR801_RS27140@WP_000845039.1@ FR801_RS27140 1 3090 4103 | class 1 integron integrase IntI1	obs
0.741894	1	KLQU001.0321.00012.P004_00020 C ATG TAG 15471 16484 Valid intI1 1014 @DKC00_RS00425@WP_000845048.1@ DKC00_RS00425 1 15471 16484 | class 1 integron integrase IntI1	obs
0.733333	1	ENHO001.0321.00116.P002_00102 D ATG TGA 104667 105704 Valid DF208_RS24970 1038 @WP_032428971.1@ DF208_RS24970 1 104667 105704 | class 1 integron integrase IntI1	obs
0.741894	1	ESCO001.0321.00982.P004_00008 C ATG TAG 7345 8358 Valid intI1 1014 @IMQ30_RS23470@WP_000845048.1@ IMQ30_RS23470 1 7345 8358 | class 1 integron integrase IntI1	obs
0.741894	1	PSPU001.0321.00025.P002_00287 C ATG TAG 237250 238263 Valid intI1 1014 @ID616_RS31135@WP_000845054.1@ ID616_RS31135 1 237250 238263 | class 1 integron integrase IntI1	obs
0.740597	1	CIPO001.0321.00006.P002_00141 C ATG TAG 113969 114982 Valid intI1 1014 @IOMTU157_RS24590@WP_000845039.1@ IOMTU157_RS24590 1 113969 114982 | class 1 integron integrase IntI1	obs
0.742228	1	ESCO001.0321.01069.P002_00083 D ATG TAG 75714 76727 Valid intI1 1014 @JSQ43_RS00420@WP_000845048.1@ JSQ43_RS00420 1 75714 76727 | class 1 integron integrase IntI1	obs
0.750779	1	VINI001.0321.00001.C001_03124 D ATG TAG 3442755 3443621 Valid VIBNI_RS15555 867 @WP_022609542.1@ VIBNI_RS15555 1 3442755 3443621 | integron integrase	obs
0.741894	1	PSFU002.0321.00002.P002_00413 D ATG TAG 372050 373063 Valid intI1 1014 @IYR97_RS25240@WP_000845048.1@ IYR97_RS25240 1 372050 373063 | class 1 integron integrase IntI1	obs
0.741894	1	KLPN001.0321.00266.P004_00094 C ATG TAG 82894 83907 Valid intI1 1014 @EG820_RS29955@WP_000845048.1@ EG820_RS29955 1 82894 83907 | class 1 integron integrase IntI1	obs
0.741894	1	PRMI001.0321.00011.C001_01227 D ATG TAG 1299649 1300662 Valid intI1 1014 @BG257_RS06165@WP_000845048.1@ BG257_RS06165 1 1299649 1300662 | class 1 integron integrase IntI1	obs
0.741894	1	ESCO001.0321.01261.P002_00058 C ATG TAG 47674 48687 Valid intI1 1014 @GRF62_RS22380@WP_000845048.1@ GRF62_RS22380 1 47674 48687 | class 1 integron integrase IntI1	obs
0.741894	1	KLPN001.0321.00157.P004_00024 C ATG TAG 24704 25717 Valid intI1 1014 @CSB98_RS28400@WP_000845048.1@ CSB98_RS28400 1 24704 25717 | class 1 integron integrase IntI1	obs
0.741894	1	KLPN001.0321.00378.P003_00009 D ATG TAG 7242 8255 Valid intI1 1014 @FC642_RS26845@WP_000845048.1@ FC642_RS26845 1 7242 8255 | class 1 integron integrase IntI1	obs
0.741894	1	ACBA002.0321.00009.P002_00056 D ATG TAG 37651 38664 Valid intI1 1014 @ABUW_RS20045@WP_000845054.1@ ABUW_RS20045 1 37651 38664 | class 1 integron integrase IntI1	obs
0.761905	1	PSME003.0321.00007.C001_01643 D ATG TGA 1733991 1734956 Valid DW68_RS08180 966 @WP_017363798.1@ DW68_RS08180 1 1733991 1734956 | integron integrase	obs
0.75	1	SUSP024.0321.00001.C001_01129 C ATG TGA 1119239 1120117 Valid IMZ28_RS05650 879 @WP_197547623.1@ IMZ28_RS05650 1 1119239 1120117 | integron integrase	obs
0.741894	1	KLPN001.0321.00094.P005_00050 D ATG TAG 43710 44723 Valid intI1 1014 @AM372_RS01800@WP_000845048.1@ AM372_RS01800 1 43710 44723 | class 1 integron integrase IntI1	obs
0.742228	1	PSAE003.0321.00135.C001_04729 D ATG TAG 5158017 5159030 Valid intI1 1014 @EJA97_RS24315@WP_000845048.1@ EJA97_RS24315 1 5158017 5159030 | class 1 integron integrase IntI1	obs
0.741894	1	SAEN001.0321.00072.C001_00082 D ATG TAG 83013 84026 Valid intI1 1014 @HFQ48_RS00415@WP_000845054.1@ HFQ48_RS00415 1 83013 84026 | class 1 integron integrase IntI1	obs
0.713044	1	LIPI001.0321.00001.C001_00962 C TTG TAA 1041225 1042160 Valid LIP_RS04565 936 @WP_144440326.1@ LIP_RS04565 1 1041225 1042160 | integron integrase	obs
0.737726	1	MISP032.0321.00001.C001_02516 C ATG TAA 3094538 3095581 Valid HUW35_RS12585 1044 @WP_181252633.1@ HUW35_RS12585 1 3094538 3095581 | integron integrase	obs
0.741894	1	ESCO001.0321.00172.P002_00013 D ATG TAG 10307 11320 Valid intI1 1014 @BE940_RS00840@WP_000845048.1@ BE940_RS00840 1 10307 11320 | class 1 integron integrase IntI1	obs
0.762295	1	HAHO001.0321.00001.C001_00327 C ATG TAG 358585 359550 Valid XM38_RS01635 966 @WP_080814162.1@ XM38_RS01635 1 358585 359550 | integron integrase	obs
0.741894	1	KLPN001.0321.00607.P002_00150 D ATG TAG 150887 151900 Valid intI1 1014 @JMX29_RS26000@WP_000845048.1@ JMX29_RS26000 1 150887 151900 | class 1 integron integrase IntI1	obs
0.740597	1	SAEN001.0321.00459.P003_00058 C ATG TAG 55726 56739 Valid intI1 1014 @HFT88_RS23990@WP_000845039.1@ HFT88_RS23990 1 55726 56739 | class 1 integron integrase IntI1	obs
0.741894	1	PRST001.0321.00007.P002_00165 D ATG TAG 129994 131007 Valid intI1 1014 @G7Y71_RS21380@WP_000845054.1@ G7Y71_RS21380 1 129994 131007 | class 1 integron integrase IntI1	obs
0.741894	1	ENHO001.0321.00123.P002_00071 C ATG TAG 57658 58671 Valid intI1 1014 @CSC02_RS24610@WP_000845048.1@ CSC02_RS24610 1 57658 58671 | class 1 integron integrase IntI1	obs
0.723214	1	CASU002.0321.00001.C001_01468 C ATG TAA 1458265 1459233 Valid HUE87_RS07340 969 @WP_194365553.1@ HUE87_RS07340 1 1458265 1459233 | integron integrase	obs
0.741894	1	ESCO001.0321.01222.P002_00025 C ATG TAG 25491 26504 Valid intI1 1014 @JLZ95_RS23680@WP_000845048.1@ JLZ95_RS23680 1 25491 26504 | class 1 integron integrase IntI1	obs
0.741894	1	ENSP008.0321.00001.P002_00158 D ATG TAG 154426 155439 Valid intI1 1014 @CU081_RS24925@WP_000845048.1@ CU081_RS24925 1 154426 155439 | class 1 integron integrase IntI1	obs
0.743523	1	PSAE003.0321.00087.C001_02198 D ATG TAG 2329546 2330559 Valid intI1 1014 @CSB90_RS11165@WP_000845048.1@ CSB90_RS11165 1 2329546 2330559 | class 1 integron integrase IntI1	obs
0.741894	1	KLPN001.0321.00531.P002_00052 C ATG TAG 49086 50099 Valid intI1 1014 @JMZ75_RS27070@WP_000845048.1@ JMZ75_RS27070 1 49086 50099 | class 1 integron integrase IntI1	obs
0.741894	1	ESCO001.0321.01032.C001_01159 D ATG TAG 1203863 1204876 Valid intI1 1014 @JNN42_RS05795@WP_000845048.1@ JNN42_RS05795 1 1203863 1204876 | class 1 integron integrase IntI1	obs
0.742228	1	ENHO001.0321.00081.P003_00057 C ATG TAG 50458 51471 Valid intI1 1014 @GVI75_RS26820@WP_000845054.1@ GVI75_RS26820 1 50458 51471 | class 1 integron integrase IntI1	obs
0.734783	1	VICH002.0321.00042.C001_02084 C ATG TAA 2311174 2312133 Valid GQX72_RS10535 960 @WP_000198593.1@ GQX72_RS10535 1 2311174 2312133 | integron integrase	obs
0.741894	1	PSAE003.0321.00060.C001_03512 D ATG TAG 3705883 3706896 Valid intI1 1014 @BFV99_RS17920@WP_000845054.1@ BFV99_RS17920 1 3705883 3706896 | class 1 integron integrase IntI1	obs
0.741894	1	CIFA001.0321.00001.P002_00066 C ATG TAG 69508 70521 Valid intI1 1014 @CI104_RS25620@WP_000845048.1@ CI104_RS25620 1 69508 70521 | class 1 integron integrase IntI1	obs
0.741894	1	KLAE001.0321.00023.P003_00033 D ATG TAG 27850 28863 Valid intI1 1014 @HA513_RS25535@WP_000845048.1@ HA513_RS25535 1 27850 28863 | class 1 integron integrase IntI1	obs
0.741894	1	KLPN001.0321.00054.P003_00026 C ATG TAG 26933 27946 Valid intI1 1014 @AGG42_RS00530@WP_000845048.1@ AGG42_RS00530 1 26933 27946 | class 1 integron integrase IntI1	obs
0.742228	1	ESCO001.0321.00293.C001_03537 C ATG TAG 3739868 3740881 Valid intI1 1014 @BH100L_RS18995@WP_000845048.1@ BH100L_RS18995 1 3739868 3740881 | class 1 integron integrase IntI1	obs
0.740597	1	ESCO001.0321.01111.C001_02372 C ATG TAG 2485171 2486184 Valid intI1 1014 @I6K06_RS11870@WP_000845039.1@ I6K06_RS11870 1 2485171 2486184 | class 1 integron integrase IntI1	obs
0.741894	1	KLPN001.0321.00085.P005_00011 C ATG TAG 11625 12638 Valid intI1 1014 @AM359_RS02575@WP_000845048.1@ AM359_RS02575 1 11625 12638 | class 1 integron integrase IntI1	obs
0.767442	1	PSST001.0321.00006.C001_02741 D ATG TGA 2900008 2900973 Valid C6Y58_RS13760 966 @WP_106157619.1@ C6Y58_RS13760 1 2900008 2900973 | integron integrase	obs
0.742228	1	KLPN001.0321.00679.P003_00003 C ATG TAG 8455 9468 Valid intI1 1014 @KPNIH30_RS26915@WP_000845048.1@ KPNIH30_RS26915 1 8455 9468 | class 1 integron integrase IntI1	obs
0.741894	1	ACDE002.0321.00001.P002_00091 D ATG TAG 83151 84164 Valid intI1 1014 @DJ533_RS01100@WP_000845054.1@ DJ533_RS01100 1 83151 84164 | class 1 integron integrase IntI1	obs
0.740597	1	PSAE003.0321.00155.C001_04964 C ATG TAG 5250685 5251698 Valid intI1 1014 @FZE14_RS25470@WP_000845039.1@ FZE14_RS25470 1 5250685 5251698 | class 1 integron integrase IntI1	obs
0.741894	1	CIFR005.0321.00110.P002_00201 D ATG TAG 173939 174952 Valid intI1 1014 @F3114_RS26715@WP_000845048.1@ F3114_RS26715 1 173939 174952 | class 1 integron integrase IntI1	obs
0.76593	1	LYSP011.0321.00001.C001_02552 C ATG TAA 2815194 2816195 Valid INQ40_RS12770 1002 @WP_194340736.1@ INQ40_RS12770 1 2815194 2816195 | integron integrase	obs
0.740597	1	KLPN001.0321.00008.P003_00116 C ATG TAG 97131 98144 Valid intI1 1014 @AB186_RS01320@WP_000845039.1@ AB186_RS01320 1 97131 98144 | class 1 integron integrase IntI1	obs
0.751651	1	XAOR001.0321.00001.C001_03773 D ATG TAA 4276174 4277154 Valid EYR27_RS19780 981 @WP_019300598.1@ EYR27_RS19780 1 4276174 4277154 | integron integrase	obs
0.742228	1	SAEN001.0321.00400.C001_00192 C ATG TAG 190818 191831 Valid intI1 1014 @FPL16_RS01780@WP_000845048.1@ FPL16_RS01780 1 190818 191831 | class 1 integron integrase IntI1	obs
0.741894	1	SAEN001.0321.00609.P002_00064 D ATG TAG 60772 61785 Valid intI1 1014 @SESA_RS00295@WP_000845048.1@ SESA_RS00295 1 60772 61785 | class 1 integron integrase IntI1	obs
0.742228	1	AESA002.0321.00004.P002_00172 C ATG TAG 180680 181693 Valid intI1 1014 @CE463_RS00920@WP_000845048.1@ CE463_RS00920 1 180680 181693 | class 1 integron integrase IntI1	obs
0.740597	1	PSAE003.0321.00165.P002_00210 D ATG TAG 212374 213387 Valid intI1 1014 @FC629_RS32735@WP_000845039.1@ FC629_RS32735 1 212374 213387 | class 1 integron integrase IntI1	obs
0.740597	1	KLPN001.0321.00279.P002_00042 C ATG TAG 37470 38483 Valid intI1 1014 @FOB38_RS00935@WP_000845039.1@ FOB38_RS00935 1 37470 38483 | class 1 integron integrase IntI1	obs
0.741894	1	ESCO001.0321.01533.P002_00049 C ATG TAG 48350 49363 Valid intI1 1014 @PCN061_RS24330@WP_000845048.1@ PCN061_RS24330 1 48350 49363 | class 1 integron integrase IntI1	obs
0.741894	1	PRVU001.0321.00004.P003_00091 D ATG TAG 71357 72370 Valid intI1 1014 @GTH24_RS21645@WP_000845054.1@ GTH24_RS21645 1 71357 72370 | class 1 integron integrase IntI1	obs
0.740597	1	AEHY001.0321.00013.P002_00002 C ATG TAG 930 1943 Valid intI1 1014 @E4630_RS23975@WP_000845039.1@ E4630_RS23975 1 930 1943 | class 1 integron integrase IntI1	obs
0.741894	1	ESCO001.0321.00217.P002_00023 C ATG TAG 16160 17173 Valid intI1 1014 @AM434_RS27750@WP_000845048.1@ AM434_RS27750 1 16160 17173 | class 1 integron integrase IntI1	obs
0.741894	1	COKO001.0321.00001.C001_00560 C ATG TAG 593593 594606 Valid intI1 1014 @F0Q04_RS02810@WP_000845048.1@ F0Q04_RS02810 1 593593 594606 | class 1 integron integrase IntI1	obs
0.742228	1	KLPN001.0321.00162.P002_00132 C ATG TAG 109291 110304 Valid intI1 1014 @CU643_RS27830@WP_000845048.1@ CU643_RS27830 1 109291 110304 | class 1 integron integrase IntI1	obs
0.740638	1	AEVE001.0321.00008.C001_04053 D ATG TAA 4359970 4360941 Valid FGM04_RS20290 972 @WP_024941042.1@ FGM04_RS20290 1 4359970 4360941 | integron integrase	obs
0.697211	1	URLI001.0321.00001.C001_01653 D GTG TAG 2055267 2056694 Valid ETAA1_RS08170 1428 @WP_145236142.1@ ETAA1_RS08170 1 2055267 2056694 | integron integrase	obs
0.742228	1	SAEN001.0321.00071.P002_00051 D ATG TAG 38651 39664 Valid intI1 1014 @HFS01_RS23865@WP_000845048.1@ HFS01_RS23865 1 38651 39664 | class 1 integron integrase IntI1	obs
0.742228	1	KLPN001.0321.00325.C001_04869 D ATG TAG 4878866 4879879 Valid intI1 1014 @FU841_RS24840@WP_000845048.1@ FU841_RS24840 1 4878866 4879879 | class 1 integron integrase IntI1	obs
0.741894	1	ESCO001.0321.00446.P002_00037 D ATG TAG 25845 26858 Valid intI1 1014 @CSC38_RS00270@WP_000845048.1@ CSC38_RS00270 1 25845 26858 | class 1 integron integrase IntI1	obs
0.743523	1	PSST001.0321.00015.C001_03397 D ATG TAG 3574837 3575850 Valid intI1 1014 @IM687_RS16990@WP_000845048.1@ IM687_RS16990 1 3574837 3575850 | class 1 integron integrase IntI1	obs
0.741894	1	ESCO001.0321.00985.P003_00008 C ATG TAG 7345 8358 Valid intI1 1014 @IMP76_RS24405@WP_000845048.1@ IMP76_RS24405 1 7345 8358 | class 1 integron integrase IntI1	obs
0.742228	1	KLQU001.0321.00018.P002_00121 D ATG TAG 101811 102824 Valid intI1 1014 @TMSI_RS27890@WP_000845048.1@ TMSI_RS27890 1 101811 102824 | class 1 integron integrase IntI1	obs
0.73794	1	AESP006.0321.00001.P002_00007 C ATG TAG 5279 6292 Valid intI1 1014 @C2U47_RS22550@WP_103244766.1@ C2U47_RS22550 1 5279 6292 | class 1 integron integrase IntI1	obs
0.762162	1	PSME003.0321.00003.C001_00434 C ATG TGA 456726 457688 Valid C7A17_RS02190 963 @WP_106736470.1@ C7A17_RS02190 1 456726 457688 | integron integrase	obs
0.742228	1	KLMI001.0321.00006.P002_00066 D ATG TAG 54086 55099 Valid intI1 1014 @CSC12_RS29985@WP_000845048.1@ CSC12_RS29985 1 54086 55099 | class 1 integron integrase IntI1	obs
0.740597	1	KLPN001.0321.00079.P002_00043 D ATG TAG 33809 34822 Valid intI1 1014 @B9G35_RS28425@WP_000845039.1@ B9G35_RS28425 1 33809 34822 | class 1 integron integrase IntI1	obs
0.741894	1	PSAE003.0321.00236.C001_04610 D ATG TAG 4915566 4916579 Valid intI1 1014 @HUS13_RS23055@WP_000845054.1@ HUS13_RS23055 1 4915566 4916579 | class 1 integron integrase IntI1	obs
0.740597	1	KLPN001.0321.00728.P002_00009 C ATG TAG 13963 14976 Valid intI1 1014 @H218_RS27120@WP_000845039.1@ H218_RS27120 1 13963 14976 | class 1 integron integrase IntI1	obs
0.741894	1	KLPN001.0321.00198.P005_00003 C ATG TAG 3230 4243 Valid intI1 1014 @CN260_RS29985@WP_000845048.1@ CN260_RS29985 1 3230 4243 | class 1 integron integrase IntI1	obs
0.740597	1	KLPN001.0321.00361.P002_00078 C ATG TAG 72907 73920 Valid intI1 1014 @HPS02_RS00390@WP_000845039.1@ HPS02_RS00390 1 72907 73920 | class 1 integron integrase IntI1	obs
0.740597	1	SAEN001.0321.00553.C001_00861 D ATG TAG 895892 896905 Valid intI1 1014 @DBZ52_RS04430@WP_000845039.1@ DBZ52_RS04430 1 895892 896905 | class 1 integron integrase IntI1	obs
0.681818	1	MERH001.0321.00001.C001_03208 C ATG TGA 3579548 3580690 Valid F1E05_RS16050 1143 @WP_197737443.1@ F1E05_RS16050 1 3579548 3580690 | integron integrase	obs
0.742228	1	KLMI001.0321.00022.P002_00361 C ATG TAG 337148 338161 Valid intI1 1014 @A225_RS30210@WP_000845048.1@ A225_RS30210 1 337148 338161 | class 1 integron integrase IntI1	obs
0.741894	1	ESCO001.0321.00813.P003_00006 C ATG TAG 6657 7670 Valid intI1 1014 @HP433_RS23695@WP_000845048.1@ HP433_RS23695 1 6657 7670 | class 1 integron integrase IntI1	obs
0.741894	1	ESCO001.0321.00160.P004_00099 D ATG TAG 84755 85768 Valid intI1 1014 @BE963_RS00560@WP_000845048.1@ BE963_RS00560 1 84755 85768 | class 1 integron integrase IntI1	obs
0.740597	1	ENCL005.0321.00011.P002_00247 D ATG TAG 241399 242412 Valid intI1 1014 @HJI43_RS23155@WP_002075255.1@ HJI43_RS23155 1 241399 242412 | class 1 integron integrase IntI1	obs
0.742228	1	KLPN001.0321.00570.P002_00079 D ATG TAG 75100 76113 Valid intI1 1014 @JT729_RS26460@WP_000845048.1@ JT729_RS26460 1 75100 76113 | class 1 integron integrase IntI1	obs
0.741894	1	KLIN001.0321.00002.P002_00141 C ATG TAG 136005 137018 Valid intI1 1014 @GHC38_RS22485@WP_000845048.1@ GHC38_RS22485 1 136005 137018 | class 1 integron integrase IntI1	obs
0.740597	1	ESCO001.0321.00470.P002_00140 C ATG TAG 115862 116875 Valid intI1 1014 @D3W53_RS24840@WP_000845039.1@ D3W53_RS24840 1 115862 116875 | class 1 integron integrase IntI1	obs
0.741894	1	ESCO001.0321.01406.P002_00091 C ATG TAG 95461 96474 Valid intI1 1014 @APECO1_RS27130@WP_000845054.1@ APECO1_RS27130 1 95461 96474 | class 1 integron integrase IntI1	obs
0.727044	1	LICR002.0321.00001.C001_02186 D ATG TAA 2868982 2870052 Valid Pla8534_RS10825 1071 @WP_145052741.1@ Pla8534_RS10825 1 2868982 2870052 | integron integrase	obs
0.739079	1	SAEN001.0321.00141.P002_00045 C ATG TGA 51973 53091 Valid H9L30_RS23065 1119 @WP_187330958.1@ H9L30_RS23065 1 51973 53091 | integron integrase	obs
0.742228	1	KLPN001.0321.00512.P003_00034 C ATG TAG 31162 32175 Valid intI1 1014 @GVI78_RS26290@WP_000845054.1@ GVI78_RS26290 1 31162 32175 | class 1 integron integrase IntI1	obs
0.726608	1	PSSP175.0321.00001.C001_01782 D ATG TAA 1938705 1939667 Valid PS1M3_RS08915 963 @WP_203983647.1@ PS1M3_RS08915 1 1938705 1939667 | integron integrase	obs
0.740597	1	KLPN001.0321.00074.P002_00293 D ATG TAG 274823 275836 Valid intI1 1014 @AM447_RS28105@WP_000845039.1@ AM447_RS28105 1 274823 275836 | class 1 integron integrase IntI1	obs
0.74221	1	ALME003.0321.00007.C001_00443 D ATG TAA 493385 494353 Valid FJN13_RS02230 969 @WP_141151544.1@ FJN13_RS02230 1 493385 494353 | integron integrase	obs
0.728838	1	PSMA001.0321.00001.C001_00919 C ATG TAG 1006477 1007448 Valid CPA52_RS04605 972 @WP_039037804.1@ CPA52_RS04605 1 1006477 1007448 | integron integrase	obs
0.742228	1	KLPN001.0321.00351.P002_00183 C ATG TAG 151608 152621 Valid intI1 1014 @HC680_RS26965@WP_000845048.1@ HC680_RS26965 1 151608 152621 | class 1 integron integrase IntI1	obs
0.741894	1	ACBA002.0321.00071.C001_02546 C ATG TAG 2662078 2663091 Valid intI1 1014 @CTZ18_RS12870@WP_000845054.1@ CTZ18_RS12870 1 2662078 2663091 | class 1 integron integrase IntI1	obs
0.740597	1	ESCO001.0321.00154.C001_00893 C ATG TAG 944572 945585 Valid intI1 1014 @BW242_RS06815@WP_000845039.1@ BW242_RS06815 1 944572 945585 | class 1 integron integrase IntI1	obs
0.741894	1	KLPN001.0321.00174.P004_00006 C ATG TAG 7760 8773 Valid intI1 1014 @CSC13_RS00045@WP_000845048.1@ CSC13_RS00045 1 7760 8773 | class 1 integron integrase IntI1	obs
0.741894	1	PSAE003.0321.00238.C001_02328 D ATG TAG 2543464 2544477 Valid intI1 1014 @JQM61_RS11645@WP_000845048.1@ JQM61_RS11645 1 2543464 2544477 | class 1 integron integrase IntI1	obs
0.741894	1	ESCO001.0321.00167.P002_00125 D ATG TAG 96329 97342 Valid intI1 1014 @BE948_RS00705@WP_000845054.1@ BE948_RS00705 1 96329 97342 | class 1 integron integrase IntI1	obs
0.743767	1	COTE002.0321.00001.C001_02541 C ATG TAA 2728610 2729563 Valid FT644_RS12735 954 @WP_158392305.1@ FT644_RS12735 1 2728610 2729563 | integron integrase	obs
0.734143	1	MEFL003.0321.00001.C001_00426 D ATG TAA 417019 418023 Valid MFLA_RS02105 1005 @WP_011478777.1@ MFLA_RS02105 1 417019 418023 | integron integrase	obs
0.732394	1	ACBA002.0321.00237.C001_00299 C ATG TGA 311484 312518 Valid AB57_RS01555 1035 @WP_000845052.1@ AB57_RS01555 1 311484 312518 | class 1 integron integrase IntI1	obs
0.741894	1	PRMI001.0321.00036.C001_03825 D ATG TAG 4043684 4044697 Valid intI1 1014 @GCE56_RS19500@WP_000845048.1@ GCE56_RS19500 1 4043684 4044697 | class 1 integron integrase IntI1	obs
0.741894	1	SAEN001.0321.00436.P002_00072 D ATG TAG 65670 66683 Valid intI1 1014 @CS949_RS26115@WP_000845048.1@ CS949_RS26115 1 65670 66683 | class 1 integron integrase IntI1	obs
0.740597	1	CIFR005.0321.00033.C001_01091 D ATG TAG 1136638 1137651 Valid intI1 1014 @GRP89_RS05455@WP_000845039.1@ GRP89_RS05455 1 1136638 1137651 | class 1 integron integrase IntI1	obs
0.741894	1	SAEN001.0321.00552.P002_00002 C ATG TAG 1531 2544 Valid intI1 1014 @F4V14_RS24340@WP_000845048.1@ F4V14_RS24340 1 1531 2544 | class 1 integron integrase IntI1	obs
0.725989	1	RUAR001.0321.00001.C001_02314 C ATG TGA 2330392 2331369 Valid PG1C_RS11580 978 @WP_202634915.1@ PG1C_RS11580 1 2330392 2331369 | integron integrase	obs
0.740597	1	PRMI001.0321.00025.P002_00076 C ATG TAG 73588 74601 Valid intI1 1014 @GO498_RS20065@WP_000845039.1@ GO498_RS20065 1 73588 74601 | class 1 integron integrase IntI1	obs
0.742228	1	ESCO001.0321.00624.P004_00008 D ATG TAG 6296 7309 Valid intI1 1014 @BAA196FS_RS24695@WP_000845048.1@ BAA196FS_RS24695 1 6296 7309 | class 1 integron integrase IntI1	obs
0.717241	1	SALU001.0321.00001.C001_00283 D ATG TAA 322405 323001 Valid EZV72_RS01405 597 @WP_137168619.1@ EZV72_RS01405 1 322405 323001 | tyrosine-type recombinase/integrase	obs
0.741894	1	KLPN001.0321.00497.P003_00128 C ATG TAG 99645 100658 Valid intI1 1014 @IS494_RS28485@WP_000845048.1@ IS494_RS28485 1 99645 100658 | class 1 integron integrase IntI1	obs
0.741894	1	SAEN001.0321.00044.P002_00043 C ATG TAG 42913 43926 Valid intI1 1014 @C7X11_RS24330@WP_000845048.1@ C7X11_RS24330 1 42913 43926 | class 1 integron integrase IntI1	obs
0.742228	1	CIFR005.0321.00027.C001_00535 D ATG TAG 595509 596522 Valid intI1 1014 @FR815_RS02735@WP_000845048.1@ FR815_RS02735 1 595509 596522 | class 1 integron integrase IntI1	obs
0.741894	1	PRAL001.0321.00002.C001_02803 D ATG TAG 3024482 3025495 Valid intI1 1014 @H0910_RS14020@WP_000845054.1@ H0910_RS14020 1 3024482 3025495 | class 1 integron integrase IntI1	obs
0.739079	1	ESCO001.0321.00183.P002_00042 C ATG TGA 37772 38890 Valid BHT24_RS26050 1119 @WP_000845049.1@ BHT24_RS26050 1 37772 38890 | class 1 integron integrase IntI1	obs
0.741894	1	ESCO001.0321.01136.P002_00049 C ATG TAG 41148 42161 Valid intI1 1014 @JR883_RS22530@WP_000845048.1@ JR883_RS22530 1 41148 42161 | class 1 integron integrase IntI1	obs
0.741894	1	KLPN001.0321.00384.P003_00016 C ATG TAG 16751 17764 Valid intI1 1014 @FC648_RS26870@WP_000845048.1@ FC648_RS26870 1 16751 17764 | class 1 integron integrase IntI1	obs
0.742228	1	KLPN001.0321.00694.P003_00017 C ATG TAG 9573 10586 Valid CLQ69_RS01070 1014 @WP_000845048.1@ CLQ69_RS01070 1 9573 10586 | class 1 integron integrase IntI1	obs
0.716353	1	SHSP002.0321.00001.C001_00700 D ATG TAA 772869 773828 Valid CEQ32_RS03555 960 @WP_055646947.1@ CEQ32_RS03555 1 772869 773828 | integron integrase	obs
0.740597	1	KLPN001.0321.00587.P002_00109 D ATG TAG 96070 97083 Valid intI1 1014 @KP980_RS26730@WP_000845039.1@ KP980_RS26730 1 96070 97083 | class 1 integron integrase IntI1	obs
0.730114	1	SHSP019.0321.00001.C001_02241 D ATG TAA 2519672 2520631 Valid SHEWMR7_RS11225 960 @WP_011626280.1@ SHEWMR7_RS11225 1 2519672 2520631 | integron integrase	obs
0.741894	1	SAEN001.0321.00477.P002_00086 D ATG TAG 78580 79593 Valid intI1 1014 @HFS18_RS23925@WP_000845048.1@ HFS18_RS23925 1 78580 79593 | class 1 integron integrase IntI1	obs
0.741894	1	PRRE001.0321.00001.C001_01754 D ATG TAG 1944708 1945721 Valid intI1 1014 @RB151_RS08825@WP_000845054.1@ RB151_RS08825 1 1944708 1945721 | class 1 integron integrase IntI1	obs
0.740597	1	KLPN001.0321.00150.P003_00045 C ATG TAG 37157 38170 Valid intI1 1014 @C3377_RS00760@WP_000845039.1@ C3377_RS00760 1 37157 38170 | class 1 integron integrase IntI1	obs
0.748656	1	MIAG002.0321.00001.C001_00171 C ATG TAA 214238 215224 Valid Mag101_RS00840 987 @WP_077399468.1@ Mag101_RS00840 1 214238 215224 | integron integrase	obs
0.742228	1	ENHO001.0321.00009.P002_00072 C ATG TAG 65068 66081 Valid intI1 1014 @BET69_RS23110@WP_000845048.1@ BET69_RS23110 1 65068 66081 | class 1 integron integrase IntI1	obs
0.756649	1	XAOR001.0321.00060.C001_00257 D CTG TAA 270649 271617 Valid EBA05_RS01390 969 @WP_033003694.1@ EBA05_RS01390 1 270649 271617 | integron integrase	obs
0.741894	1	KLPN001.0321.00579.P002_00114 C ATG TAG 110359 111372 Valid intI1 1014 @JW303_RS01095@WP_000845048.1@ JW303_RS01095 1 110359 111372 | class 1 integron integrase IntI1	obs
0.741894	1	KLPN001.0321.00368.P004_00062 D ATG TAG 47858 48871 Valid intI1 1014 @HUS05_RS29015@WP_000845048.1@ HUS05_RS29015 1 47858 48871 | class 1 integron integrase IntI1	obs
0.741894	1	ENHO001.0321.00080.P003_00059 C ATG TAG 51120 52133 Valid intI1 1014 @GVI76_RS26815@WP_000845054.1@ GVI76_RS26815 1 51120 52133 | class 1 integron integrase IntI1	obs
0.739803	1	DYTH001.0321.00001.C001_02991 C ATG TAA 3232522 3233463 Valid ATSB10_RS14640 942 @WP_063673492.1@ ATSB10_RS14640 1 3232522 3233463 | integron integrase	obs
0.741894	1	ACBA002.0321.00194.C001_02720 D ATG TAG 2809271 2810284 Valid intI1 1014 @FRO58_RS13600@WP_000845054.1@ FRO58_RS13600 1 2809271 2810284 | class 1 integron integrase IntI1	obs
0.741894	1	MESP018.0321.00001.C001_03353 D ATG TAG 3572525 3573538 Valid intI1 1014 @C6568_RS16840@WP_000845048.1@ C6568_RS16840 1 3572525 3573538 | class 1 integron integrase IntI1	obs
0.741894	1	ESCO001.0321.00849.P002_00098 D ATG TAG 86306 87319 Valid intI1 1014 @HXS59_RS23725@WP_000845048.1@ HXS59_RS23725 1 86306 87319 | class 1 integron integrase IntI1	obs
0.741894	1	KLPN001.0321.00496.P004_00088 C ATG TAG 65483 66496 Valid intI1 1014 @IS505_RS29230@WP_000845048.1@ IS505_RS29230 1 65483 66496 | class 1 integron integrase IntI1	obs
0.740597	1	PSAE003.0321.00060.C001_02025 C ATG TAG 2159439 2160452 Valid intI1 1014 @BFV99_RS10240@WP_000845039.1@ BFV99_RS10240 1 2159439 2160452 | class 1 integron integrase IntI1	obs
0.741894	1	ESCO001.0321.00086.P003_00029 D ATG TAG 25726 26739 Valid intI1 1014 @BSG23_RS25935@WP_071940814.1@ BSG23_RS25935 1 25726 26739 | class 1 integron integrase IntI1	obs
0.742228	1	ESCO001.0321.00982.P003_00011 D ATG TAG 11643 12656 Valid intI1 1014 @IMQ30_RS22815@WP_000845048.1@ IMQ30_RS22815 1 11643 12656 | class 1 integron integrase IntI1	obs
0.740597	1	ESCO001.0321.00717.P002_00036 D ATG TAG 32798 33811 Valid intI1 1014 @GWG09_RS23145@WP_000845039.1@ GWG09_RS23145 1 32798 33811 | class 1 integron integrase IntI1	obs
0.742228	1	SAEN001.0321.00280.P002_00136 D ATG TAG 126106 127119 Valid intI1 1014 @SM210186_RS25215@WP_000845048.1@ SM210186_RS25215 1 126106 127119 | class 1 integron integrase IntI1	obs
0.742228	1	KLPN001.0321.00132.P002_00136 D ATG TAG 126617 127630 Valid intI1 1014 @CEA73_RS27280@WP_000845048.1@ CEA73_RS27280 1 126617 127630 | class 1 integron integrase IntI1	obs
0.741894	1	KLPN001.0321.00310.P004_00008 D ATG TAG 6567 7580 Valid intI1 1014 @D3N36_RS28585@WP_000845048.1@ D3N36_RS28585 1 6567 7580 | class 1 integron integrase IntI1	obs
0.742228	1	KLPN001.0321.00040.P002_00076 C ATG TAG 58910 59923 Valid intI1 1014 @AGE75_RS27115@WP_000845048.1@ AGE75_RS27115 1 58910 59923 | class 1 integron integrase IntI1	obs
0.740597	1	ENHO001.0321.00031.C001_00974 C ATG TAG 1033243 1034256 Valid intI1 1014 @GBT00_RS04890@WP_000845039.1@ GBT00_RS04890 1 1033243 1034256 | class 1 integron integrase IntI1	obs
0.741894	1	SAEN001.0321.00150.C001_00715 D ATG TAG 739200 740213 Valid intI1 1014 @DBQ98_RS03655@WP_000845048.1@ DBQ98_RS03655 1 739200 740213 | class 1 integron integrase IntI1	obs
0.741894	1	ESCO001.0321.00896.C001_01151 D ATG TAG 1198218 1199231 Valid intI1 1014 @H7R22_RS05755@WP_000845048.1@ H7R22_RS05755 1 1198218 1199231 | class 1 integron integrase IntI1	obs
0.760602	1	TETU001.0321.00001.C001_01140 D ATG TGA 1351536 1352504 Valid TERTU_RS05755 969 @WP_015817860.1@ TERTU_RS05755 1 1351536 1352504 | integron integrase	obs
0.741894	1	ENHO001.0321.00016.P002_00097 C ATG TAG 102280 103293 Valid intI1 1014 @D0Z05_RS01745@WP_000845048.1@ D0Z05_RS01745 1 102280 103293 | class 1 integron integrase IntI1	obs
0.741894	1	ESCO001.0321.00100.P002_00037 D ATG TAG 33400 34413 Valid intI1 1014 @BSZ13_RS26355@WP_000845048.1@ BSZ13_RS26355 1 33400 34413 | class 1 integron integrase IntI1	obs
0.742228	1	KLPN001.0321.00340.P002_00124 C ATG TAG 97411 98424 Valid intI1 1014 @HB637_RS28785@WP_000845048.1@ HB637_RS28785 1 97411 98424 | class 1 integron integrase IntI1	obs
0.741894	1	ENKO001.0321.00005.P004_00003 C ATG TAG 3341 4354 Valid intI1 1014 @FR825_RS26475@WP_000845048.1@ FR825_RS26475 1 3341 4354 | class 1 integron integrase IntI1	obs
0.785624	1	MESP010.0321.00001.C001_01952 C ATG TGA 2063631 2064644 Valid BSY238_RS09680 1014 @WP_069040593.1@ BSY238_RS09680 1 2063631 2064644 | integron integrase	obs
0.739071	1	SYSP021.0321.00001.C001_02180 C TTG TGA 1916756 1917724 Valid SynBMKMC1_RS10900 969 @WP_186471743.1@ SynBMKMC1_RS10900 1 1916756 1917724 | integron integrase	obs
0.7178	1	PLSP011.0321.00001.C001_03969 C ATG TAA 4351669 4352640 Valid PLE7327_RS19590 972 @WP_015145510.1@ PLE7327_RS19590 1 4351669 4352640 | integron integrase	obs
0.740597	1	KLPN001.0321.00206.P002_00139 D ATG TAG 131133 132146 Valid intI1 1014 @D5079_RS26980@WP_000845039.1@ D5079_RS26980 1 131133 132146 | class 1 integron integrase IntI1	obs
0.741894	1	ENHO001.0321.00121.P005_00002 C ATG TAG 3095 4108 Valid intI1 1014 @ECNIH3_RS23965@WP_000845048.1@ ECNIH3_RS23965 1 3095 4108 | class 1 integron integrase IntI1	obs
0.741894	1	AGFA001.0321.00006.P004_00150 D ATG TAG 164581 165594 Valid intI1 1014 @EML485_RS25475@WP_000845054.1@ EML485_RS25475 1 164581 165594 | class 1 integron integrase IntI1	obs
0.741894	1	ESCO001.0321.00217.P002_00169 C ATG TAG 140419 141432 Valid intI1 1014 @AM434_RS28595@WP_000845048.1@ AM434_RS28595 1 140419 141432 | class 1 integron integrase IntI1	obs
0.741894	1	ENHO001.0321.00001.P002_00077 D ATG TAG 71605 72618 Valid intI1 1014 @ABY62_RS00595@WP_031623923.1@ ABY62_RS00595 1 71605 72618 | class 1 integron integrase IntI1	obs
0.742228	1	CIFR005.0321.00005.P003_00116 C ATG TAG 112485 113498 Valid intI1 1014 @CfB38_RS25500@WP_002075255.1@ CfB38_RS25500 1 112485 113498 | class 1 integron integrase IntI1	obs
0.740597	1	ESCO001.0321.00887.C001_03975 C ATG TAG 4232846 4233859 Valid intI1 1014 @H7X62_RS19890@WP_000845039.1@ H7X62_RS19890 1 4232846 4233859 | class 1 integron integrase IntI1	obs
0.683183	1	NIHA001.0321.00001.C001_01262 D ATG TAA 1272427 1273392 Valid NHAL_RS06285 966 @WP_013032328.1@ NHAL_RS06285 1 1272427 1273392 | integron integrase	obs
0.741894	1	ESCO001.0321.00411.P002_00063 C ATG TAG 56396 57409 Valid intI1 1014 @CYU58_RS25485@WP_000845048.1@ CYU58_RS25485 1 56396 57409 | class 1 integron integrase IntI1	obs
0.742228	1	SAEN001.0321.00272.P002_00135 D ATG TAG 124873 125886 Valid intI1 1014 @SM219186_RS00735@WP_000845048.1@ SM219186_RS00735 1 124873 125886 | class 1 integron integrase IntI1	obs
0.741894	1	KLPN001.0321.00581.P004_00078 C ATG TAG 63813 64826 Valid intI1 1014 @JW306_RS00395@WP_000845048.1@ JW306_RS00395 1 63813 64826 | class 1 integron integrase IntI1	obs
0.742228	1	AESA002.0321.00004.P002_00155 C ATG TAG 161373 162386 Valid intI1 1014 @CE463_RS00825@WP_000845048.1@ CE463_RS00825 1 161373 162386 | class 1 integron integrase IntI1	obs
0.726879	1	VISP014.0321.00001.C001_01574 D ATG TAA 1714605 1715573 Valid G5S32_RS07870 969 @WP_165311486.1@ G5S32_RS07870 1 1714605 1715573 | integron integrase	obs
0.742228	1	KLPN001.0321.00327.P002_00048 D ATG TAG 45915 46928 Valid intI1 1014 @EJB01_RS26635@WP_000845048.1@ EJB01_RS26635 1 45915 46928 | class 1 integron integrase IntI1	obs
0.741894	1	KLPN001.0321.00617.P003_00059 C ATG TAG 49697 50710 Valid intI1 1014 @JMW79_RS26570@WP_000845048.1@ JMW79_RS26570 1 49697 50710 | class 1 integron integrase IntI1	obs
0.740597	1	KLMI001.0321.00020.P002_00113 D ATG TAG 91385 92398 Valid intI1 1014 @IMZ21_RS28340@WP_000845039.1@ IMZ21_RS28340 1 91385 92398 | class 1 integron integrase IntI1	obs
0.739079	1	ESCO001.0321.00695.P002_00140 D ATG TGA 134339 135457 Valid C5F73_RS25200 1119 @WP_000845049.1@ C5F73_RS25200 1 134339 135457 | class 1 integron integrase IntI1	obs
0.741894	1	KLPN001.0321.00322.P003_00026 D ATG TAG 18052 19065 Valid intI1 1014 @FEE38_RS00135@WP_000845048.1@ FEE38_RS00135 1 18052 19065 | class 1 integron integrase IntI1	obs
0.742228	1	ENHO001.0321.00082.P002_00007 C ATG TAG 10591 11604 Valid intI1 1014 @GVI63_RS24520@WP_000845048.1@ GVI63_RS24520 1 10591 11604 | class 1 integron integrase IntI1	obs
0.741894	1	SAEN001.0321.00395.P002_00014 C ATG TAG 15489 16502 Valid intI1 1014 @D5069_RS23000@WP_000845054.1@ D5069_RS23000 1 15489 16502 | class 1 integron integrase IntI1	obs
0.741894	1	ESCO001.0321.00983.P003_00008 C ATG TAG 7345 8358 Valid intI1 1014 @IMQ22_RS23430@WP_000845048.1@ IMQ22_RS23430 1 7345 8358 | class 1 integron integrase IntI1	obs
0.741894	1	KLSP013.0321.00001.P004_00014 D ATG TAG 15909 16922 Valid intI1 1014 @JLF82_RS26820@WP_000845054.1@ JLF82_RS26820 1 15909 16922 | class 1 integron integrase IntI1	obs
0.742228	1	SAEN001.0321.00083.P002_00202 C ATG TAG 173119 174132 Valid intI1 1014 @C6648_RS26475@WP_000845048.1@ C6648_RS26475 1 173119 174132 | class 1 integron integrase IntI1	obs
0.741894	1	PRMI001.0321.00059.P002_00028 D ATG TAG 24973 25986 Valid intI1 1014 @JW301_RS19840@WP_000845048.1@ JW301_RS19840 1 24973 25986 | class 1 integron integrase IntI1	obs
0.740597	1	ENHO001.0321.00033.P002_00135 C ATG TAG 129634 130647 Valid intI1 1014 @D8768_RS24945@WP_002075255.1@ D8768_RS24945 1 129634 130647 | class 1 integron integrase IntI1	obs
0.741894	1	SAEN001.0321.00216.C001_00715 D ATG TAG 739511 740524 Valid intI1 1014 @EB778_RS04125@WP_000845048.1@ EB778_RS04125 1 739511 740524 | class 1 integron integrase IntI1	obs
0.741894	1	SAEN001.0321.00247.P002_00024 C ATG TAG 21917 22930 Valid intI1 1014 @HFR56_RS22995@WP_000845054.1@ HFR56_RS22995 1 21917 22930 | class 1 integron integrase IntI1	obs
0.73986	1	ALAU001.0321.00002.C001_00580 D ATG TAA 649659 650627 Valid EP12_RS02860 969 @WP_044055898.1@ EP12_RS02860 1 649659 650627 | integron integrase	obs
0.740597	1	PRMI001.0321.00053.C001_03537 D ATG TAG 3880453 3881466 Valid intI1 1014 @I0U44_RS17690@WP_000845039.1@ I0U44_RS17690 1 3880453 3881466 | class 1 integron integrase IntI1	obs
0.741894	1	ENKO001.0321.00008.P005_00030 C ATG TAG 24648 25661 Valid intI1 1014 @JLF35_RS24510@WP_000845048.1@ JLF35_RS24510 1 24648 25661 | class 1 integron integrase IntI1	obs
0.741894	1	ESCO001.0321.00603.P002_00046 C ATG TAG 39830 40843 Valid intI1 1014 @FEV15_RS23445@WP_000845048.1@ FEV15_RS23445 1 39830 40843 | class 1 integron integrase IntI1	obs
0.742228	1	PRST001.0321.00006.P002_00217 C ATG TAG 173533 174546 Valid intI1 1014 @FOB53_RS01130@WP_000845048.1@ FOB53_RS01130 1 173533 174546 | class 1 integron integrase IntI1	obs
0.69863	1	CASP021.0321.00001.C001_00336 D ATT TAG 449000 449734 Valid C2869_RS01690 735 @WP_108601311.1@ C2869_RS01690 1 449000 449734 | integron integrase	obs
0.741894	1	RAOR001.0321.00006.P005_00027 D ATG TAG 22005 23018 Valid intI1 1014 @E4K08_RS03265@WP_000845054.1@ E4K08_RS03265 1 22005 23018 | class 1 integron integrase IntI1	obs
0.740597	1	ACBA002.0321.00153.C001_02564 D ATG TAG 2686832 2687845 Valid intI1 1014 @HFD80_RS12825@WP_002075255.1@ HFD80_RS12825 1 2686832 2687845 | class 1 integron integrase IntI1	obs
0.740597	1	ESCO001.0321.00291.P002_00070 C ATG TAG 63047 64060 Valid intI1 1014 @C0634_RS00995@WP_000845039.1@ C0634_RS00995 1 63047 64060 | class 1 integron integrase IntI1	obs
0.740597	1	PRHU001.0321.00001.P002_00055 C ATG TAG 40160 41173 Valid intI1 1014 @CYG50_RS00710@WP_002075255.1@ CYG50_RS00710 1 40160 41173 | class 1 integron integrase IntI1	obs
0.742228	1	SAEN001.0321.00183.P002_00079 C ATG TAG 70340 71353 Valid intI1 1014 @AS587_RS00380@WP_000845048.1@ AS587_RS00380 1 70340 71353 | class 1 integron integrase IntI1	obs
0.740597	1	KLPN001.0321.00682.P002_00062 C ATG TAG 50987 52000 Valid intI1 1014 @AWN66_RS26725@WP_000845039.1@ AWN66_RS26725 1 50987 52000 | class 1 integron integrase IntI1	obs
0.741894	1	ESCO001.0321.00349.C001_03801 C ATG TAG 3979836 3980849 Valid intI1 1014 @CSC11_RS20835@WP_000845054.1@ CSC11_RS20835 1 3979836 3980849 | class 1 integron integrase IntI1	obs
0.740597	1	PSAE003.0321.00070.C001_00343 D ATG TAG 383462 384475 Valid intI1 1014 @PSA83_RS01785@WP_000845039.1@ PSA83_RS01785 1 383462 384475 | class 1 integron integrase IntI1	obs
0.741894	1	SAEN001.0321.00211.P002_00097 D ATG TAG 94389 95402 Valid intI1 1014 @EBF18_RS01620@WP_000845048.1@ EBF18_RS01620 1 94389 95402 | class 1 integron integrase IntI1	obs
0.741894	1	KLPN001.0321.00501.P004_00035 D ATG TAG 35230 36243 Valid intI1 1014 @IS502_RS28740@WP_000845048.1@ IS502_RS28740 1 35230 36243 | class 1 integron integrase IntI1	obs
0.741894	1	KLMI001.0321.00020.P002_00191 C ATG TAG 180885 181898 Valid intI1 1014 @IMZ21_RS28730@WP_000845054.1@ IMZ21_RS28730 1 180885 181898 | class 1 integron integrase IntI1	obs
0.742228	1	CIFR005.0321.00025.P002_00252 D ATG TAG 215088 216101 Valid intI1 1014 @FGF61_RS01340@WP_000845048.1@ FGF61_RS01340 1 215088 216101 | class 1 integron integrase IntI1	obs
0.741894	1	ESCO001.0321.00675.P002_00079 D ATG TAG 73746 74759 Valid intI1 1014 @FMA85_RS25010@WP_000845048.1@ FMA85_RS25010 1 73746 74759 | class 1 integron integrase IntI1	obs
0.742228	1	PSAE003.0321.00063.C001_05869 D ATG TAG 6245754 6246767 Valid intI1 1014 @B7W86_RS30060@WP_000845054.1@ B7W86_RS30060 1 6245754 6246767 | class 1 integron integrase IntI1	obs
0.740638	1	AESP004.0321.00001.C001_02812 D ATG TAA 3090741 3091712 Valid C2U40_RS14200 972 @WP_024941042.1@ C2U40_RS14200 1 3090741 3091712 | integron integrase	obs
0.741894	1	PSAE003.0321.00087.C001_02174 C ATG TAG 2311524 2312537 Valid intI1 1014 @CSB90_RS11035@WP_000845054.1@ CSB90_RS11035 1 2311524 2312537 | class 1 integron integrase IntI1	obs
0.741894	1	ACBA002.0321.00070.C001_02527 D ATG TAG 2644443 2645456 Valid intI1 1014 @CTZ19_RS12775@WP_000845054.1@ CTZ19_RS12775 1 2644443 2645456 | class 1 integron integrase IntI1	obs
0.741894	1	ACBA002.0321.00042.C001_03459 D ATG TAG 3624393 3625406 Valid intI1 1014 @OCUAC_RS17315@WP_000845054.1@ OCUAC_RS17315 1 3624393 3625406 | class 1 integron integrase IntI1	obs
0.740597	1	ESCO001.0321.00332.P002_00021 D ATG TAG 15837 16850 Valid intI1 1014 @C3K24_RS26490@WP_104976712.1@ C3K24_RS26490 1 15837 16850 | class 1 integron integrase IntI1	obs
0.76584	1	ALMA002.0321.00002.C001_00521 D ATG TAG 580522 581490 Valid ACZ81_RS02640 969 @WP_061439372.1@ ACZ81_RS02640 1 580522 581490 | integron integrase	obs
0.740597	1	SAEN001.0321.00380.C001_01147 D ATG TAG 1185067 1186080 Valid intI1 1014 @DBZ55_RS05955@WP_000845039.1@ DBZ55_RS05955 1 1185067 1186080 | class 1 integron integrase IntI1	obs
0.742228	1	ESCO001.0321.00538.P004_00014 D ATG TAG 12762 13775 Valid intI1 1014 @EYD11_RS25740@WP_000845048.1@ EYD11_RS25740 1 12762 13775 | class 1 integron integrase IntI1	obs
0.742228	1	ESCO001.0321.00284.P002_00010 D ATG TAG 9677 10690 Valid intI1 1014 @BH100B_RS26360@WP_000845048.1@ BH100B_RS26360 1 9677 10690 | class 1 integron integrase IntI1	obs
0.740597	1	ENKO001.0321.00005.P003_00002 C ATG TAG 3090 4103 Valid intI1 1014 @FR825_RS25930@WP_000845039.1@ FR825_RS25930 1 3090 4103 | class 1 integron integrase IntI1	obs
0.742228	1	KLPN001.0321.00081.P004_00078 D ATG TAG 60650 61663 Valid intI1 1014 @B8F96_RS30030@WP_000845048.1@ B8F96_RS30030 1 60650 61663 | class 1 integron integrase IntI1	obs
0.741894	1	KLPN001.0321.00494.P003_00060 D ATG TAG 40070 41083 Valid intI1 1014 @IS497_RS29330@WP_000845048.1@ IS497_RS29330 1 40070 41083 | class 1 integron integrase IntI1	obs
0.741894	1	ESCO001.0321.00010.P002_00135 D ATG TAG 119415 120428 Valid intI1 1014 @RR31_RS25170@WP_000845048.1@ RR31_RS25170 1 119415 120428 | class 1 integron integrase IntI1	obs
0.741894	1	KLAE001.0321.00003.P002_00078 C ATG TAG 65918 66931 Valid intI1 1014 @EAG7_RS26170@WP_000845054.1@ EAG7_RS26170 1 65918 66931 | class 1 integron integrase IntI1	obs
0.740597	1	PRTE001.0321.00001.C001_03890 C ATG TAG 4155754 4156767 Valid intI1 1014 @F9282_RS19440@WP_000845039.1@ F9282_RS19440 1 4155754 4156767 | class 1 integron integrase IntI1	obs
0.741894	1	ESCO001.0321.01149.P003_00037 D ATG TAG 23937 24950 Valid intI1 1014 @ECTO75_RS24055@WP_000845048.1@ ECTO75_RS24055 1 23937 24950 | class 1 integron integrase IntI1	obs
0.736413	1	ESSP002.0321.00001.P002_00161 D ATG TAG 148837 149808 Valid intI1 972 @HGD79_RS25130@WP_119015029.1@ HGD79_RS25130 1 148837 149808 | class 1 integron integrase IntI1	obs
0.741894	1	ENCL005.0321.00008.P005_00025 C ATG TAG 21421 22434 Valid intI1 1014 @EVV94_RS27235@WP_000845054.1@ EVV94_RS27235 1 21421 22434 | class 1 integron integrase IntI1	obs
0.740597	1	ESCO001.0321.00746.P002_00054 D ATG TAG 45960 46973 Valid intI1 1014 @GTK64_RS22805@WP_000845039.1@ GTK64_RS22805 1 45960 46973 | class 1 integron integrase IntI1	obs
0.740597	1	MOMO001.0321.00006.P002_00018 C ATG TAG 15120 16133 Valid intI1 1014 @AM380_RS20840@WP_000845039.1@ AM380_RS20840 1 15120 16133 | class 1 integron integrase IntI1	obs
0.741894	1	ESCO001.0321.00874.P002_00033 C ATG TAG 36879 37892 Valid intI1 1014 @H0481_RS22445@WP_000845054.1@ H0481_RS22445 1 36879 37892 | class 1 integron integrase IntI1	obs
0.742228	1	PSAE003.0321.00240.C001_00367 C ATG TAG 392135 393148 Valid intI1 1014 @JT749_RS01835@WP_000845048.1@ JT749_RS01835 1 392135 393148 | class 1 integron integrase IntI1	obs
0.741894	1	PRMI001.0321.00040.C001_01810 D ATG TAG 2000459 2001472 Valid intI1 1014 @HNS37_RS09060@WP_000845054.1@ HNS37_RS09060 1 2000459 2001472 | class 1 integron integrase IntI1	obs
0.740597	1	KLPN001.0321.00208.C001_04949 C ATG TAG 5111499 5112512 Valid intI1 1014 @D5075_RS25490@WP_000845039.1@ D5075_RS25490 1 5111499 5112512 | class 1 integron integrase IntI1	obs
0.741894	1	ESCO001.0321.00165.P002_00163 D ATG TAG 130355 131368 Valid intI1 1014 @BE932_RS01825@WP_000845048.1@ BE932_RS01825 1 130355 131368 | class 1 integron integrase IntI1	obs
0.741894	1	ENHO001.0321.00015.P003_00136 C ATG TAG 108080 109093 Valid intI1 1014 @AXA52_RS26330@WP_000845054.1@ AXA52_RS26330 1 108080 109093 | class 1 integron integrase IntI1	obs
0.743855	1	ESCO001.0321.00559.P003_00015 D ATG TAG 13332 14345 Valid intI1 1014 @E1J56_RS24650@WP_000845048.1@ E1J56_RS24650 1 13332 14345 | class 1 integron integrase IntI1	obs
0.740597	1	ENHO001.0321.00071.P002_00096 C ATG TAG 101082 102095 Valid intI1 1014 @H2678_RS24380@WP_000845039.1@ H2678_RS24380 1 101082 102095 | class 1 integron integrase IntI1	obs
0.740597	1	ESCO001.0321.01071.P002_00017 D ATG TAG 12574 13587 Valid intI1 1014 @JSQ77_RS22780@WP_000845039.1@ JSQ77_RS22780 1 12574 13587 | class 1 integron integrase IntI1	obs
0.741894	1	ENHO001.0321.00069.P004_00034 D ATG TAG 23946 24959 Valid intI1 1014 @H1D56_RS26115@WP_000845054.1@ H1D56_RS26115 1 23946 24959 | class 1 integron integrase IntI1	obs
0.742228	1	PSAE003.0321.00139.C001_05336 D ATG TAG 5674285 5675298 Valid intI1 1014 @EWS90_RS27430@WP_000845048.1@ EWS90_RS27430 1 5674285 5675298 | class 1 integron integrase IntI1	obs
0.728793	1	ROUL001.0321.00001.C001_02029 C ATG TAA 2880739 2881872 Valid UC8_RS10135 1134 @WP_084427601.1@ UC8_RS10135 1 2880739 2881872 | integron integrase	obs
0.741894	1	KLPN001.0321.00726.P002_00046 C ATG TAG 51307 52320 Valid intI1 1014 @KPNIH24_RS28305@WP_000845048.1@ KPNIH24_RS28305 1 51307 52320 | class 1 integron integrase IntI1	obs
0.740597	1	KLMI001.0321.00019.P002_00179 C ATG TAG 164853 165866 Valid intI1 1014 @I6F39_RS28695@WP_000845039.1@ I6F39_RS28695 1 164853 165866 | class 1 integron integrase IntI1	obs
0.740597	1	KLPN001.0321.00081.P002_00107 D ATG TAG 94826 95839 Valid intI1 1014 @B8F96_RS27225@WP_000845039.1@ B8F96_RS27225 1 94826 95839 | class 1 integron integrase IntI1	obs
0.74026	1	PSAE003.0321.00233.C001_01075 D ATG TAG 1134262 1135275 Valid intI1 1014 @HUF04_RS05375@WP_002075255.1@ HUF04_RS05375 1 1134262 1135275 | class 1 integron integrase IntI1	obs
0.741894	1	PSAE003.0321.00083.C001_02408 C ATG TAG 2511513 2512526 Valid intI1 1014 @CWI20_RS12040@WP_000845048.1@ CWI20_RS12040 1 2511513 2512526 | class 1 integron integrase IntI1	obs
0.740597	1	SAEN001.0321.00045.P002_00135 C ATG TAG 113003 114016 Valid intI1 1014 @FYA03_RS23980@WP_000845039.1@ FYA03_RS23980 1 113003 114016 | class 1 integron integrase IntI1	obs
0.741894	1	ESCO001.0321.01017.C001_01122 D ATG TAG 1172870 1173883 Valid intI1 1014 @JNN55_RS05610@WP_000845048.1@ JNN55_RS05610 1 1172870 1173883 | class 1 integron integrase IntI1	obs
0.742228	1	PSAE003.0321.00003.C001_04188 D ATG TAG 4468889 4469902 Valid intI1 1014 @NCGM1984_RS20735@WP_000845048.1@ NCGM1984_RS20735 1 4468889 4469902 | class 1 integron integrase IntI1	obs
0.740597	1	PRVU001.0321.00007.P002_00076 C ATG TAG 67584 68597 Valid intI1 1014 @IM703_RS18790@WP_000845039.1@ IM703_RS18790 1 67584 68597 | class 1 integron integrase IntI1	obs
0.741894	1	ACBA002.0321.00018.C001_02683 D ATG TAG 2760918 2761931 Valid intI1 1014 @KBNAB1_RS20400@WP_000845054.1@ KBNAB1_RS20400 1 2760918 2761931 | class 1 integron integrase IntI1	obs
0.741894	1	KLPN001.0321.00305.P002_00121 C ATG TAG 116188 117201 Valid intI1 1014 @GM011_RS26335@WP_000845048.1@ GM011_RS26335 1 116188 117201 | class 1 integron integrase IntI1	obs
0.741894	1	ESCO001.0321.00240.C001_01838 C ATG TAG 1940274 1941287 Valid intI1 1014 @CNQ49_RS09900@WP_000845048.1@ CNQ49_RS09900 1 1940274 1941287 | class 1 integron integrase IntI1	obs
0.741894	1	ESCO001.0321.00120.P002_00127 C ATG TAG 109902 110915 Valid intI1 1014 @RG38_RS25890@WP_000845048.1@ RG38_RS25890 1 109902 110915 | class 1 integron integrase IntI1	obs
0.741894	1	KLPN001.0321.00565.P002_00021 C ATG TAG 18211 19224 Valid intI1 1014 @I6K40_RS25755@WP_000845048.1@ I6K40_RS25755 1 18211 19224 | class 1 integron integrase IntI1	obs
0.740597	1	ACXY001.0321.00015.C001_00789 C ATG TAG 869072 870085 Valid intI1 1014 @BN2905_RS03985@WP_000845039.1@ BN2905_RS03985 1 869072 870085 | class 1 integron integrase IntI1	obs
0.740944	1	SPAF001.0321.00001.C001_01409 D ATG TGA 1607421 1608641 Valid SPIAF_RS06955 1221 @WP_083849568.1@ SPIAF_RS06955 1 1607421 1608641 | integron integrase	obs
0.741894	1	ESCO001.0321.01115.P002_00112 C ATG TAG 87533 88546 Valid intI1 1014 @JW305_RS01255@WP_000845048.1@ JW305_RS01255 1 87533 88546 | class 1 integron integrase IntI1	obs
0.740597	1	SAEN001.0321.00434.C001_04719 D ATG TAG 4852105 4853118 Valid intI1 1014 @HFS62_RS23615@WP_000845039.1@ HFS62_RS23615 1 4852105 4853118 | class 1 integron integrase IntI1	obs
0.742228	1	PSAE003.0321.00062.C001_05974 D ATG TAG 6337692 6338705 Valid intI1 1014 @B7W87_RS30610@WP_000845054.1@ B7W87_RS30610 1 6337692 6338705 | class 1 integron integrase IntI1	obs
0.740597	1	KLPN001.0321.00715.P002_00005 C ATG TAG 4747 5760 Valid intI1 1014 @H4N62_RS26445@WP_000845039.1@ H4N62_RS26445 1 4747 5760 | class 1 integron integrase IntI1	obs
0.740597	1	KLPN001.0321.00169.C001_04895 C ATG TAG 4982869 4983882 Valid intI1 1014 @AM388_RS25280@WP_000845039.1@ AM388_RS25280 1 4982869 4983882 | class 1 integron integrase IntI1	obs
0.741558	1	ENHO001.0321.00108.P004_00036 C ATG TAG 27143 28156 Valid intI1 1014 @IE977_RS25535@WP_062939554.1@ IE977_RS25535 1 27143 28156 | class 1 integron integrase IntI1	obs
0.741894	1	KLPN001.0321.00501.P003_00015 C ATG TAG 11051 12064 Valid intI1 1014 @IS502_RS27640@WP_000845048.1@ IS502_RS27640 1 11051 12064 | class 1 integron integrase IntI1	obs
0.740597	1	KLPN001.0321.00591.P002_00095 D ATG TAG 87075 88088 Valid intI1 1014 @EW042_RS27630@WP_000845039.1@ EW042_RS27630 1 87075 88088 | class 1 integron integrase IntI1	obs
0.741894	1	ESCO001.0321.00259.P002_00077 C ATG TAG 65079 66092 Valid intI1 1014 @CUB99_RS27435@WP_000845048.1@ CUB99_RS27435 1 65079 66092 | class 1 integron integrase IntI1	obs
0.741894	1	ESCO001.0321.00085.P003_00029 D ATG TAG 25726 26739 Valid intI1 1014 @BSG22_RS26585@WP_071940814.1@ BSG22_RS26585 1 25726 26739 | class 1 integron integrase IntI1	obs
0.742228	1	SAEN001.0321.00406.C001_00077 D ATG TAG 76329 77342 Valid intI1 1014 @HEC90_RS00385@WP_000845048.1@ HEC90_RS00385 1 76329 77342 | class 1 integron integrase IntI1	obs
0.741894	1	PSAE003.0321.00200.C001_05737 C ATG TAG 6191014 6192027 Valid intI1 1014 @HR116_RS28690@WP_000845048.1@ HR116_RS28690 1 6191014 6192027 | class 1 integron integrase IntI1	obs
0.731044	1	CASE001.0321.00001.C001_02736 C ATG TAA 3205529 3206500 Valid FNT16_RS13690 972 @WP_143872098.1@ FNT16_RS13690 1 3205529 3206500 | integron integrase	obs
0.740597	1	KLPN001.0321.00073.P002_00040 D ATG TAG 44090 45103 Valid intI1 1014 @AM364_RS26520@WP_000845039.1@ AM364_RS26520 1 44090 45103 | class 1 integron integrase IntI1	obs
0.752368	1	PSTO001.0321.00001.C001_00460 C ATG TGA 535106 536071 Valid JWV26_RS02305 966 @WP_206418289.1@ JWV26_RS02305 1 535106 536071 | integron integrase	obs
0.741894	1	KLPN001.0321.00404.P004_00010 C ATG TAG 8478 9491 Valid intI1 1014 @H1D29_RS00080@WP_000845054.1@ H1D29_RS00080 1 8478 9491 | class 1 integron integrase IntI1	obs
0.740597	1	ESCO001.0321.00561.P003_00076 C ATG TAG 72454 73467 Valid intI1 1014 @E3N82_RS24875@WP_000845039.1@ E3N82_RS24875 1 72454 73467 | class 1 integron integrase IntI1	obs
0.741894	1	KLPN001.0321.00680.P002_00061 C ATG TAG 50002 51015 Valid intI1 1014 @KPNIH31_RS26605@WP_000845048.1@ KPNIH31_RS26605 1 50002 51015 | class 1 integron integrase IntI1	obs
0.741894	1	PRMI001.0321.00034.C001_02834 D ATG TAG 3049057 3050070 Valid intI1 1014 @HRD54_RS14175@WP_000845054.1@ HRD54_RS14175 1 3049057 3050070 | class 1 integron integrase IntI1	obs
0.740597	1	ESCO001.0321.00685.P002_00056 D ATG TAG 46238 47251 Valid intI1 1014 @GJD95_RS00290@WP_000845039.1@ GJD95_RS00290 1 46238 47251 | class 1 integron integrase IntI1	obs
0.741894	1	SEMA003.0321.00002.P004_00048 D ATG TAG 42228 43241 Valid intI1 1014 @AB188_RS00245@WP_000845048.1@ AB188_RS00245 1 42228 43241 | class 1 integron integrase IntI1	obs
0.741894	1	KLPN001.0321.00040.P003_00047 C ATG TAG 37876 38889 Valid intI1 1014 @AGE75_RS27510@WP_000845048.1@ AGE75_RS27510 1 37876 38889 | class 1 integron integrase IntI1	obs
0.732558	1	COSP023.0321.00001.C001_03568 C ATG TAG 4132110 4133075 Valid GQS55_RS17780 966 @WP_159821748.1@ GQS55_RS17780 1 4132110 4133075 | integron integrase	obs
0.741894	1	ENKO001.0321.00011.P004_00013 C ATG TAG 12516 13529 Valid intI1 1014 @JLH17_RS25815@WP_000845054.1@ JLH17_RS25815 1 12516 13529 | class 1 integron integrase IntI1	obs
0.741894	1	ESCO001.0321.00989.P004_00008 C ATG TAG 7345 8358 Valid intI1 1014 @IMP38_RS23455@WP_000845048.1@ IMP38_RS23455 1 7345 8358 | class 1 integron integrase IntI1	obs
0.742228	1	ESCO001.0321.00760.P003_00086 D ATG TAG 83153 84166 Valid intI1 1014 @G7B60_RS23680@WP_000845039.1@ G7B60_RS23680 1 83153 84166 | class 1 integron integrase IntI1	obs
0.740597	1	SAEN001.0321.00914.P002_00199 D ATG TAG 192447 193460 Valid intI1 1014 @H4F89_RS24445@WP_000845039.1@ H4F89_RS24445 1 192447 193460 | class 1 integron integrase IntI1	obs
0.740597	1	SAEN001.0321.00400.C001_00050 D ATG TAG 49331 50344 Valid intI1 1014 @FPL16_RS01060@WP_000845039.1@ FPL16_RS01060 1 49331 50344 | class 1 integron integrase IntI1	obs
0.742228	1	ESCO001.0321.00214.P002_00025 D ATG TAG 23522 24535 Valid intI1 1014 @CDH88_RS26240@WP_000845048.1@ CDH88_RS26240 1 23522 24535 | class 1 integron integrase IntI1	obs
0.740597	1	SEMA003.0321.00040.P003_00002 C ATG TAG 3090 4103 Valid intI1 1014 @FR888_RS27455@WP_000845039.1@ FR888_RS27455 1 3090 4103 | class 1 integron integrase IntI1	obs
0.741894	1	ENHO001.0321.00070.P004_00034 C ATG TAG 31101 32114 Valid intI1 1014 @H1Z82_RS26120@WP_000845054.1@ H1Z82_RS26120 1 31101 32114 | class 1 integron integrase IntI1	obs
0.710526	1	PASP052.0321.00001.C001_02771 C ATG TGA 3521172 3522101 Valid E2I05_RS13830 930 @WP_121854440.1@ E2I05_RS13830 1 3521172 3522101 | integron integrase	obs
0.742228	1	MOMO001.0321.00015.C001_01073 C ATG TAG 1153206 1154219 Valid intI1 1014 @JW291_RS06025@WP_000845048.1@ JW291_RS06025 1 1153206 1154219 | class 1 integron integrase IntI1	obs
0.740597	1	PSPU001.0321.00019.C001_05600 D ATG TAG 6106745 6107758 Valid intI1 1014 @GEV41_RS28005@WP_000845039.1@ GEV41_RS28005 1 6106745 6107758 | class 1 integron integrase IntI1	obs
0.742561	1	ACBA002.0321.00031.C001_01431 C ATG TAG 1517451 1518464 Valid intI1 1014 @EP550_RS07240@WP_000845054.1@ EP550_RS07240 1 1517451 1518464 | class 1 integron integrase IntI1	obs
0.741894	1	PASP001.0321.00001.P002_00279 D ATG TAG 259676 260689 Valid intI1 1014 @PSNIH1_RS18590@WP_000845054.1@ PSNIH1_RS18590 1 259676 260689 | class 1 integron integrase IntI1	obs
0.742228	1	SAEN001.0321.00299.C001_03755 C ATG TAG 3798793 3799806 Valid intI1 1014 @SM294172_RS19510@WP_000845048.1@ SM294172_RS19510 1 3798793 3799806 | class 1 integron integrase IntI1	obs
0.741894	1	PSAE003.0321.00160.C001_03295 C ATG TAG 3526436 3527449 Valid intI1 1014 @PaeAG1_RS16490@WP_000845054.1@ PaeAG1_RS16490 1 3526436 3527449 | class 1 integron integrase IntI1	obs
0.741894	1	KLPN001.0321.00575.P002_00063 D ATG TAG 54801 55814 Valid intI1 1014 @JT748_RS25860@WP_000845048.1@ JT748_RS25860 1 54801 55814 | class 1 integron integrase IntI1	obs
0.740597	1	ESCO001.0321.00426.C001_04070 D ATG TAG 4189210 4190223 Valid intI1 1014 @B6V57_RS21795@WP_000845039.1@ B6V57_RS21795 1 4189210 4190223 | class 1 integron integrase IntI1	obs
0.729767	1	OCAV001.0321.00001.C001_00963 D ATG TAG 1056633 1057625 Valid CBP12_RS04820 993 @WP_086963428.1@ CBP12_RS04820 1 1056633 1057625 | integron integrase	obs
0.694021	1	THIN001.0321.00001.C001_01296 C ATG TAA 1332885 1334132 Valid THEIN_RS06465 1248 @WP_013907880.1@ THEIN_RS06465 1 1332885 1334132 | integron integrase	obs
0.742228	1	SAEN001.0321.00548.P002_00118 D ATG TAG 84757 85770 Valid intI1 1014 @IRO94_RS23655@WP_000845048.1@ IRO94_RS23655 1 84757 85770 | class 1 integron integrase IntI1	obs
0.741433	1	RHAN001.0321.00001.C001_00454 D ATG TAA 470087 470941 Valid RA876_RS02275 855 @WP_156876191.1@ RA876_RS02275 1 470087 470941 | integron integrase	obs
0.740597	1	ESCO001.0321.00833.C001_01937 C ATG TAG 2051463 2052476 Valid intI1 1014 @HUV22_RS09715@WP_000845039.1@ HUV22_RS09715 1 2051463 2052476 | class 1 integron integrase IntI1	obs
0.757123	1	XAPE001.0321.00001.C001_02624 C ATG TGA 3013573 3014520 Valid BJD13_RS15155 948 @WP_008577987.1@ BJD13_RS15155 1 3013573 3014520 | integron integrase	obs
0.742228	1	KLPN001.0321.00183.P002_00116 C ATG TAG 103823 104836 Valid intI1 1014 @AM387_RS27170@WP_000845048.1@ AM387_RS27170 1 103823 104836 | class 1 integron integrase IntI1	obs
0.741894	1	ESCO001.0321.00258.P002_00048 C ATG TAG 41897 42910 Valid intI1 1014 @CUB98_RS27260@WP_000845048.1@ CUB98_RS27260 1 41897 42910 | class 1 integron integrase IntI1	obs
0.743262	1	ALSP006.0321.00001.C001_00513 D ATG TAA 581588 582556 Valid CW735_RS02580 969 @WP_071978562.1@ CW735_RS02580 1 581588 582556 | integron integrase	obs
0.741894	1	ENHO001.0321.00079.P005_00003 C ATG TAG 3640 4653 Valid intI1 1014 @GVI65_RS26460@WP_000845048.1@ GVI65_RS26460 1 3640 4653 | class 1 integron integrase IntI1	obs
0.741894	1	ESCO001.0321.00439.P002_00066 D ATG TAG 60787 61800 Valid intI1 1014 @DKQ63_RS23250@WP_000845048.1@ DKQ63_RS23250 1 60787 61800 | class 1 integron integrase IntI1	obs
0.741894	1	PRRE001.0321.00010.C001_01984 C ATG TAG 2195451 2196464 Valid intI1 1014 @H0A34_RS09925@WP_000845054.1@ H0A34_RS09925 1 2195451 2196464 | class 1 integron integrase IntI1	obs
0.741894	1	SAEN001.0321.00520.P002_00013 D ATG TAG 6885 7898 Valid intI1 1014 @BTN68_RS24035@WP_000845048.1@ BTN68_RS24035 1 6885 7898 | class 1 integron integrase IntI1	obs
0.740597	1	KLOX001.0321.00001.P005_00031 C ATG TAG 32131 33144 Valid intI1 1014 @AB181_RS00190@WP_000845039.1@ AB181_RS00190 1 32131 33144 | class 1 integron integrase IntI1	obs
0.740597	1	KLPN001.0321.00236.P004_00067 C ATG TAG 61262 62275 Valid intI1 1014 @C2L62_RS29680@WP_000845039.1@ C2L62_RS29680 1 61262 62275 | class 1 integron integrase IntI1	obs
0.740597	1	KLVA001.0321.00006.P002_00019 D ATG TAG 13153 14166 Valid intI1 1014 @BBD63_RS01045@WP_000845039.1@ BBD63_RS01045 1 13153 14166 | class 1 integron integrase IntI1	obs
0.745232	1	PSME003.0321.00001.C001_01473 D ATG TAA 1614722 1615687 Valid PSMEN_RS07310 966 @WP_148117705.1@ PSMEN_RS07310 1 1614722 1615687 | integron integrase	obs
0.733242	1	SUSP010.0321.00001.C001_01552 D TTG TGA 1531341 1532339 Valid CAP31_RS07795 999 @WP_087448313.1@ CAP31_RS07795 1 1531341 1532339 | integron integrase	obs
0.742228	1	PSAE003.0321.00117.C001_04823 C ATG TAG 5105545 5106558 Valid intI1 1014 @CTT40_RS24730@WP_117407738.1@ CTT40_RS24730 1 5105545 5106558 | class 1 integron integrase IntI1	obs
0.741894	1	KLPN001.0321.00064.P002_00092 D ATG TAG 69350 70363 Valid intI1 1014 @BB745_RS29445@WP_000845048.1@ BB745_RS29445 1 69350 70363 | class 1 integron integrase IntI1	obs
0.716763	1	SHPU001.0321.00006.C001_00492 C ATG TAA 563548 564507 Valid EL161_RS02490 960 @WP_055646947.1@ EL161_RS02490 1 563548 564507 | integron integrase	obs
0.741894	1	ESCO001.0321.00278.P003_00024 D ATG TAG 24663 25676 Valid intI1 1014 @CR536_RS28260@WP_000845048.1@ CR536_RS28260 1 24663 25676 | class 1 integron integrase IntI1	obs
0.741894	1	ACBA002.0321.00218.P002_00025 D ATG TAG 18300 19313 Valid intI1 1014 @JWB56_RS19455@WP_000845054.1@ JWB56_RS19455 1 18300 19313 | class 1 integron integrase IntI1	obs
0.761273	1	AZSP003.0321.00001.C001_02903 C ATG TGA 3207440 3208435 Valid AzCIB_RS14225 996 @WP_050416498.1@ AzCIB_RS14225 1 3207440 3208435 | integron integrase	obs
0.741894	1	ESCO001.0321.00893.C001_00883 C ATG TAG 912603 913616 Valid intI1 1014 @H7R07_RS04410@WP_000845054.1@ H7R07_RS04410 1 912603 913616 | class 1 integron integrase IntI1	obs
0.758621	1	SALU001.0321.00001.C001_02065 D TTG TAA 2367278 2367820 Valid EZV72_RS10280 543 @WP_137167169.1@ EZV72_RS10280 1 2367278 2367820 | tyrosine-type recombinase/integrase	obs
0.740597	1	VICH002.0321.00026.C001_00008 D ATG TAG 6994 8007 Valid intI1 1014 @V060002_RS00055@WP_000845039.1@ V060002_RS00055 1 6994 8007 | class 1 integron integrase IntI1	obs
0.740597	1	ENHO001.0321.00042.P002_00133 C ATG TAG 129012 130025 Valid intI1 1014 @HK406_RS23125@WP_002075255.1@ HK406_RS23125 1 129012 130025 | class 1 integron integrase IntI1	obs
0.741894	1	ACBA002.0321.00007.C001_00283 C ATG TAG 289285 290298 Valid intI1 1014 @ABA1_RS18805@WP_000845054.1@ ABA1_RS18805 1 289285 290298 | class 1 integron integrase IntI1	obs
0.741894	1	CIPO001.0321.00012.P002_00061 D ATG TAG 52000 53013 Valid intI1 1014 @JLF48_RS24770@WP_000845054.1@ JLF48_RS24770 1 52000 53013 | class 1 integron integrase IntI1	obs
0.741894	1	KLPN001.0321.00495.P004_00093 C ATG TAG 67571 68584 Valid intI1 1014 @IS495_RS28890@WP_000845048.1@ IS495_RS28890 1 67571 68584 | class 1 integron integrase IntI1	obs
0.72	1	NISP009.0321.00001.C001_00364 C TTG TAA 308900 309868 Valid JG736_RS01820 969 @WP_201338041.1@ JG736_RS01820 1 308900 309868 | integron integrase	obs
0.740597	1	SAEN001.0321.00146.P002_00226 D ATG TAG 219961 220974 Valid intI1 1014 @H9N29_RS23750@WP_000845039.1@ H9N29_RS23750 1 219961 220974 | class 1 integron integrase IntI1	obs
0.745763	1	SHAM001.0321.00001.C001_01410 D ATG TGA 1643758 1644714 Valid SAMA_RS07065 957 @WP_011759470.1@ SAMA_RS07065 1 1643758 1644714 | integron integrase	obs
0.742228	1	ENHO001.0321.00102.P002_00078 C ATG TAG 62493 63506 Valid intI1 1014 @ECLTO80_RS24295@WP_000845048.1@ ECLTO80_RS24295 1 62493 63506 | class 1 integron integrase IntI1	obs
0.741894	1	PSAE003.0321.00003.C001_02437 C ATG TAG 2546302 2547315 Valid intI1 1014 @NCGM1984_RS12105@WP_000845048.1@ NCGM1984_RS12105 1 2546302 2547315 | class 1 integron integrase IntI1	obs
0.740597	1	ESCO001.0321.00146.P002_00007 C ATG TAG 6975 7988 Valid intI1 1014 @RG68_RS24570@WP_000845039.1@ RG68_RS24570 1 6975 7988 | class 1 integron integrase IntI1	obs
0.76217	1	SAEN001.0321.00005.P002_00332 C ATG TAA 296841 297818 Valid intI2 978 @BAR51_RS25560@WP_023994230.1@ BAR51_RS25560 1 296841 297818 | class 2 integron integrase IntI2	obs
0.741894	1	ESCO001.0321.00840.P002_00106 C ATG TAG 98605 99618 Valid intI1 1014 @HU676_RS24350@WP_000845048.1@ HU676_RS24350 1 98605 99618 | class 1 integron integrase IntI1	obs
0.741894	1	ENHO001.0321.00025.P002_00052 D ATG TAG 47994 49007 Valid intI1 1014 @FR837_RS22905@WP_000845048.1@ FR837_RS22905 1 47994 49007 | class 1 integron integrase IntI1	obs
0.742228	1	PSAE003.0321.00075.C001_02565 D ATG TAG 2645320 2646333 Valid intI1 1014 @CP913_RS13155@WP_000845048.1@ CP913_RS13155 1 2645320 2646333 | class 1 integron integrase IntI1	obs
0.742228	1	SAEN001.0321.00182.P002_00041 D ATG TAG 40824 41837 Valid intI1 1014 @AS586_RS00195@WP_000845048.1@ AS586_RS00195 1 40824 41837 | class 1 integron integrase IntI1	obs
0.724638	1	PSAR004.0321.00001.C001_01634 C ATG TAA 1794206 1795180 Valid INR88_RS08180 975 @WP_193987396.1@ INR88_RS08180 1 1794206 1795180 | integron integrase	obs
0.741894	1	ACSP019.0321.00001.P002_00160 C ATG TAG 182861 183874 Valid intI1 1014 @CDG62_RS01805@WP_000845054.1@ CDG62_RS01805 1 182861 183874 | class 1 integron integrase IntI1	obs
0.742228	1	SAEN001.0321.00008.P002_00061 D ATG TAG 54650 55663 Valid intI1 1014 @E8N16_RS23155@WP_000845048.1@ E8N16_RS23155 1 54650 55663 | class 1 integron integrase IntI1	obs
0.741894	1	ESCO001.0321.00918.C001_01265 D ATG TAG 1312091 1313104 Valid intI1 1014 @H7R47_RS06320@WP_000845048.1@ H7R47_RS06320 1 1312091 1313104 | class 1 integron integrase IntI1	obs
0.741894	1	KLPN001.0321.00560.P002_00031 C ATG TAG 30419 31432 Valid intI1 1014 @I6K49_RS25865@WP_000845048.1@ I6K49_RS25865 1 30419 31432 | class 1 integron integrase IntI1	obs
0.740597	1	KLPN001.0321.00724.P004_00073 D ATG TAG 42094 43107 Valid KPHS_p300730 1014 @YP_005221021.1@ KPHS_p300730 1 42094 43107 | class I integron integrase	obs
0.707214	1	WESP002.0321.00001.C001_03308 D ATG TAA 3826944 3827921 Valid IC757_RS16545 978 @WP_190975368.1@ IC757_RS16545 1 3826944 3827921 | integron integrase	obs
0.742228	1	PSAE003.0321.00120.C001_06220 D ATG TAG 6710906 6711919 Valid intI1 1014 @D7H65_RS31995@WP_000845048.1@ D7H65_RS31995 1 6710906 6711919 | class 1 integron integrase IntI1	obs
0.742228	1	AEHY001.0321.00010.C001_03245 D ATG TAG 3563573 3564586 Valid intI1 1014 @BFW41_RS16290@WP_000845048.1@ BFW41_RS16290 1 3563573 3564586 | class 1 integron integrase IntI1	obs
0.740597	1	SAEN001.0321.00369.P002_00153 C ATG TAG 158931 159944 Valid intI1 1014 @CTI29_RS26485@WP_000845039.1@ CTI29_RS26485 1 158931 159944 | class 1 integron integrase IntI1	obs
0.738444	1	NIAQ001.0321.00001.C001_00582 C ATG TGA 685892 687103 Valid CMV30_RS02905 1212 @WP_096057583.1@ CMV30_RS02905 1 685892 687103 | integron integrase	obs
0.742228	1	ESCO001.0321.00925.P004_00028 D ATG TAG 18055 19068 Valid intI1 1014 @H7R53_RS25225@WP_000845048.1@ H7R53_RS25225 1 18055 19068 | class 1 integron integrase IntI1	obs
0.741894	1	ESCO001.0321.01163.P002_00005 D ATG TAG 4551 5564 Valid intI1 1014 @EW035_RS23425@WP_000845048.1@ EW035_RS23425 1 4551 5564 | class 1 integron integrase IntI1	obs
0.749315	1	THBR001.0321.00001.C001_02826 D ATG TGA 2968228 2969217 Valid TBH_RS14075 990 @WP_041069513.1@ TBH_RS14075 1 2968228 2969217 | integron integrase	obs
0.766304	1	THSP030.0321.00001.C001_00009 C ATG TGA 7163 8101 Valid ICG51_RS00050 939 @WP_190280988.1@ ICG51_RS00050 1 7163 8101 | integron integrase	obs
0.741894	1	ENHO001.0321.00069.P002_00207 D ATG TAG 184207 185220 Valid intI1 1014 @H1D56_RS01040@WP_000845048.1@ H1D56_RS01040 1 184207 185220 | class 1 integron integrase IntI1	obs
0.741894	1	KLPN001.0321.00580.P003_00075 D ATG TAG 60281 61294 Valid intI1 1014 @JW304_RS00900@WP_000845048.1@ JW304_RS00900 1 60281 61294 | class 1 integron integrase IntI1	obs
0.742228	1	ENHO001.0321.00097.P002_00293 D ATG TAG 280336 281349 Valid intI1 1014 @JQL79_RS23875@WP_000845054.1@ JQL79_RS23875 1 280336 281349 | class 1 integron integrase IntI1	obs
0.741894	1	PRMI001.0321.00038.C001_03385 C ATG TAG 3638945 3639958 Valid intI1 1014 @HPT03_RS16935@WP_000845048.1@ HPT03_RS16935 1 3638945 3639958 | class 1 integron integrase IntI1	obs
0.732394	1	ACBA002.0321.00064.C001_00300 C ATG TGA 310704 311738 Valid CBI29_RS01550 1035 @WP_000845052.1@ CBI29_RS01550 1 310704 311738 | class 1 integron integrase IntI1	obs
0.740597	1	MOMO001.0321.00009.C001_03416 C ATG TAG 3556674 3557687 Valid intI1 1014 @GYM50_RS17070@WP_000845039.1@ GYM50_RS17070 1 3556674 3557687 | class 1 integron integrase IntI1	obs
0.742228	1	SAEN001.0321.00367.P003_00052 D ATG TAG 38682 39695 Valid intI1 1014 @CEP99_RS26060@WP_000845048.1@ CEP99_RS26060 1 38682 39695 | class 1 integron integrase IntI1	obs
0.741894	1	SAEN001.0321.00218.P002_00097 C ATG TAG 100857 101870 Valid intI1 1014 @CXR17_RS23595@WP_000845054.1@ CXR17_RS23595 1 100857 101870 | class 1 integron integrase IntI1	obs
0.741894	1	AECA002.0321.00004.C001_02238 D ATG TAG 2416685 2417698 Valid intI1 1014 @FCM34_RS11360@WP_000845048.1@ FCM34_RS11360 1 2416685 2417698 | class 1 integron integrase IntI1	obs
0.742228	1	ESCO001.0321.00981.P003_00060 D ATG TAG 45979 46992 Valid intI1 1014 @IMQ58_RS23075@WP_000845048.1@ IMQ58_RS23075 1 45979 46992 | class 1 integron integrase IntI1	obs
0.742228	1	KLPN001.0321.00574.P002_00083 D ATG TAG 80055 81068 Valid intI1 1014 @JT747_RS26495@WP_000845048.1@ JT747_RS26495 1 80055 81068 | class 1 integron integrase IntI1	obs
0.742228	1	KLPN001.0321.00080.P002_00101 D ATG TAG 101210 102223 Valid intI1 1014 @B8O09_RS28895@WP_000845048.1@ B8O09_RS28895 1 101210 102223 | class 1 integron integrase IntI1	obs
0.76217	1	SAEN001.0321.00139.P002_00219 C ATG TAA 234118 235095 Valid intI2 978 @H9L33_RS23630@WP_023994230.1@ H9L33_RS23630 1 234118 235095 | class 2 integron integrase IntI2	obs
0.740597	1	KLPN001.0321.00326.P002_00245 C ATG TAG 216517 217530 Valid intI1 1014 @GTH21_RS28195@WP_000845039.1@ GTH21_RS28195 1 216517 217530 | class 1 integron integrase IntI1	obs
0.749326	1	PSAL006.0321.00002.C001_01324 D ATG TGA 1383938 1384903 Valid JUH08_RS06625 966 @WP_203791671.1@ JUH08_RS06625 1 1383938 1384903 | integron integrase	obs
0.768229	1	XACA001.0321.00013.C001_00343 D ATG TGA 399365 400348 Valid XCCCN15_RS01760 984 @WP_040940430.1@ XCCCN15_RS01760 1 399365 400348 | integron integrase	obs
0.740597	1	KLPN001.0321.00003.P002_00195 C ATG TAG 190924 191937 Valid intI1 1014 @PMK1_RS28855@WP_000845039.1@ PMK1_RS28855 1 190924 191937 | class 1 integron integrase IntI1	obs
0.740597	1	AESP003.0321.00001.C001_04392 C ATG TAG 4679458 4680471 Valid intI1 1014 @C2U39_RS22020@WP_000845039.1@ C2U39_RS22020 1 4679458 4680471 | class 1 integron integrase IntI1	obs
0.741894	1	KLAE001.0321.00020.P002_00217 C ATG TAG 204972 205985 Valid intI1 1014 @GUU79_RS01065@WP_000845054.1@ GUU79_RS01065 1 204972 205985 | class 1 integron integrase IntI1	obs
0.741894	1	ENHO001.0321.00073.P002_00098 C ATG TAG 102249 103262 Valid intI1 1014 @JLF41_RS24300@WP_000845048.1@ JLF41_RS24300 1 102249 103262 | class 1 integron integrase IntI1	obs
0.741894	1	KLPN001.0321.00532.P003_00052 C ATG TAG 47193 48206 Valid intI1 1014 @JMZ78_RS28630@WP_000845048.1@ JMZ78_RS28630 1 47193 48206 | class 1 integron integrase IntI1	obs
0.741222	1	ESCO001.0321.01050.P003_00020 D ATG TAG 13156 14169 Valid intI1 1014 @GW576_RS23185@WP_156650796.1@ GW576_RS23185 1 13156 14169 | class 1 integron integrase IntI1	obs
0.740597	1	KLPN001.0321.00444.P002_00095 D ATG TAG 87928 88941 Valid intI1 1014 @HKJ75_RS25850@WP_000845039.1@ HKJ75_RS25850 1 87928 88941 | class 1 integron integrase IntI1	obs
0.731241	1	AECA002.0321.00004.C001_00336 C ATG TGA 369838 370812 Valid intI1 975 @FCM34_RS01725@WP_143236976.1@ FCM34_RS01725 1 369838 370812 | class 1 integron integrase IntI1	obs
0.740597	1	CISP004.0321.00001.P002_00207 D ATG TAG 205302 206315 Valid intI1 1014 @AN232_RS27655@WP_000845039.1@ AN232_RS27655 1 205302 206315 | class 1 integron integrase IntI1	obs
0.740597	1	KLQU001.0321.00047.P002_00058 D ATG TAG 46732 47745 Valid intI1 1014 @IT777_RS25215@WP_000845039.1@ IT777_RS25215 1 46732 47745 | class 1 integron integrase IntI1	obs
0.741894	1	KLPN001.0321.00371.P004_00034 C ATG TAG 36254 37267 Valid intI1 1014 @HUS00_RS28925@WP_000845048.1@ HUS00_RS28925 1 36254 37267 | class 1 integron integrase IntI1	obs
0.734783	1	VICH002.0321.00080.C001_00146 D ATG TAA 169518 170477 Valid HJ37_RS00745 960 @WP_000198593.1@ HJ37_RS00745 1 169518 170477 | integron integrase	obs
0.741894	1	ESCO001.0321.00121.P002_00216 D ATG TAG 190673 191686 Valid intI1 1014 @RG39_RS25555@WP_000845054.1@ RG39_RS25555 1 190673 191686 | class 1 integron integrase IntI1	obs
0.741894	1	ENHO001.0321.00028.P002_00052 D ATG TAG 47994 49007 Valid intI1 1014 @FR758_RS22940@WP_000845048.1@ FR758_RS22940 1 47994 49007 | class 1 integron integrase IntI1	obs
0.741894	1	ENHO001.0321.00014.P002_00154 D ATG TAG 128774 129787 Valid intI1 1014 @AXA51_RS25070@WP_000845054.1@ AXA51_RS25070 1 128774 129787 | class 1 integron integrase IntI1	obs
0.741894	1	ESCO001.0321.00993.P002_00137 C ATG TAG 116170 117183 Valid intI1 1014 @GVI77_RS23380@WP_000845048.1@ GVI77_RS23380 1 116170 117183 | class 1 integron integrase IntI1	obs
0.740597	1	KLPN001.0321.00083.P003_00020 D ATG TAG 15929 16942 Valid intI1 1014 @CAY64_RS00120@WP_000845039.1@ CAY64_RS00120 1 15929 16942 | class 1 integron integrase IntI1	obs
0.741894	1	KLPN001.0321.00500.P003_00002 C ATG TAG 527 1540 Valid intI1 1014 @IS499_RS28165@WP_000845048.1@ IS499_RS28165 1 527 1540 | class 1 integron integrase IntI1	obs
0.742228	1	SAEN001.0321.00033.P002_00187 D ATG TAG 176368 177381 Valid intI1 1014 @BAT93_RS23890@WP_000845048.1@ BAT93_RS23890 1 176368 177381 | class 1 integron integrase IntI1	obs
0.74026	1	PSAE003.0321.00180.C001_01118 D ATG TAG 1191254 1192267 Valid intI1 1014 @GEV42_RS05590@WP_002075255.1@ GEV42_RS05590 1 1191254 1192267 | class 1 integron integrase IntI1	obs
0.740597	1	PRST001.0321.00008.C001_00977 C ATG TAG 1104915 1105928 Valid intI1 1014 @G3A48_RS04905@WP_000845039.1@ G3A48_RS04905 1 1104915 1105928 | class 1 integron integrase IntI1	obs
0.740597	1	ENHO001.0321.00013.P003_00160 D ATG TAG 127129 128142 Valid intI1 1014 @AXA59_RS26820@WP_000845039.1@ AXA59_RS26820 1 127129 128142 | class 1 integron integrase IntI1	obs
0.718978	1	DESU003.0321.00001.C001_02920 C ATG TAA 3265227 3266411 Valid UWK_RS14575 1185 @WP_208598476.1@ UWK_RS14575 1 3265227 3266411 | integron integrase	obs
0.741894	1	ESCO001.0321.00424.C001_03800 C ATG TAG 3975593 3976606 Valid intI1 1014 @CSC23_RS21105@WP_000845054.1@ CSC23_RS21105 1 3975593 3976606 | class 1 integron integrase IntI1	obs
0.735537	1	KLPN001.0321.00050.P002_00069 D ATG TAG 61455 62414 Valid intI1 960 @BB746_RS28130@WP_073545622.1@ BB746_RS28130 1 61455 62414 | class 1 integron integrase IntI1	obs
0.740597	1	KLOX001.0321.00009.P003_00152 C ATG TAG 128895 129908 Valid intI1 1014 @C2U42_RS02515@WP_000845039.1@ C2U42_RS02515 1 128895 129908 | class 1 integron integrase IntI1	obs
0.741894	1	PSFU002.0321.00002.P003_00047 D ATG TAG 38262 39275 Valid intI1 1014 @IYR97_RS23115@WP_000845048.1@ IYR97_RS23115 1 38262 39275 | class 1 integron integrase IntI1	obs
0.704023	1	DEOV001.0321.00002.C001_06365 C ATG TGA 7252653 7253642 Valid GN112_RS31750 990 @WP_155314262.1@ GN112_RS31750 1 7252653 7253642 | integron integrase	obs
0.741894	1	KLPN001.0321.00217.P003_00042 C ATG TAG 40965 41978 Valid intI1 1014 @DA795_RS26960@WP_000845048.1@ DA795_RS26960 1 40965 41978 | class 1 integron integrase IntI1	obs
0.742228	1	PSAE003.0321.00178.C001_02760 C ATG TAG 2894439 2895452 Valid intI1 1014 @HPT07_RS13805@WP_000845048.1@ HPT07_RS13805 1 2894439 2895452 | class 1 integron integrase IntI1	obs
0.740597	1	ESCO001.0321.01554.P003_00046 D ATG TAG 42446 43459 Valid intI1 1014 @C7X15_RS25775@WP_000845039.1@ C7X15_RS25775 1 42446 43459 | class 1 integron integrase IntI1	obs
0.741894	1	CIFR005.0321.00122.P002_00068 C ATG TAG 53713 54726 Valid intI1 1014 @CFNIH1_RS24695@WP_000845048.1@ CFNIH1_RS24695 1 53713 54726 | class 1 integron integrase IntI1	obs
0.747382	1	DISP004.0321.00001.P002_00231 D ATG TGA 237107 238114 Valid G7047_RS30620 1008 @WP_166312465.1@ G7047_RS30620 1 237107 238114 | integron integrase	obs
0.741894	1	PSAE003.0321.00065.C001_02577 C ATG TAG 2687326 2688339 Valid intI1 1014 @CDL16_RS13185@WP_000845048.1@ CDL16_RS13185 1 2687326 2688339 | class 1 integron integrase IntI1	obs
0.743855	1	ESCO001.0321.00771.C001_04032 C ATG TAG 4151356 4152369 Valid intI1 1014 @HF527_RS20165@WP_168725357.1@ HF527_RS20165 1 4151356 4152369 | class 1 integron integrase IntI1	obs
0.742228	1	SAEN001.0321.00270.P002_00223 D ATG TAG 208860 209873 Valid intI1 1014 @SM221186_RS25655@WP_000845048.1@ SM221186_RS25655 1 208860 209873 | class 1 integron integrase IntI1	obs
0.741894	1	KLPN001.0321.00581.P002_00051 C ATG TAG 61945 62958 Valid intI1 1014 @JW306_RS00780@WP_000845048.1@ JW306_RS00780 1 61945 62958 | class 1 integron integrase IntI1	obs
0.742228	1	ESCO001.0321.00234.P002_00121 D ATG TAG 112811 113824 Valid intI1 1014 @CNQ53_RS00745@WP_000845048.1@ CNQ53_RS00745 1 112811 113824 | class 1 integron integrase IntI1	obs
0.75	1	KLSP015.0321.00001.P005_00053 D ATG TAA 41608 42513 Valid HV204_RS32950 906 @WP_181486569.1@ HV204_RS32950 1 41608 42513 | integron integrase	obs
0.741894	1	ESCO001.0321.00345.P002_00061 C ATG TAG 66918 67931 Valid intI1 1014 @BWI88_RS25715@WP_000845048.1@ BWI88_RS25715 1 66918 67931 | class 1 integron integrase IntI1	obs
0.741222	1	MOMO001.0321.00021.C001_01953 C ATG TAG 2005538 2006551 Valid intI1 1014 @F3L16_RS09805@WP_165894610.1@ F3L16_RS09805 1 2005538 2006551 | class 1 integron integrase IntI1	obs
0.741894	1	AECA002.0321.00006.C001_02024 C ATG TAG 2138431 2139444 Valid intI1 1014 @GWG05_RS10125@WP_000845048.1@ GWG05_RS10125 1 2138431 2139444 | class 1 integron integrase IntI1	obs
0.740597	1	CIFR005.0321.00013.P004_00113 D ATG TAG 92673 93686 Valid intI1 1014 @AM363_RS03780@WP_000845039.1@ AM363_RS03780 1 92673 93686 | class 1 integron integrase IntI1	obs
0.743523	1	PSAE003.0321.00065.C001_04747 D ATG TAG 5020881 5021894 Valid intI1 1014 @CDL16_RS24330@WP_000845048.1@ CDL16_RS24330 1 5020881 5021894 | class 1 integron integrase IntI1	obs
0.741894	1	ESCO001.0321.00088.P003_00029 D ATG TAG 25726 26739 Valid intI1 1014 @BSG21_RS25920@WP_071940814.1@ BSG21_RS25920 1 25726 26739 | class 1 integron integrase IntI1	obs
0.682243	1	TRPH001.0321.00005.V001_00590 C ATG TGA 704593 705858 Valid FUT79_RS03095 1266 @WP_148879597.1@ FUT79_RS03095 1 704593 705858 | integron integrase	obs
0.743523	1	PSAE003.0321.00065.C001_03490 D ATG TAG 3668577 3669590 Valid intI1 1014 @CDL16_RS17875@WP_000845048.1@ CDL16_RS17875 1 3668577 3669590 | class 1 integron integrase IntI1	obs
0.741894	1	ACBA002.0321.00226.C001_02544 C ATG TAG 2659837 2660850 Valid intI1 1014 @H1I70_RS12720@WP_000845054.1@ H1I70_RS12720 1 2659837 2660850 | class 1 integron integrase IntI1	obs
0.741894	1	PRTE001.0321.00005.P002_00197 D ATG TAG 176746 177759 Valid intI1 1014 @HND96_RS19490@WP_000845048.1@ HND96_RS19490 1 176746 177759 | class 1 integron integrase IntI1	obs
0.742228	1	KLMI001.0321.00009.P002_00108 C ATG TAG 94356 95369 Valid intI1 1014 @FOB55_RS30345@WP_000845048.1@ FOB55_RS30345 1 94356 95369 | class 1 integron integrase IntI1	obs
0.701909	1	MENI001.0321.00001.C001_00872 C ATG TAA 927257 928222 Valid Q7A_RS04405 966 @WP_014706128.1@ Q7A_RS04405 1 927257 928222 | integron integrase	obs
0.740597	1	ESCO001.0321.00791.P005_00027 C ATG TAG 25468 26481 Valid intI1 1014 @HJD21_RS23195@WP_000845039.1@ HJD21_RS23195 1 25468 26481 | class 1 integron integrase IntI1	obs
0.741894	1	PSSP115.0321.00001.C001_00756 C ATG TAG 812603 813616 Valid intI1 1014 @GEV38_RS03780@WP_000845048.1@ GEV38_RS03780 1 812603 813616 | class 1 integron integrase IntI1	obs
0.740597	1	KLPN001.0321.00674.P002_00055 D ATG TAG 44971 45984 Valid intI1 1014 @AM475_RS25985@WP_000845039.1@ AM475_RS25985 1 44971 45984 | class 1 integron integrase IntI1	obs
0.742228	1	SAEN001.0321.00131.C001_00015 C ATG TAG 16858 17871 Valid intI1 1014 @GJS36_RS00075@WP_000845048.1@ GJS36_RS00075 1 16858 17871 | class 1 integron integrase IntI1	obs
0.741894	1	KLPN001.0321.00732.P003_00067 C ATG TAG 53724 54737 Valid intI1 1014 @KPNIH27_RS26525@WP_000845048.1@ KPNIH27_RS26525 1 53724 54737 | class 1 integron integrase IntI1	obs
0.741894	1	KLPN001.0321.00641.P002_00018 C ATG TAG 16904 17917 Valid intI1 1014 @JMW73_RS24960@WP_000845048.1@ JMW73_RS24960 1 16904 17917 | class 1 integron integrase IntI1	obs
0.743523	1	KLPN001.0321.00039.P004_00013 C ATG TAG 11190 12203 Valid intI1 1014 @ACG94_RS27850@WP_059476540.1@ ACG94_RS27850 1 11190 12203 | class 1 integron integrase IntI1	obs
0.739079	1	SAEN001.0321.00201.C001_01575 C ATG TGA 1660165 1661283 Valid B6N51_RS08330 1119 @WP_000845049.1@ B6N51_RS08330 1 1660165 1661283 | class 1 integron integrase IntI1	obs
0.740597	1	KLPN001.0321.00170.P002_00049 C ATG TAG 44968 45981 Valid intI1 1014 @CR230_RS27155@WP_000845039.1@ CR230_RS27155 1 44968 45981 | class 1 integron integrase IntI1	obs
0.715542	1	BEMA001.0321.00001.C001_01926 D ATG TAA 2074704 2075663 Valid HF888_RS09630 960 @WP_007017110.1@ HF888_RS09630 1 2074704 2075663 | integron integrase	obs
0.741894	1	ESCO001.0321.00853.P002_00031 D ATG TAG 22955 23968 Valid intI1 1014 @FJI53_RS23495@WP_000845048.1@ FJI53_RS23495 1 22955 23968 | class 1 integron integrase IntI1	obs
0.741894	1	KLPN001.0321.00696.P002_00096 C ATG TAG 84037 85050 Valid CLQ46_RS00480 1014 @WP_000845048.1@ CLQ46_RS00480 1 84037 85050 | class 1 integron integrase IntI1	obs
0.741894	1	ENCL002.0321.00003.P002_00124 C ATG TAG 122919 123932 Valid intI1 1014 @DBR02_RS24200@WP_000845054.1@ DBR02_RS24200 1 122919 123932 | class 1 integron integrase IntI1	obs
0.741894	1	KLAE001.0321.00020.C001_04389 C ATG TAG 4599284 4600297 Valid intI1 1014 @GUU79_RS23530@WP_000845054.1@ GUU79_RS23530 1 4599284 4600297 | class 1 integron integrase IntI1	obs
0.740597	1	KLPN001.0321.00263.P003_00064 C ATG TAG 51002 52015 Valid intI1 1014 @D3H40_RS28745@WP_000845039.1@ D3H40_RS28745 1 51002 52015 | class 1 integron integrase IntI1	obs
0.732475	1	VIFL001.0321.00006.C002_01157 D ATG TAA 1219500 1220459 Valid GPY10_RS20525 960 @WP_102969829.1@ GPY10_RS20525 1 1219500 1220459 | integron integrase	obs
0.741894	1	SAEN001.0321.00596.P002_00117 D ATG TAG 114866 115879 Valid intI1 1014 @HEC76_RS23730@WP_000845048.1@ HEC76_RS23730 1 114866 115879 | class 1 integron integrase IntI1	obs
0.742228	1	ESCO001.0321.00562.P003_00004 C ATG TAG 3403 4416 Valid intI1 1014 @E4Z89_RS24595@WP_000845048.1@ E4Z89_RS24595 1 3403 4416 | class 1 integron integrase IntI1	obs
0.740597	1	KLPN001.0321.00722.P002_00044 C ATG TAG 49901 50914 Valid intI1 1014 @KPNIH10_RS27585@WP_000845039.1@ KPNIH10_RS27585 1 49901 50914 | class 1 integron integrase IntI1	obs
0.741894	1	ACBA002.0321.00199.C001_02721 D ATG TAG 2805828 2806841 Valid intI1 1014 @FQZ17_RS13605@WP_000845054.1@ FQZ17_RS13605 1 2805828 2806841 | class 1 integron integrase IntI1	obs
0.741894	1	ACBA002.0321.00076.C001_02162 C ATG TAG 2300877 2301890 Valid intI1 1014 @AM457_RS10945@WP_000845054.1@ AM457_RS10945 1 2300877 2301890 | class 1 integron integrase IntI1	obs
0.774406	1	GEAU001.0321.00001.C001_03601 C ATG TAG 4147577 4148539 Valid GAU_RS18025 963 @WP_015895341.1@ GAU_RS18025 1 4147577 4148539 | integron integrase	obs
0.740597	1	SAEN001.0321.00406.P003_00095 C ATG TAG 79041 80054 Valid intI1 1014 @HEC90_RS25245@WP_000845039.1@ HEC90_RS25245 1 79041 80054 | class 1 integron integrase IntI1	obs
0.742228	1	CIFR005.0321.00035.P003_00157 C ATG TAG 127297 128310 Valid intI1 1014 @GZS04_RS24790@WP_000845048.1@ GZS04_RS24790 1 127297 128310 | class 1 integron integrase IntI1	obs
0.741894	1	ESCO001.0321.01027.C001_01156 D ATG TAG 1204075 1205088 Valid intI1 1014 @JNN37_RS05780@WP_000845048.1@ JNN37_RS05780 1 1204075 1205088 | class 1 integron integrase IntI1	obs
0.741894	1	PSAE003.0321.00172.P002_00427 D ATG TAG 384477 385490 Valid intI1 1014 @GIY05_RS33820@WP_000845054.1@ GIY05_RS33820 1 384477 385490 | class 1 integron integrase IntI1	obs
0.741894	1	KLPN001.0321.00488.P002_00083 C ATG TAG 76626 77639 Valid intI1 1014 @IOD25_RS26185@WP_000845048.1@ IOD25_RS26185 1 76626 77639 | class 1 integron integrase IntI1	obs
0.740597	1	KLQU001.0321.00041.P002_00167 C ATG TAG 142942 143955 Valid intI1 1014 @I5M56_RS25955@WP_000845039.1@ I5M56_RS25955 1 142942 143955 | class 1 integron integrase IntI1	obs
0.740597	1	KLPN001.0321.00690.P002_00095 D ATG TAG 87228 88241 Valid intI1 1014 @CI103_RS26975@WP_000845039.1@ CI103_RS26975 1 87228 88241 | class 1 integron integrase IntI1	obs
0.738764	1	ALAU001.0321.00001.C001_00557 D ATG TAA 632890 633858 Valid EP13_RS02780 969 @WP_044055898.1@ EP13_RS02780 1 632890 633858 | integron integrase	obs
0.741894	1	ESCO001.0321.00219.P002_00126 C ATG TAG 126063 127076 Valid intI1 1014 @CE141_RS25590@WP_000845054.1@ CE141_RS25590 1 126063 127076 | class 1 integron integrase IntI1	obs
0.741894	1	ENHO001.0321.00093.P002_00324 D ATG TAG 301436 302449 Valid intI1 1014 @JQL73_RS24145@WP_000845048.1@ JQL73_RS24145 1 301436 302449 | class 1 integron integrase IntI1	obs
0.741894	1	ENCL005.0321.00010.P003_00003 C ATG TAG 3640 4653 Valid intI1 1014 @GJ694_RS24380@WP_000845048.1@ GJ694_RS24380 1 3640 4653 | class 1 integron integrase IntI1	obs
0.741894	1	KLMI001.0321.00004.C001_05342 C ATG TAG 5620760 5621773 Valid intI1 1014 @CF000_RS27515@WP_000845048.1@ CF000_RS27515 1 5620760 5621773 | class 1 integron integrase IntI1	obs
0.741894	1	ESCO001.0321.00618.P002_00081 C ATG TAG 67773 68786 Valid intI1 1014 @E3Z24_RS23855@WP_000845048.1@ E3Z24_RS23855 1 67773 68786 | class 1 integron integrase IntI1	obs
0.741894	1	RAOR001.0321.00013.P003_00052 C ATG TAG 46872 47885 Valid intI1 1014 @H7R88_RS27360@WP_000845054.1@ H7R88_RS27360 1 46872 47885 | class 1 integron integrase IntI1	obs
0.742228	1	ENHO001.0321.00108.P002_00163 C ATG TAG 155294 156307 Valid intI1 1014 @IE977_RS23885@WP_000845048.1@ IE977_RS23885 1 155294 156307 | class 1 integron integrase IntI1	obs
0.741894	1	ESCO001.0321.00461.P002_00156 D ATG TAG 125389 126402 Valid intI1 1014 @AXA56_RS24740@WP_000845054.1@ AXA56_RS24740 1 125389 126402 | class 1 integron integrase IntI1	obs
0.742228	1	PSPU001.0321.00010.P002_00018 D ATG TAG 15399 16412 Valid intI1 1014 @IEC33019_RS00100@WP_000845048.1@ IEC33019_RS00100 1 15399 16412 | class 1 integron integrase IntI1	obs
0.741894	1	ESCO001.0321.00161.P002_00066 D ATG TAG 50740 51753 Valid intI1 1014 @BE959_RS00705@WP_000845048.1@ BE959_RS00705 1 50740 51753 | class 1 integron integrase IntI1	obs
0.742228	1	ENHO001.0321.00010.P002_00023 C ATG TAG 24539 25552 Valid intI1 1014 @CAL61_RS22835@WP_000845048.1@ CAL61_RS22835 1 24539 25552 | class 1 integron integrase IntI1	obs
0.741894	1	KLQU001.0321.00028.P004_00021 C ATG TAG 13408 14421 Valid intI1 1014 @H7R86_RS28960@WP_000845054.1@ H7R86_RS28960 1 13408 14421 | class 1 integron integrase IntI1	obs
0.743523	1	PSAE003.0321.00087.C001_02188 D ATG TAG 2323794 2324807 Valid intI1 1014 @CSB90_RS11110@WP_000845048.1@ CSB90_RS11110 1 2323794 2324807 | class 1 integron integrase IntI1	obs
0.740597	1	KLPN001.0321.00093.P003_00192 D ATG TAG 162009 163022 Valid intI1 1014 @AM367_RS30000@WP_000845039.1@ AM367_RS30000 1 162009 163022 | class 1 integron integrase IntI1	obs
0.741894	1	ESCO001.0321.00450.P002_00230 C ATG TAG 219217 220230 Valid intI1 1014 @DTO54_RS27485@WP_000845048.1@ DTO54_RS27485 1 219217 220230 | class 1 integron integrase IntI1	obs
0.740597	1	SASP014.0321.00001.P004_00029 D ATG TAG 25204 26217 Valid intI1 1014 @GQN55_RS01215@WP_000845039.1@ GQN55_RS01215 1 25204 26217 | class 1 integron integrase IntI1	obs
0.741894	1	ESCO001.0321.01037.C001_01227 D ATG TAG 1271692 1272705 Valid intI1 1014 @JNN60_RS06135@WP_000845048.1@ JNN60_RS06135 1 1271692 1272705 | class 1 integron integrase IntI1	obs
0.741894	1	ENHO001.0321.00074.P002_00091 C ATG TAG 77656 78669 Valid intI1 1014 @GUY47_RS24645@WP_000845048.1@ GUY47_RS24645 1 77656 78669 | class 1 integron integrase IntI1	obs
0.740597	1	SAEN001.0321.00909.C001_04006 C ATG TAG 4080308 4081321 Valid intI1 1014 @FGO77_RS20340@WP_000845039.1@ FGO77_RS20340 1 4080308 4081321 | class 1 integron integrase IntI1	obs
0.742228	1	PSAE003.0321.00075.C001_04569 C ATG TAG 4853426 4854439 Valid intI1 1014 @CP913_RS23530@WP_000845048.1@ CP913_RS23530 1 4853426 4854439 | class 1 integron integrase IntI1	obs
0.742228	1	MOMO001.0321.00017.C001_03893 D ATG TAG 4003575 4004588 Valid intI1 1014 @JW297_RS19835@WP_000845048.1@ JW297_RS19835 1 4003575 4004588 | class 1 integron integrase IntI1	obs
0.698507	1	HYCR002.0321.00001.C001_01398 D ATG TAA 1453423 1454388 Valid GHNINEIG_RS06985 966 @WP_135795984.1@ GHNINEIG_RS06985 1 1453423 1454388 | integron integrase	obs
0.740597	1	ESCO001.0321.00394.P002_00049 D ATG TAG 34781 35794 Valid intI1 1014 @AYN27_RS30240@WP_000845039.1@ AYN27_RS30240 1 34781 35794 | class 1 integron integrase IntI1	obs
0.741894	1	KLPN001.0321.00537.P006_00015 C ATG TAG 16495 17508 Valid intI1 1014 @IFY68_RS30255@WP_000845048.1@ IFY68_RS30255 1 16495 17508 | class 1 integron integrase IntI1	obs
0.741894	1	KLPN001.0321.00213.P002_00156 D ATG TAG 135371 136384 Valid intI1 1014 @CJ256_RS27310@WP_000845048.1@ CJ256_RS27310 1 135371 136384 | class 1 integron integrase IntI1	obs
0.740597	1	ENHO001.0321.00011.P003_00060 C ATG TAG 42676 43689 Valid intI1 1014 @DPF84_RS24390@WP_000845039.1@ DPF84_RS24390 1 42676 43689 | class 1 integron integrase IntI1	obs
0.758717	1	OBAL001.0321.00005.C001_01458 C ATG TAA 1545830 1546807 Valid intI2 978 @AKN90_RS07210@WP_053106192.1@ AKN90_RS07210 1 1545830 1546807 | class 2 integron integrase IntI2	obs
0.742228	1	KLVA001.0321.00023.P002_00364 D ATG TAG 338146 339159 Valid intI1 1014 @IAP99_RS29205@WP_000845048.1@ IAP99_RS29205 1 338146 339159 | class 1 integron integrase IntI1	obs
0.770323	1	ACSP030.0321.00001.C001_03418 C ATG TGA 3555809 3556807 Valid AJS_RS16710 999 @WP_011806484.1@ AJS_RS16710 1 3555809 3556807 | integron integrase	obs
0.744382	1	HASP001.0321.00001.C001_01563 C ATG TAG 1702495 1703439 Valid BB497_RS07835 945 @WP_009095877.1@ BB497_RS07835 1 1702495 1703439 | integron integrase	obs
0.741894	1	VIAL002.0321.00017.P004_00156 D ATG TAG 128026 129039 Valid intI1 1014 @GPY59_RS25260@WP_000845048.1@ GPY59_RS25260 1 128026 129039 | class 1 integron integrase IntI1	obs
0.741894	1	ENHO001.0321.00078.P002_00115 C ATG TAG 117241 118254 Valid intI1 1014 @GVI66_RS23960@WP_000845048.1@ GVI66_RS23960 1 117241 118254 | class 1 integron integrase IntI1	obs
0.741894	1	SEMA003.0321.00063.P003_00032 C ATG TAG 22130 23143 Valid intI1 1014 @SM39_RS24450@WP_000845048.1@ SM39_RS24450 1 22130 23143 | class 1 integron integrase IntI1	obs
0.74026	1	AECA002.0321.00018.C001_02332 D ATG TAG 2468263 2469276 Valid intI1 1014 @JSX26_RS11660@WP_203762036.1@ JSX26_RS11660 1 2468263 2469276 | class 1 integron integrase IntI1	obs
0.741894	1	ENCL002.0321.00003.P002_00096 C ATG TAG 101091 102104 Valid intI1 1014 @DBR02_RS24045@WP_000845054.1@ DBR02_RS24045 1 101091 102104 | class 1 integron integrase IntI1	obs
0.741894	1	CIFR005.0321.00092.P002_00212 C ATG TAG 194024 195037 Valid intI1 1014 @H1014_RS26010@WP_000845054.1@ H1014_RS26010 1 194024 195037 | class 1 integron integrase IntI1	obs
0.741894	1	KLPN001.0321.00551.P004_00012 D ATG TAG 8843 9856 Valid intI1 1014 @I6K60_RS26700@WP_000845048.1@ I6K60_RS26700 1 8843 9856 | class 1 integron integrase IntI1	obs
0.723741	1	SAKU001.0321.00001.C001_01037 C ATG TAA 1081949 1082908 Valid FCN78_RS05190 960 @WP_077658881.1@ FCN78_RS05190 1 1081949 1082908 | integron integrase	obs
0.703597	1	ROSP013.0321.00001.C001_00873 D CTG TGA 1042519 1043463 Valid ROSERS_RS24725 945 @WP_198136387.1@ ROSERS_RS24725 1 1042519 1043463 | integron integrase	obs
0.741894	1	PRMI001.0321.00039.C001_00553 D ATG TAG 625682 626695 Valid intI1 1014 @HNE06_RS02770@WP_000845054.1@ HNE06_RS02770 1 625682 626695 | class 1 integron integrase IntI1	obs
0.740597	1	AEHY001.0321.00012.P002_00044 C ATG TAG 39754 40767 Valid intI1 1014 @E4625_RS24420@WP_000845039.1@ E4625_RS24420 1 39754 40767 | class 1 integron integrase IntI1	obs
0.666271	1	THIN001.0321.00001.C001_01390 D ATG TAA 1432682 1433932 Valid THEIN_RS06935 1251 @WP_013907973.1@ THEIN_RS06935 1 1432682 1433932 | integron integrase	obs
0.741894	1	SAEN001.0321.00551.P002_00017 C ATG TAG 15260 16273 Valid intI1 1014 @HFU35_RS23875@WP_000845054.1@ HFU35_RS23875 1 15260 16273 | class 1 integron integrase IntI1	obs
0.741894	1	ACBA002.0321.00068.C001_01167 C ATG TAG 1215800 1216813 Valid intI1 1014 @AYP_RS05985@WP_000845054.1@ AYP_RS05985 1 1215800 1216813 | class 1 integron integrase IntI1	obs
0.741894	1	ESCO001.0321.00210.P003_00080 D ATG TAG 61106 62119 Valid intI1 1014 @AM375_RS00445@WP_000845048.1@ AM375_RS00445 1 61106 62119 | class 1 integron integrase IntI1	obs
0.739079	1	ESCO001.0321.00696.P003_00005 C ATG TGA 4341 5459 Valid C5F72_RS26195 1119 @WP_000845049.1@ C5F72_RS26195 1 4341 5459 | class 1 integron integrase IntI1	obs
0.740597	1	PSAE003.0321.00103.C001_00339 C ATG TAG 351038 352051 Valid intI1 1014 @AM489_RS01730@WP_000845039.1@ AM489_RS01730 1 351038 352051 | class 1 integron integrase IntI1	obs
0.741894	1	ESCO001.0321.00176.P002_00094 D ATG TAG 75155 76168 Valid intI1 1014 @AM365_RS26615@WP_000845048.1@ AM365_RS26615 1 75155 76168 | class 1 integron integrase IntI1	obs
0.742228	1	CIFR005.0321.00058.P004_00053 C ATG TAG 45281 46294 Valid intI1 1014 @HV198_RS25810@WP_000845048.1@ HV198_RS25810 1 45281 46294 | class 1 integron integrase IntI1	obs
0.752247	1	AZCO001.0321.00001.C001_03495 C ATG TGA 3808745 3809770 Valid CEW83_RS17345 1026 @WP_108950462.1@ CEW83_RS17345 1 3808745 3809770 | integron integrase	obs
0.735874	1	THSP012.0321.00001.C001_03529 D ATG TGA 3965901 3966914 Valid CCZ27_RS17375 1014 @WP_096450283.1@ CCZ27_RS17375 1 3965901 3966914 | integron integrase	obs
0.740597	1	KLOX001.0321.00001.P003_00005 D ATG TAG 4233 5246 Valid intI1 1014 @AB181_RS01875@WP_000845039.1@ AB181_RS01875 1 4233 5246 | class 1 integron integrase IntI1	obs
0.741894	1	PSAE003.0321.00090.C001_03169 C ATG TAG 3404496 3405509 Valid intI1 1014 @CSB94_RS16185@WP_000845048.1@ CSB94_RS16185 1 3404496 3405509 | class 1 integron integrase IntI1	obs
0.742228	1	CIFR005.0321.00038.P003_00036 D ATG TAG 31135 32148 Valid intI1 1014 @HXS83_RS28120@WP_000845048.1@ HXS83_RS28120 1 31135 32148 | class 1 integron integrase IntI1	obs
0.741894	1	SAEN001.0321.00626.P002_00101 C ATG TAG 93785 94798 Valid intI1 1014 @HFQ88_RS24065@WP_000845048.1@ HFQ88_RS24065 1 93785 94798 | class 1 integron integrase IntI1	obs
0.741894	1	ESCO001.0321.01575.P003_00035 D ATG TAG 26453 27466 Valid intI1 1014 @FYA02_RS26045@WP_000845048.1@ FYA02_RS26045 1 26453 27466 | class 1 integron integrase IntI1	obs
0.741894	1	ESCO001.0321.00480.P002_00022 D ATG TAG 13933 14946 Valid intI1 1014 @EDM51_RS00475@WP_000845048.1@ EDM51_RS00475 1 13933 14946 | class 1 integron integrase IntI1	obs
0.767409	1	VISP005.0321.00001.C001_01717 D ATG TAA 1901777 1902739 Valid DBX26_RS08780 963 @WP_118118813.1@ DBX26_RS08780 1 1901777 1902739 | integron integrase	obs
0.740597	1	KLPN001.0321.00163.C001_04720 C ATG TAG 4796591 4797604 Valid intI1 1014 @AA595_RS24250@WP_000845039.1@ AA595_RS24250 1 4796591 4797604 | class 1 integron integrase IntI1	obs
0.741894	1	SAEN001.0321.00598.P002_00063 D ATG TAG 50649 51662 Valid intI1 1014 @DV102_RS23295@WP_000845048.1@ DV102_RS23295 1 50649 51662 | class 1 integron integrase IntI1	obs
0.740597	1	SAEN001.0321.00607.C001_00283 C ATG TAG 317222 318235 Valid intI1 1014 @FZX11_RS01425@WP_000845039.1@ FZX11_RS01425 1 317222 318235 | class 1 integron integrase IntI1	obs
0.741894	1	ACBA002.0321.00069.C001_02480 D ATG TAG 2610711 2611724 Valid intI1 1014 @CTZ20_RS12545@WP_000845054.1@ CTZ20_RS12545 1 2610711 2611724 | class 1 integron integrase IntI1	obs
0.743523	1	ESCO001.0321.00619.P002_00017 D ATG TAG 22680 23693 Valid intI1 1014 @FPV29_RS23090@WP_000845048.1@ FPV29_RS23090 1 22680 23693 | class 1 integron integrase IntI1	obs
0.740597	1	KLPN001.0321.00737.P002_00284 C ATG TAG 269591 270604 Valid intI1 1014 @Q770_RS27550@WP_000845039.1@ Q770_RS27550 1 269591 270604 | class 1 integron integrase IntI1	obs
0.740597	1	KLPN001.0321.00629.P002_00086 D ATG TAG 83066 84079 Valid intI1 1014 @JMW70_RS26335@WP_000845039.1@ JMW70_RS26335 1 83066 84079 | class 1 integron integrase IntI1	obs
0.741894	1	KLPN001.0321.00616.P002_00160 C ATG TAG 162913 163926 Valid intI1 1014 @JMW41_RS26830@WP_000845048.1@ JMW41_RS26830 1 162913 163926 | class 1 integron integrase IntI1	obs
0.741894	1	LESP008.0321.00001.P002_00279 D ATG TAG 259427 260440 Valid intI1 1014 @C3F35_RS26185@WP_000845054.1@ C3F35_RS26185 1 259427 260440 | class 1 integron integrase IntI1	obs
0.742228	1	AEHY001.0321.00007.C001_02234 C ATG TAG 2396133 2397146 Valid intI1 1014 @BOQ57_RS11245@WP_000845048.1@ BOQ57_RS11245 1 2396133 2397146 | class 1 integron integrase IntI1	obs
0.767253	1	MESP018.0321.00001.C001_01199 D ATG TAG 1272408 1273364 Valid C6568_RS06000 957 @WP_199792833.1@ C6568_RS06000 1 1272408 1273364 | integron integrase	obs
0.741894	1	KLPN001.0321.00319.P003_00003 C ATG TAG 3042 4055 Valid intI1 1014 @FA958_RS29380@WP_000845048.1@ FA958_RS29380 1 3042 4055 | class 1 integron integrase IntI1	obs
0.755747	1	PSSP005.0321.00001.C001_01490 C ATG TAA 1740908 1741864 Valid GDK41_RS07440 957 @WP_152085811.1@ GDK41_RS07440 1 1740908 1741864 | integron integrase	obs
0.741894	1	ESCO001.0321.01055.P002_00117 C ATG TAG 107307 108320 Valid intI1 1014 @BW707_RS25745@WP_000845048.1@ BW707_RS25745 1 107307 108320 | class 1 integron integrase IntI1	obs
0.706812	1	MESP014.0321.00001.C001_03596 D ATG TAA 4115276 4116715 Valid CS064_RS18355 1440 @WP_125219960.1@ CS064_RS18355 1 4115276 4116715 | integron integrase	obs
0.741894	1	KLPN001.0321.00497.P004_00090 C ATG TAG 64864 65877 Valid intI1 1014 @IS494_RS29160@WP_000845048.1@ IS494_RS29160 1 64864 65877 | class 1 integron integrase IntI1	obs
0.741894	1	SAEN001.0321.00201.P002_00157 D ATG TAG 146955 147968 Valid intI1 1014 @B6N51_RS24910@WP_000845048.1@ B6N51_RS24910 1 146955 147968 | class 1 integron integrase IntI1	obs
0.740597	1	KLPN001.0321.00438.P003_00003 C ATG TAG 1147 2160 Valid intI1 1014 @H7R40_RS27430@WP_002075255.1@ H7R40_RS27430 1 1147 2160 | class 1 integron integrase IntI1	obs
0.741894	1	KLPN001.0321.00363.P004_00009 D ATG TAG 7403 8416 Valid intI1 1014 @HUS01_RS28825@WP_000845048.1@ HUS01_RS28825 1 7403 8416 | class 1 integron integrase IntI1	obs
0.741894	1	SAEN001.0321.00238.P002_00018 C ATG TAG 16858 17871 Valid intI1 1014 @HFR18_RS23430@WP_000845054.1@ HFR18_RS23430 1 16858 17871 | class 1 integron integrase IntI1	obs
0.741894	1	KLPN001.0321.00091.P005_00030 C ATG TAG 27709 28722 Valid intI1 1014 @AM360_RS29835@WP_000845048.1@ AM360_RS29835 1 27709 28722 | class 1 integron integrase IntI1	obs
0.741894	1	PSAE003.0321.00096.C001_05689 C ATG TAG 6176944 6177957 Valid intI1 1014 @CSC31_RS29130@WP_000845048.1@ CSC31_RS29130 1 6176944 6177957 | class 1 integron integrase IntI1	obs
0.76367	1	PEAG001.0321.00001.C001_02161 D ATG TAA 2452595 2454022 Valid E2H98_RS10795 1428 @WP_133589345.1@ E2H98_RS10795 1 2452595 2454022 | integron integrase	obs
0.742228	1	PSAE003.0321.00219.C001_02861 C ATG TAG 3005302 3006315 Valid intI1 1014 @I5154_RS14305@WP_000845048.1@ I5154_RS14305 1 3005302 3006315 | class 1 integron integrase IntI1	obs
0.742228	1	SAEN001.0321.00290.C001_03749 C ATG TAG 3797489 3798502 Valid intI1 1014 @SM228157_RS19500@WP_000845048.1@ SM228157_RS19500 1 3797489 3798502 | class 1 integron integrase IntI1	obs
0.741894	1	KLPN001.0321.00580.P004_00027 D ATG TAG 24851 25864 Valid intI1 1014 @JW304_RS00140@WP_000845048.1@ JW304_RS00140 1 24851 25864 | class 1 integron integrase IntI1	obs
0.740597	1	KLPN001.0321.00517.P002_00120 D ATG TAG 95689 96702 Valid intI1 1014 @I6Z21_RS26065@WP_000845039.1@ I6Z21_RS26065 1 95689 96702 | class 1 integron integrase IntI1	obs
0.741894	1	KLQU001.0321.00012.P002_00073 D ATG TAG 57987 59000 Valid intI1 1014 @DKC00_RS02230@WP_000845048.1@ DKC00_RS02230 1 57987 59000 | class 1 integron integrase IntI1	obs
0.740597	1	KLPN001.0321.00331.P002_00048 C ATG TAG 30798 31811 Valid intI1 1014 @FDK26_RS27375@WP_000845039.1@ FDK26_RS27375 1 30798 31811 | class 1 integron integrase IntI1	obs
0.741894	1	PSMI001.0321.00001.P002_00031 C ATG TAG 30860 31873 Valid intI1 1014 @F0Q00_RS26455@WP_000845048.1@ F0Q00_RS26455 1 30860 31873 | class 1 integron integrase IntI1	obs
0.773762	1	PSSP084.0321.00001.C001_01061 C ATG TGA 1165225 1166187 Valid DZC76_RS05425 963 @WP_042920385.1@ DZC76_RS05425 1 1165225 1166187 | integron integrase	obs
0.740597	1	PSFU002.0321.00003.P002_00236 C ATG TAG 199855 200868 Valid intI1 1014 @IZU98_RS24805@WP_000845039.1@ IZU98_RS24805 1 199855 200868 | class 1 integron integrase IntI1	obs
0.742228	1	ESCO001.0321.00426.C001_04045 C ATG TAG 4168964 4169977 Valid intI1 1014 @B6V57_RS21655@WP_000845048.1@ B6V57_RS21655 1 4168964 4169977 | class 1 integron integrase IntI1	obs
0.741894	1	KLPN001.0321.00704.P002_00227 D ATG TAG 212585 213598 Valid intI1 1014 @DQQ08_RS28500@WP_000845054.1@ DQQ08_RS28500 1 212585 213598 | class 1 integron integrase IntI1	obs
0.741894	1	PSAE003.0321.00285.C001_05258 C ATG TAG 5422598 5423611 Valid intI1 1014 @DPADHS01_RS25815@WP_000845048.1@ DPADHS01_RS25815 1 5422598 5423611 | class 1 integron integrase IntI1	obs
0.751835	1	SUDE001.0321.00001.C001_00824 D ATG TAG 805315 806280 Valid SUDEN_RS04075 966 @WP_148153522.1@ SUDEN_RS04075 1 805315 806280 | integron integrase	obs
0.741894	1	ESCO001.0321.00857.P002_00128 D ATG TAG 110051 111064 Valid intI1 1014 @HWQ66_RS24195@WP_000845048.1@ HWQ66_RS24195 1 110051 111064 | class 1 integron integrase IntI1	obs
0.741894	1	ESCO001.0321.00118.P002_00039 C ATG TAG 32700 33713 Valid intI1 1014 @RG36_RS26415@WP_000845048.1@ RG36_RS26415 1 32700 33713 | class 1 integron integrase IntI1	obs
0.740597	1	KLPN001.0321.00168.P002_00214 D ATG TAG 189900 190913 Valid intI1 1014 @AM400_RS01170@WP_000845039.1@ AM400_RS01170 1 189900 190913 | class 1 integron integrase IntI1	obs
0.765926	1	SUHY001.0321.00001.C001_03529 C ATG TGA 3668227 3669093 Valid SUTH_RS17420 867 @WP_041101071.1@ SUTH_RS17420 1 3668227 3669093 | integron integrase	obs
0.742228	1	ENHO001.0321.00111.P003_00026 D ATG TAG 17829 18842 Valid intI1 1014 @LI64_RS22095@WP_000845048.1@ LI64_RS22095 1 17829 18842 | class 1 integron integrase IntI1	obs
0.732475	1	VIFL001.0321.00010.C002_00713 D ATG TAA 770579 771538 Valid HPK20_RS18440 960 @WP_102969829.1@ HPK20_RS18440 1 770579 771538 | integron integrase	obs
0.741894	1	PRMI001.0321.00059.C001_03817 C ATG TAG 4089108 4090121 Valid intI1 1014 @JW301_RS19095@WP_000845048.1@ JW301_RS19095 1 4089108 4090121 | class 1 integron integrase IntI1	obs
0.741894	1	ESCO001.0321.01018.C001_01159 D ATG TAG 1205112 1206125 Valid intI1 1014 @JNN53_RS05795@WP_000845048.1@ JNN53_RS05795 1 1205112 1206125 | class 1 integron integrase IntI1	obs
0.765544	1	ACEB001.0321.00001.C001_02766 C ATG TGA 2889904 2890902 Valid DTPSY_RS13605 999 @WP_015914043.1@ DTPSY_RS13605 1 2889904 2890902 | integron integrase	obs
0.741894	1	KLPN001.0321.00707.P003_00127 C ATG TAG 111120 112133 Valid intI1 1014 @EHV09_RS28870@WP_000845054.1@ EHV09_RS28870 1 111120 112133 | class 1 integron integrase IntI1	obs
0.741894	1	PASP001.0321.00001.P006_00002 C ATG TAG 3095 4108 Valid intI1 1014 @PSNIH1_RS16540@WP_000845048.1@ PSNIH1_RS16540 1 3095 4108 | class 1 integron integrase IntI1	obs
0.741894	1	KLPN001.0321.00630.P002_00161 C ATG TAG 162913 163926 Valid intI1 1014 @JMX61_RS26835@WP_000845048.1@ JMX61_RS26835 1 162913 163926 | class 1 integron integrase IntI1	obs
0.742228	1	SAEN001.0321.00451.C001_00266 D ATG TAG 254206 255219 Valid intI1 1014 @ABT66_RS01405@WP_000845048.1@ ABT66_RS01405 1 254206 255219 | class 1 integron integrase IntI1	obs
0.741894	1	KLPN001.0321.00381.P003_00016 C ATG TAG 16533 17546 Valid intI1 1014 @FC645_RS26875@WP_000845048.1@ FC645_RS26875 1 16533 17546 | class 1 integron integrase IntI1	obs
0.740597	1	ESCO001.0321.00206.C001_04565 C ATG TAG 4716880 4717893 Valid intI1 1014 @AM366_RS24505@WP_000845039.1@ AM366_RS24505 1 4716880 4717893 | class 1 integron integrase IntI1	obs
0.741894	1	PRTE001.0321.00002.P002_00032 D ATG TAG 28708 29721 Valid intI1 1014 @GSM99_RS19090@WP_000845048.1@ GSM99_RS19090 1 28708 29721 | class 1 integron integrase IntI1	obs
0.711016	1	MISP025.0321.00001.C001_03859 D ATG TAG 4441916 4442896 Valid GL2_RS19220 981 @WP_143732342.1@ GL2_RS19220 1 4441916 4442896 | integron integrase	obs
0.741894	1	KLPN001.0321.00005.P003_00011 D ATG TAG 9267 10280 Valid intI1 1014 @LI86_RS28260@WP_000845048.1@ LI86_RS28260 1 9267 10280 | class 1 integron integrase IntI1	obs
0.742228	1	AESA002.0321.00002.P002_00052 C ATG TAG 54888 55901 Valid intI1 1014 @CE456_RS00265@WP_000845048.1@ CE456_RS00265 1 54888 55901 | class 1 integron integrase IntI1	obs
0.741894	1	ESCO001.0321.00704.C001_02062 D ATG TAG 2179021 2180034 Valid intI1 1014 @GUU84_RS10295@WP_000845048.1@ GUU84_RS10295 1 2179021 2180034 | class 1 integron integrase IntI1	obs
0.741894	1	ESCO001.0321.01583.P004_00008 C ATG TAG 7345 8358 Valid intI1 1014 @IMP05_RS24010@WP_000845048.1@ IMP05_RS24010 1 7345 8358 | class 1 integron integrase IntI1	obs
0.740597	1	KLPN001.0321.00268.P002_00163 D ATG TAG 146315 147328 Valid intI1 1014 @FJR44_RS26125@WP_000845039.1@ FJR44_RS26125 1 146315 147328 | class 1 integron integrase IntI1	obs
0.741894	1	KLAS001.0321.00001.P003_00077 C ATG TAG 72718 73731 Valid intI1 1014 @KATP_RS25285@WP_000845048.1@ KATP_RS25285 1 72718 73731 | class 1 integron integrase IntI1	obs
0.741894	1	KLPN001.0321.00615.P003_00011 C ATG TAG 10443 11456 Valid intI1 1014 @JMW06_RS26710@WP_000845048.1@ JMW06_RS26710 1 10443 11456 | class 1 integron integrase IntI1	obs
0.740597	1	KLPN001.0321.00105.P002_00323 C ATG TAG 256329 257342 Valid B7D49_RS01780 1014 @WP_000845039.1@ B7D49_RS01780 1 256329 257342 | class 1 integron integrase IntI1	obs
0.740597	1	KLPN001.0321.00101.P003_00013 D ATG TAG 8851 9864 Valid intI1 1014 @CEV20_RS01170@WP_000845039.1@ CEV20_RS01170 1 8851 9864 | class 1 integron integrase IntI1	obs
0.728682	1	THSP034.0321.00001.C001_03309 C ATG TGA 3487165 3488208 Valid COW1_RS16550 1044 @WP_201344852.1@ COW1_RS16550 1 3487165 3488208 | integron integrase	obs
0.741894	1	SAEN001.0321.00355.P002_00088 D ATG TAG 75440 76453 Valid intI1 1014 @SE15cs_RS23640@WP_000845048.1@ SE15cs_RS23640 1 75440 76453 | class 1 integron integrase IntI1	obs
0.741894	1	KLPN001.0321.00656.P002_00018 C ATG TAG 16904 17917 Valid intI1 1014 @JMW76_RS24960@WP_000845048.1@ JMW76_RS24960 1 16904 17917 | class 1 integron integrase IntI1	obs
0.740597	1	ENRO001.0321.00020.P004_00034 C ATG TAG 24706 25719 Valid intI1 1014 @OIPHN260_RS26500@WP_000845039.1@ OIPHN260_RS26500 1 24706 25719 | class 1 integron integrase IntI1	obs
0.741894	1	KLPN001.0321.00445.P003_00028 C ATG TAG 23454 24467 Valid intI1 1014 @ICN80_RS26440@WP_000845048.1@ ICN80_RS26440 1 23454 24467 | class 1 integron integrase IntI1	obs
0.742228	1	SAEN001.0321.00283.P002_00134 D ATG TAG 124344 125357 Valid intI1 1014 @SM207186_RS00735@WP_000845048.1@ SM207186_RS00735 1 124344 125357 | class 1 integron integrase IntI1	obs
0.741894	1	CIFR005.0321.00104.P002_00201 D ATG TAG 173939 174952 Valid intI1 1014 @F3085_RS26290@WP_000845048.1@ F3085_RS26290 1 173939 174952 | class 1 integron integrase IntI1	obs
0.743855	1	ESCO001.0321.00762.P002_00078 C ATG TAG 73873 74886 Valid intI1 1014 @GPL39_RS22705@WP_000845048.1@ GPL39_RS22705 1 73873 74886 | class 1 integron integrase IntI1	obs
0.742228	1	AESP005.0321.00001.C001_00742 D ATG TAG 837248 838261 Valid intI1 1014 @C2U30_RS03755@WP_000845048.1@ C2U30_RS03755 1 837248 838261 | class 1 integron integrase IntI1	obs
0.725034	1	MISP003.0321.00001.C001_03161 D ATG TAG 3809551 3810537 Valid GRX76_RS15800 987 @WP_160154184.1@ GRX76_RS15800 1 3809551 3810537 | integron integrase	obs
0.74173	1	SAEN001.0321.00451.C001_00235 C ATG TGA 227821 228855 Valid intI1 1035 @ABT66_RS01240@WP_088445540.1@ ABT66_RS01240 1 227821 228855 | class 1 integron integrase IntI1	obs
0.748299	1	PIAU001.0321.00001.C001_03478 D ATG TAA 3701324 3702289 Valid FGL86_RS17465 966 @WP_147185953.1@ FGL86_RS17465 1 3701324 3702289 | integron integrase	obs
0.741894	1	ESCO001.0321.01481.P002_00151 D ATG TAG 143055 144068 Valid intI1 1014 @A8L39_RS28940@WP_000845048.1@ A8L39_RS28940 1 143055 144068 | class 1 integron integrase IntI1	obs
0.713873	1	PSTU002.0321.00001.C001_02054 D ATG TAA 2266842 2267813 Valid PTUN_RS10280 972 @WP_096035249.1@ PTUN_RS10280 1 2266842 2267813 | integron integrase	obs
0.741894	1	ESCO001.0321.01048.C001_01222 C ATG TAG 1265581 1266594 Valid intI1 1014 @JNN82_RS06110@WP_000845048.1@ JNN82_RS06110 1 1265581 1266594 | class 1 integron integrase IntI1	obs
0.742228	1	COTH001.0321.00004.C001_00890 D ATG TAG 978476 979489 Valid intI1 1014 @INP81_RS04450@WP_197577570.1@ INP81_RS04450 1 978476 979489 | class 1 integron integrase IntI1	obs
0.741894	1	ESCO001.0321.00199.P002_00062 D ATG TAG 50238 51251 Valid intI1 1014 @DBR04_RS00620@WP_000845048.1@ DBR04_RS00620 1 50238 51251 | class 1 integron integrase IntI1	obs
0.739255	1	MOYA001.0321.00001.C001_01051 D ATG TGA 1173967 1174935 Valid MORIYA_RS05295 969 @WP_112718456.1@ MORIYA_RS05295 1 1173967 1174935 | integron integrase	obs
0.742228	1	RAOR001.0321.00006.P002_00185 D ATG TAG 174418 175431 Valid intI1 1014 @E4K08_RS02240@WP_000845048.1@ E4K08_RS02240 1 174418 175431 | class 1 integron integrase IntI1	obs
0.746922	1	JESP001.0321.00001.C001_01439 C ATG TAG 1519883 1520857 Valid JLC71_RS07205 975 @WP_200918291.1@ JLC71_RS07205 1 1519883 1520857 | integron integrase	obs
0.741894	1	CIFR005.0321.00030.P002_00295 D ATG TAG 276176 277189 Valid intI1 1014 @E4174_RS26495@WP_000845048.1@ E4174_RS26495 1 276176 277189 | class 1 integron integrase IntI1	obs
0.740597	1	ESCO001.0321.00053.P002_00029 D ATG TAG 23869 24882 Valid intI1 1014 @A4X18_RS25110@WP_000845039.1@ A4X18_RS25110 1 23869 24882 | class 1 integron integrase IntI1	obs
0.742228	1	ESCO001.0321.00033.P002_00074 C ATG TAG 80296 81309 Valid intI1 1014 @AN203_RS25835@WP_000845048.1@ AN203_RS25835 1 80296 81309 | class 1 integron integrase IntI1	obs
0.742228	1	CIFR005.0321.00006.P003_00169 C ATG TAG 154915 155928 Valid intI1 1014 @BFQ28_RS26335@WP_000845048.1@ BFQ28_RS26335 1 154915 155928 | class 1 integron integrase IntI1	obs
0.740597	1	ESCO001.0321.00178.P002_00053 D ATG TAG 45994 47007 Valid intI1 1014 @AM448_RS24190@WP_000845039.1@ AM448_RS24190 1 45994 47007 | class 1 integron integrase IntI1	obs
0.742228	1	KLPN001.0321.00451.P002_00034 D ATG TAG 31173 32186 Valid intI1 1014 @IFY65_RS26230@WP_000845048.1@ IFY65_RS26230 1 31173 32186 | class 1 integron integrase IntI1	obs
0.741894	1	ESCO001.0321.00056.P003_00069 C ATG TAG 60620 61633 Valid intI1 1014 @A4R37_RS26050@WP_000845048.1@ A4R37_RS26050 1 60620 61633 | class 1 integron integrase IntI1	obs
0.741894	1	KLPN001.0321.00458.P002_00135 D ATG TAG 124253 125266 Valid intI1 1014 @IM695_RS25810@WP_000845048.1@ IM695_RS25810 1 124253 125266 | class 1 integron integrase IntI1	obs
0.72063	1	VIZH001.0321.00001.C001_00996 C ATG TGA 1033602 1034567 Valid EAE30_RS10105 966 @WP_123015801.1@ EAE30_RS10105 1 1033602 1034567 | integron integrase	obs
0.74026	1	KLPN001.0321.00438.P004_00052 D ATG TAG 39502 40515 Valid intI1 1014 @H7R40_RS28720@WP_108914954.1@ H7R40_RS28720 1 39502 40515 | class 1 integron integrase IntI1	obs
0.742561	1	ESCO001.0321.00518.P003_00086 D ATG TAG 83263 84276 Valid intI1 1014 @CRG85_RS25155@WP_104769480.1@ CRG85_RS25155 1 83263 84276 | class 1 integron integrase IntI1	obs
0.741894	1	ESCO001.0321.00228.P004_00032 C ATG TAG 26939 27952 Valid intI1 1014 @CA696_RS29745@WP_000845048.1@ CA696_RS29745 1 26939 27952 | class 1 integron integrase IntI1	obs
0.733793	1	PSAE003.0321.00270.C001_05230 D ATG TAG 5610020 5610979 Valid PANN_RS26775 960 @WP_031943198.1@ PANN_RS26775 1 5610020 5610979 | class 1 integron integrase IntI1	obs
0.740597	1	CIFR005.0321.00114.P006_00006 C ATG TAG 5985 6998 Valid intI1 1014 @JW298_RS03355@WP_000845039.1@ JW298_RS03355 1 5985 6998 | class 1 integron integrase IntI1	obs
0.741894	1	KLPN001.0321.00737.P002_00161 D ATG TAG 145154 146167 Valid intI1 1014 @Q770_RS26950@WP_000845048.1@ Q770_RS26950 1 145154 146167 | class 1 integron integrase IntI1	obs
0.741894	1	KLPN001.0321.00097.P005_00041 C ATG TAG 35857 36870 Valid intI1 1014 @AM399_RS28430@WP_000845048.1@ AM399_RS28430 1 35857 36870 | class 1 integron integrase IntI1	obs
0.741894	1	SAEN001.0321.00124.P002_00144 C ATG TAG 139817 140830 Valid intI1 1014 @EXT32_RS25435@WP_000845048.1@ EXT32_RS25435 1 139817 140830 | class 1 integron integrase IntI1	obs
0.741894	1	SEMA003.0321.00057.C001_01095 D ATG TAG 1169906 1170919 Valid intI1 1014 @SCH909_RS05475@WP_000845054.1@ SCH909_RS05475 1 1169906 1170919 | class 1 integron integrase IntI1	obs
0.741894	1	ESCO001.0321.00217.P002_00160 D ATG TAG 133938 134951 Valid intI1 1014 @AM434_RS28545@WP_000845048.1@ AM434_RS28545 1 133938 134951 | class 1 integron integrase IntI1	obs
0.7638	1	DYTH001.0321.00001.C001_01988 C ATG TGA 2122264 2123271 Valid ATSB10_RS09735 1008 @WP_083966162.1@ ATSB10_RS09735 1 2122264 2123271 | integron integrase	obs
0.742228	1	SHDY001.0321.00001.P003_00018 C ATG TAG 14573 15586 Valid intI1 1014 @CPZ97_RS24670@WP_000845048.1@ CPZ97_RS24670 1 14573 15586 | class 1 integron integrase IntI1	obs
0.741894	1	KLPN001.0321.00530.P003_00053 C ATG TAG 47445 48458 Valid intI1 1014 @JMZ77_RS28520@WP_000845048.1@ JMZ77_RS28520 1 47445 48458 | class 1 integron integrase IntI1	obs
0.741894	1	PRSP011.0321.00001.P002_00028 D ATG TAG 17416 18429 Valid intI1 1014 @GTK47_RS19815@WP_000845054.1@ GTK47_RS19815 1 17416 18429 | class 1 integron integrase IntI1	obs
0.742228	1	ESCO001.0321.00474.P002_00028 C ATG TAG 28723 29736 Valid intI1 1014 @D9V56_RS23390@WP_000845048.1@ D9V56_RS23390 1 28723 29736 | class 1 integron integrase IntI1	obs
0.741894	1	CIFR005.0321.00034.P002_00035 C ATG TAG 21352 22365 Valid intI1 1014 @GJV84_RS24625@WP_000845048.1@ GJV84_RS24625 1 21352 22365 | class 1 integron integrase IntI1	obs
0.742254	1	LAAL001.0321.00001.C001_00100 D ATG TAA 84256 85221 Valid AT746_RS00500 966 @WP_062474912.1@ AT746_RS00500 1 84256 85221 | integron integrase	obs
0.742297	1	PSSP079.0321.00001.C001_01937 D ATG TAA 2067604 2068560 Valid EAW52_RS09680 957 @WP_122042254.1@ EAW52_RS09680 1 2067604 2068560 | integron integrase	obs
0.709073	1	MESP014.0321.00001.C001_01169 D ATG TAG 1254775 1256211 Valid CS064_RS05980 1437 @WP_125217884.1@ CS064_RS05980 1 1254775 1256211 | integron integrase	obs
0.741981	1	VICH001.0321.00001.C001_01986 D ATG TAA 2189077 2190051 Valid EPB12_RS10045 975 @WP_128161164.1@ EPB12_RS10045 1 2189077 2190051 | integron integrase	obs
0.741894	1	KLPN001.0321.00672.P003_00021 D ATG TAG 16868 17881 Valid intI1 1014 @JMW25_RS26630@WP_000845048.1@ JMW25_RS26630 1 16868 17881 | class 1 integron integrase IntI1	obs
0.664099	1	MERO001.0321.00001.C001_00601 C ATG TAA 657605 658585 Valid MROS_RS03015 981 @WP_014855261.1@ MROS_RS03015 1 657605 658585 | integron integrase	obs
0.741894	1	SAEN001.0321.00627.P002_00013 D ATG TAG 9861 10874 Valid intI1 1014 @HFQ25_RS23705@WP_000845048.1@ HFQ25_RS23705 1 9861 10874 | class 1 integron integrase IntI1	obs
0.742228	1	KLPN001.0321.00037.P003_00107 D ATG TAG 88889 89902 Valid intI1 1014 @AM278_RS29325@WP_000845048.1@ AM278_RS29325 1 88889 89902 | class 1 integron integrase IntI1	obs
0.740597	1	KLPN001.0321.00345.P002_00062 D ATG TAG 56262 57275 Valid intI1 1014 @HCV83_RS27490@WP_000845039.1@ HCV83_RS27490 1 56262 57275 | class 1 integron integrase IntI1	obs
0.742228	1	ESAL001.0321.00004.P002_00072 C ATG TAG 58241 59254 Valid intI1 1014 @CCF14_RS25980@WP_000845048.1@ CCF14_RS25980 1 58241 59254 | class 1 integron integrase IntI1	obs
0.742228	1	KLPN001.0321.00467.P002_00008 D ATG TAG 5082 6095 Valid intI1 1014 @IOD44_RS25160@WP_000845048.1@ IOD44_RS25160 1 5082 6095 | class 1 integron integrase IntI1	obs
0.741894	1	ESCO001.0321.00725.P002_00020 D ATG TAG 13156 14169 Valid intI1 1014 @GZS11_RS22760@WP_000845048.1@ GZS11_RS22760 1 13156 14169 | class 1 integron integrase IntI1	obs
0.741894	1	KLPN001.0321.00558.P002_00051 C ATG TAG 43187 44200 Valid intI1 1014 @I6K39_RS25925@WP_000845048.1@ I6K39_RS25925 1 43187 44200 | class 1 integron integrase IntI1	obs
0.675063	1	THAM002.0321.00001.C001_00911 D ATG TAG 939177 940340 Valid G4V39_RS04565 1164 @WP_166031809.1@ G4V39_RS04565 1 939177 940340 | integron integrase	obs
0.748011	1	SILI001.0321.00001.C001_00382 C ATG TAG 388272 389264 Valid SLIT_RS01880 993 @WP_013028518.1@ SLIT_RS01880 1 388272 389264 | integron integrase	obs
0.740597	1	PSAE003.0321.00210.C001_05014 D ATG TAG 5291555 5292568 Valid intI1 1014 @H5J27_RS25075@WP_000845039.1@ H5J27_RS25075 1 5291555 5292568 | class 1 integron integrase IntI1	obs
0.742228	1	SAEN001.0321.00320.P002_00135 D ATG TAG 124873 125886 Valid intI1 1014 @SM224186_RS00735@WP_000845048.1@ SM224186_RS00735 1 124873 125886 | class 1 integron integrase IntI1	obs
0.682269	1	MESP063.0321.00001.C001_01718 D ATG TAG 1960191 1961177 Valid IVG45_RS09145 987 @WP_196437971.1@ IVG45_RS09145 1 1960191 1961177 | integron integrase	obs
0.741894	1	PSAE003.0321.00069.C001_04762 C ATG TAG 5093586 5094599 Valid intI1 1014 @CD800_RS24320@WP_000845048.1@ CD800_RS24320 1 5093586 5094599 | class 1 integron integrase IntI1	obs
0.740597	1	ACXY001.0321.00016.C001_00818 C ATG TAG 887652 888665 Valid intI1 1014 @BN2910_RS04105@WP_000845039.1@ BN2910_RS04105 1 887652 888665 | class 1 integron integrase IntI1	obs
0.742228	1	ENHO001.0321.00123.P002_00037 D ATG TAG 27692 28705 Valid intI1 1014 @CSC02_RS24405@WP_000845048.1@ CSC02_RS24405 1 27692 28705 | class 1 integron integrase IntI1	obs
0.741894	1	KLPN001.0321.00454.P002_00060 C ATG TAG 49449 50462 Valid intI1 1014 @D6T75_RS00305@WP_000845054.1@ D6T75_RS00305 1 49449 50462 | class 1 integron integrase IntI1	obs
0.730496	1	SHSP010.0321.00001.C001_02258 C ATG TAA 2677969 2678739 Valid FM038_RS11290 771 @WP_142871178.1@ FM038_RS11290 1 2677969 2678739 | integron integrase	obs
0.742228	1	KLPN001.0321.00507.P002_00067 D ATG TAG 58079 59092 Valid intI1 1014 @I5I21_RS26770@WP_000845048.1@ I5I21_RS26770 1 58079 59092 | class 1 integron integrase IntI1	obs
0.740597	1	KLQU001.0321.00055.P002_00432 D ATG TAG 399521 400534 Valid intI1 1014 @F2980_RS02285@WP_000845039.1@ F2980_RS02285 1 399521 400534 | class 1 integron integrase IntI1	obs
0.741894	1	PSAE003.0321.00234.C001_02362 C ATG TAG 2496836 2497849 Valid intI1 1014 @HUS10_RS11810@WP_000845048.1@ HUS10_RS11810 1 2496836 2497849 | class 1 integron integrase IntI1	obs
0.742561	1	PSBA002.0321.00001.C001_03902 C ATG TAG 4146116 4147129 Valid intI1 1014 @GII23_RS19560@WP_096316822.1@ GII23_RS19560 1 4146116 4147129 | class 1 integron integrase IntI1	obs
0.743523	1	ESCO001.0321.00550.P002_00072 D ATG TAG 61007 62020 Valid intI1 1014 @E4F32_RS22705@WP_000845048.1@ E4F32_RS22705 1 61007 62020 | class 1 integron integrase IntI1	obs
0.741894	1	KLPN001.0321.00092.P003_00032 C ATG TAG 31619 32632 Valid intI1 1014 @AM385_RS28505@WP_000845048.1@ AM385_RS28505 1 31619 32632 | class 1 integron integrase IntI1	obs
0.742228	1	PSSP120.0321.00001.C001_06171 D ATG TAG 6794368 6795381 Valid intI1 1014 @HSX14_RS30880@WP_000845048.1@ HSX14_RS30880 1 6794368 6795381 | class 1 integron integrase IntI1	obs
0.750712	1	PSTR001.0321.00002.C001_01595 C ATG TAA 1685762 1686724 Valid PTRA_RS07950 963 @WP_058373356.1@ PTRA_RS07950 1 1685762 1686724 | integron integrase	obs
0.762025	1	COSP013.0321.00001.C001_00366 C ATG TAA 361206 362231 Valid FOZ74_RS01855 1026 @WP_146911469.1@ FOZ74_RS01855 1 361206 362231 | integron integrase	obs
0.741894	1	KLPN001.0321.00313.P003_00009 C ATG TAG 9793 10806 Valid intI1 1014 @F8D37_RS26285@WP_000845048.1@ F8D37_RS26285 1 9793 10806 | class 1 integron integrase IntI1	obs
0.741894	1	AECA002.0321.00007.C001_00509 C ATG TAG 514870 515883 Valid intI1 1014 @GWG10_RS02545@WP_000845048.1@ GWG10_RS02545 1 514870 515883 | class 1 integron integrase IntI1	obs
0.742228	1	KLPN001.0321.00104.P003_00077 D ATG TAG 49514 50527 Valid B7D34_RS00385 1014 @WP_000845048.1@ B7D34_RS00385 1 49514 50527 | class 1 integron integrase IntI1	obs
0.740597	1	PRSP014.0321.00001.C001_01017 D ATG TAG 1142895 1143908 Valid intI1 1014 @I3B46_RS05085@WP_000845039.1@ I3B46_RS05085 1 1142895 1143908 | class 1 integron integrase IntI1	obs
0.741894	1	KLPN001.0321.00561.P004_00006 C ATG TAG 6105 7118 Valid intI1 1014 @I6K58_RS01210@WP_000845048.1@ I6K58_RS01210 1 6105 7118 | class 1 integron integrase IntI1	obs
0.742228	1	ESCO001.0321.01455.P002_00139 C ATG TAG 113301 114314 Valid intI1 1014 @UMNK88_RS29065@WP_000845048.1@ UMNK88_RS29065 1 113301 114314 | class 1 integron integrase IntI1	obs
0.741894	1	SAEN001.0321.00657.C001_00675 D ATG TAG 709670 710683 Valid intI1 1014 @SN31241_RS03325@WP_000845048.1@ SN31241_RS03325 1 709670 710683 | class 1 integron integrase IntI1	obs
0.740597	1	AECA002.0321.00002.C001_01230 C ATG TAG 1317456 1318469 Valid intI1 1014 @C1C92_RS06150@WP_000845039.1@ C1C92_RS06150 1 1317456 1318469 | class 1 integron integrase IntI1	obs
0.739079	1	ESCO001.0321.00482.P003_00004 D ATG TGA 2468 3586 Valid CQP61_RS00025 1119 @WP_000845049.1@ CQP61_RS00025 1 2468 3586 | class 1 integron integrase IntI1	obs
0.740597	1	KLPN001.0321.00221.P003_00001 D ATG TAG 253 1266 Valid intI1 1014 @EGX99_RS01040@WP_000845039.1@ EGX99_RS01040 1 253 1266 | class 1 integron integrase IntI1	obs
0.741894	1	PSMO001.0321.00006.C001_02467 D ATG TAG 2625807 2626820 Valid intI1 1014 @FY043_RS12380@WP_000845054.1@ FY043_RS12380 1 2625807 2626820 | class 1 integron integrase IntI1	obs
0.734307	1	SUSP014.0321.00001.C001_01201 C ATG TAG 1191746 1192714 Valid CVO_RS06000 969 @WP_159570831.1@ CVO_RS06000 1 1191746 1192714 | integron integrase	obs
0.740597	1	SAEN001.0321.00088.C001_04743 C ATG TAG 4872103 4873116 Valid intI1 1014 @DLJ70_RS25190@WP_000845039.1@ DLJ70_RS25190 1 4872103 4873116 | class 1 integron integrase IntI1	obs
0.742228	1	KLPN001.0321.00459.P002_00279 D ATG TAG 265887 266900 Valid intI1 1014 @IMY55_RS27435@WP_000845048.1@ IMY55_RS27435 1 265887 266900 | class 1 integron integrase IntI1	obs
0.740597	1	PRRE001.0321.00008.P002_00032 D ATG TAG 24293 25306 Valid intI1 1014 @G7Y73_RS21950@WP_002075255.1@ G7Y73_RS21950 1 24293 25306 | class 1 integron integrase IntI1	obs
0.740597	1	ESCO001.0321.00935.P004_00093 D ATG TAG 88754 89767 Valid intI1 1014 @IAI02_RS23615@WP_000845039.1@ IAI02_RS23615 1 88754 89767 | class 1 integron integrase IntI1	obs
0.720798	1	PSRU001.0321.00001.C001_00742 C ATG TAG 770472 771443 Valid PRUTH_RS03705 972 @WP_151172545.1@ PRUTH_RS03705 1 770472 771443 | integron integrase	obs
0.742228	1	SAEN001.0321.00340.P002_00135 D ATG TAG 124873 125886 Valid intI1 1014 @SM203186_RS00735@WP_000845048.1@ SM203186_RS00735 1 124873 125886 | class 1 integron integrase IntI1	obs
0.742228	1	PSMO001.0321.00006.C001_03299 D ATG TAG 3518802 3519815 Valid intI1 1014 @FY043_RS16550@WP_000845048.1@ FY043_RS16550 1 3518802 3519815 | class 1 integron integrase IntI1	obs
0.753701	1	CAME006.0321.00001.C001_03316 C ATA TAG 3623499 3624494 Valid F6R98_RS16475 996 @WP_194270253.1@ F6R98_RS16475 1 3623499 3624494 | integron integrase	obs
0.740597	1	CISP014.0321.00001.C001_04363 C ATG TAG 4491251 4492264 Valid intI1 1014 @GPJ68_RS21820@WP_000845039.1@ GPJ68_RS21820 1 4491251 4492264 | class 1 integron integrase IntI1	obs
0.741894	1	ENCL005.0321.00006.P003_00015 C ATG TAG 16468 17481 Valid intI1 1014 @AXJ76_RS26245@WP_000845048.1@ AXJ76_RS26245 1 16468 17481 | class 1 integron integrase IntI1	obs
0.742228	1	PSAE003.0321.00139.C001_02722 C ATG TAG 2908384 2909397 Valid intI1 1014 @EWS90_RS14090@WP_000845048.1@ EWS90_RS14090 1 2908384 2909397 | class 1 integron integrase IntI1	obs
0.741894	1	ESCO001.0321.00149.P002_00021 C ATG TAG 20071 21084 Valid intI1 1014 @RG73_RS24935@WP_000845048.1@ RG73_RS24935 1 20071 21084 | class 1 integron integrase IntI1	obs
0.742228	1	ESCO001.0321.00763.P002_00027 C ATG TAG 19284 20297 Valid intI1 1014 @FIP50_RS22820@WP_000845048.1@ FIP50_RS22820 1 19284 20297 | class 1 integron integrase IntI1	obs
0.742816	1	SHSP015.0321.00001.C001_02826 C ATG TAG 3229017 3229976 Valid JK628_RS14135 960 @WP_202285267.1@ JK628_RS14135 1 3229017 3229976 | integron integrase	obs
0.742228	1	ESCO001.0321.00245.C001_02987 C ATG TAG 3040107 3041120 Valid intI1 1014 @CO706_RS17335@WP_000845048.1@ CO706_RS17335 1 3040107 3041120 | class 1 integron integrase IntI1	obs
0.741894	1	KLPN001.0321.00564.P003_00063 C ATG TAG 51707 52720 Valid intI1 1014 @I6K44_RS28030@WP_000845048.1@ I6K44_RS28030 1 51707 52720 | class 1 integron integrase IntI1	obs
0.741894	1	MOMO001.0321.00021.C001_01971 D ATG TAG 2019697 2020710 Valid intI1 1014 @F3L16_RS09895@WP_000845048.1@ F3L16_RS09895 1 2019697 2020710 | class 1 integron integrase IntI1	obs
0.745714	1	ALAD001.0321.00001.C001_00531 D ATG TAG 614249 615217 Valid AVL56_RS02685 969 @WP_057794148.1@ AVL56_RS02685 1 614249 615217 | integron integrase	obs
0.740597	1	PRHU001.0321.00001.P004_00004 C ATG TAG 5134 6147 Valid intI1 1014 @CYG50_RS00310@WP_002075255.1@ CYG50_RS00310 1 5134 6147 | class 1 integron integrase IntI1	obs
0.741894	1	ENHO001.0321.00042.P002_00096 C ATG TAG 101091 102104 Valid intI1 1014 @HK406_RS22940@WP_000845054.1@ HK406_RS22940 1 101091 102104 | class 1 integron integrase IntI1	obs
0.741894	1	SHFL001.0321.00005.P003_00008 C ATG TAG 7079 8092 Valid intI1 1014 @E0E33_RS23480@WP_000845048.1@ E0E33_RS23480 1 7079 8092 | class 1 integron integrase IntI1	obs
0.751568	1	SUHY001.0321.00001.C001_01404 C ATG TGA 1432261 1433301 Valid SUTH_RS06935 1041 @WP_052473381.1@ SUTH_RS06935 1 1432261 1433301 | integron integrase	obs
0.742228	1	SAEN001.0321.00338.P002_00135 D ATG TAG 124556 125569 Valid intI1 1014 @SM201186_RS00740@WP_000845048.1@ SM201186_RS00740 1 124556 125569 | class 1 integron integrase IntI1	obs
0.758745	1	LUGR001.0321.00001.C001_01478 D ATG TGA 1598291 1599367 Valid FPZ22_RS07345 1077 @WP_144891746.1@ FPZ22_RS07345 1 1598291 1599367 | integron integrase	obs
0.777624	1	SHWO001.0321.00001.C001_02726 C ATG TAA 3241305 3242264 Valid SWOO_RS13635 960 @WP_012325262.1@ SWOO_RS13635 1 3241305 3242264 | integron integrase	obs
0.741894	1	KLPN001.0321.00265.P005_00068 C ATG TAG 51610 52623 Valid intI1 1014 @FJV42_RS29785@WP_000845048.1@ FJV42_RS29785 1 51610 52623 | class 1 integron integrase IntI1	obs
0.742228	1	ESCO001.0321.00984.P003_00077 C ATG TAG 74735 75748 Valid intI1 1014 @IMQ20_RS23155@WP_000845048.1@ IMQ20_RS23155 1 74735 75748 | class 1 integron integrase IntI1	obs
0.740597	1	CIFR003.0321.00001.P003_00159 D ATG TAG 133405 134418 Valid intI1 1014 @C2U41_RS27145@WP_000845039.1@ C2U41_RS27145 1 133405 134418 | class 1 integron integrase IntI1	obs
0.742228	1	SAEN001.0321.00605.P002_00174 D ATG TAG 174923 175936 Valid intI1 1014 @GEO45_RS23565@WP_000845048.1@ GEO45_RS23565 1 174923 175936 | class 1 integron integrase IntI1	obs
0.742228	1	SAEN001.0321.00154.C001_00780 C ATG TAG 813306 814319 Valid intI1 1014 @FORC80_RS03980@WP_000845048.1@ FORC80_RS03980 1 813306 814319 | class 1 integron integrase IntI1	obs
0.740597	1	KLPN001.0321.00027.P002_00066 C ATG TAG 67133 68146 Valid intI1 1014 @A6D82_RS27535@WP_000845039.1@ A6D82_RS27535 1 67133 68146 | class 1 integron integrase IntI1	obs
0.742228	1	PSMO001.0321.00005.C001_03300 D ATG TAG 3519911 3520924 Valid intI1 1014 @FY041_RS16565@WP_000845048.1@ FY041_RS16565 1 3519911 3520924 | class 1 integron integrase IntI1	obs
0.742228	1	ESCO001.0321.00285.P003_00072 D ATG TAG 47489 48502 Valid intI1 1014 @BVL39_RS26360@WP_000845048.1@ BVL39_RS26360 1 47489 48502 | class 1 integron integrase IntI1	obs
0.741894	1	PRMI001.0321.00046.C001_01142 C ATG TAG 1245682 1246695 Valid intI1 1014 @HP410_RS05720@WP_000845048.1@ HP410_RS05720 1 1245682 1246695 | class 1 integron integrase IntI1	obs
0.741894	1	ESCO001.0321.01156.P003_00037 C ATG TAG 31276 32289 Valid intI1 1014 @ECTO124_RS26845@WP_000845048.1@ ECTO124_RS26845 1 31276 32289 | class 1 integron integrase IntI1	obs
0.741894	1	FLPH001.0321.00002.C001_00784 C ATG TAG 772106 773119 Valid intI1 1014 @ICHIJ1_RS03925@WP_000845054.1@ ICHIJ1_RS03925 1 772106 773119 | class 1 integron integrase IntI1	obs
0.742228	1	PSAE003.0321.00201.C001_05853 D ATG TAG 6286495 6287508 Valid intI1 1014 @HWH78_RS29275@WP_000845054.1@ HWH78_RS29275 1 6286495 6287508 | class 1 integron integrase IntI1	obs
0.741894	1	ESCO001.0321.00154.P002_00191 D ATG TAG 186220 187233 Valid intI1 1014 @BW242_RS00960@WP_000845048.1@ BW242_RS00960 1 186220 187233 | class 1 integron integrase IntI1	obs
0.761194	1	PSME003.0321.00006.C001_03459 C ATG TGA 3706613 3707578 Valid MDS_RS17095 966 @WP_013716445.1@ MDS_RS17095 1 3706613 3707578 | integron integrase	obs
0.741894	1	KLOX001.0321.00008.P002_00262 D ATG TAG 227852 228865 Valid intI1 1014 @C2U44_RS35030@WP_000845048.1@ C2U44_RS35030 1 227852 228865 | class 1 integron integrase IntI1	obs
0.742228	1	SEMA003.0321.00057.P002_00053 D ATG TAG 41308 42321 Valid intI1 1014 @SCH909_RS25540@WP_000845048.1@ SCH909_RS25540 1 41308 42321 | class 1 integron integrase IntI1	obs
0.741894	1	KLAE001.0321.00026.P002_00015 D ATG TAG 10779 11792 Valid intI1 1014 @JW290_RS00075@WP_000845048.1@ JW290_RS00075 1 10779 11792 | class 1 integron integrase IntI1	obs
0.742228	1	SAEN001.0321.00271.P002_00135 D ATG TAG 124607 125620 Valid intI1 1014 @SM220186_RS25175@WP_000845048.1@ SM220186_RS25175 1 124607 125620 | class 1 integron integrase IntI1	obs
0.741894	1	KLPN001.0321.00611.P002_00012 C ATG TAG 11432 12445 Valid intI1 1014 @JMV94_RS24920@WP_000845048.1@ JMV94_RS24920 1 11432 12445 | class 1 integron integrase IntI1	obs
0.742228	1	KLMI001.0321.00019.P002_00274 C ATG TAG 256407 257420 Valid intI1 1014 @I6F39_RS29170@WP_000845048.1@ I6F39_RS29170 1 256407 257420 | class 1 integron integrase IntI1	obs
0.741894	1	ENHO001.0321.00105.P002_00151 D ATG TAG 134849 135862 Valid intI1 1014 @LI62_RS24285@WP_000845048.1@ LI62_RS24285 1 134849 135862 | class 1 integron integrase IntI1	obs
0.785146	1	ARAR001.0321.00001.C001_00022 D ATG TGA 10856 11803 Valid EB_RS00110 948 @WP_157866667.1@ EB_RS00110 1 10856 11803 | integron integrase	obs
0.740597	1	SAEN001.0321.00048.P003_00035 C ATG TAG 29016 30029 Valid intI1 1014 @HFS63_RS24870@WP_000845039.1@ HFS63_RS24870 1 29016 30029 | class 1 integron integrase IntI1	obs
0.741894	1	KLPN001.0321.00646.P002_00151 D ATG TAG 152138 153151 Valid intI1 1014 @JMX01_RS25985@WP_000845048.1@ JMX01_RS25985 1 152138 153151 | class 1 integron integrase IntI1	obs
0.776119	1	MEPE001.0321.00001.C001_00702 D ATG TGA 725394 726410 Valid MPE_RS03480 1017 @WP_011828296.1@ MPE_RS03480 1 725394 726410 | integron integrase	obs
0.741894	1	ESCO001.0321.00333.P002_00048 C ATG TAG 41319 42332 Valid intI1 1014 @YKEC1_RS25145@WP_000845048.1@ YKEC1_RS25145 1 41319 42332 | class 1 integron integrase IntI1	obs
0.741894	1	KLPN001.0321.00111.P002_00227 C ATG TAG 177821 178834 Valid intI1 1014 @CRN69_RS29375@WP_000845048.1@ CRN69_RS29375 1 177821 178834 | class 1 integron integrase IntI1	obs
0.742228	1	SAEN001.0321.00344.C001_00015 C ATG TAG 16858 17871 Valid intI1 1014 @FFM56_RS00545@WP_000845048.1@ FFM56_RS00545 1 16858 17871 | class 1 integron integrase IntI1	obs
0.741894	1	ENCL005.0321.00011.P002_00226 C ATG TAG 220998 222011 Valid intI1 1014 @HJI43_RS23045@WP_000845048.1@ HJI43_RS23045 1 220998 222011 | class 1 integron integrase IntI1	obs
0.692102	1	DEOV001.0321.00001.C001_00167 C ATG TGA 183302 184357 Valid GN113_RS00840 1056 @WP_155320747.1@ GN113_RS00840 1 183302 184357 | integron integrase	obs
0.742228	1	SAEN001.0321.00097.P002_00205 D ATG TAG 198960 199973 Valid intI1 1014 @CHE19_RS26215@WP_000845048.1@ CHE19_RS26215 1 198960 199973 | class 1 integron integrase IntI1	obs
0.741894	1	AECA002.0321.00003.P002_00064 C ATG TAG 57337 58350 Valid intI1 1014 @EJL47_RS21995@WP_000845048.1@ EJL47_RS21995 1 57337 58350 | class 1 integron integrase IntI1	obs
0.742228	1	KLPN001.0321.00128.C001_04637 D ATG TAG 4784380 4785393 Valid intI1 1014 @CU074_RS23985@WP_000845048.1@ CU074_RS23985 1 4784380 4785393 | class 1 integron integrase IntI1	obs
0.740988	1	HAPA004.0321.00001.C001_00711 D ATG TGA 755118 756125 Valid BVL56_RS04330 1008 @WP_075998996.1@ BVL56_RS04330 1 755118 756125 | integron integrase	obs
0.744741	1	VIAT001.0321.00001.C001_01774 D ATG TAA 2032812 2033786 Valid VS_RS08850 975 @WP_012604282.1@ VS_RS08850 1 2032812 2033786 | integron integrase	obs
0.752747	1	PRRE001.0321.00001.C001_01809 D GTG TGA 1990478 1991446 Valid RB151_RS09090 969 @WP_008169685.1@ RB151_RS09090 1 1990478 1991446 | integron integrase	obs
0.742561	1	ACBA002.0321.00029.C001_02149 D ATG TAG 2225375 2226388 Valid intI1 1014 @EP560_RS10890@WP_000845054.1@ EP560_RS10890 1 2225375 2226388 | class 1 integron integrase IntI1	obs
0.740597	1	KLOX001.0321.00009.P003_00168 C ATG TAG 145372 146385 Valid intI1 1014 @C2U42_RS02600@WP_000845039.1@ C2U42_RS02600 1 145372 146385 | class 1 integron integrase IntI1	obs
0.741894	1	ESCO001.0321.00279.P002_00054 C ATG TAG 49145 50158 Valid intI1 1014 @CR537_RS26170@WP_000845048.1@ CR537_RS26170 1 49145 50158 | class 1 integron integrase IntI1	obs
0.701299	1	MASP019.0321.00001.C001_04024 D TTG TGA 4417362 4418327 Valid EHN06_RS20120 966 @WP_127334244.1@ EHN06_RS20120 1 4417362 4418327 | integron integrase	obs
0.740597	1	PRMI001.0321.00014.C001_03673 D ATG TAG 3981064 3982077 Valid intI1 1014 @C3940_RS18465@WP_000845039.1@ C3940_RS18465 1 3981064 3982077 | class 1 integron integrase IntI1	obs
0.741894	1	ESCO001.0321.00285.C001_01433 C ATG TAG 1543500 1544513 Valid intI1 1014 @BVL39_RS07740@WP_000845048.1@ BVL39_RS07740 1 1543500 1544513 | class 1 integron integrase IntI1	obs
0.742228	1	KLPN001.0321.00286.P003_00021 D ATG TAG 16668 17681 Valid intI1 1014 @EQH49_RS27135@WP_000845048.1@ EQH49_RS27135 1 16668 17681 | class 1 integron integrase IntI1	obs
0.740597	1	PSAE003.0321.00006.C001_05376 C ATG TAG 5585534 5586547 Valid intI1 1014 @YQ19_RS26505@WP_000845039.1@ YQ19_RS26505 1 5585534 5586547 | class 1 integron integrase IntI1	obs
0.742228	1	SAEN001.0321.00906.P002_00048 D ATG TAG 41529 42542 Valid intI1 1014 @E5O15_RS24925@WP_000845048.1@ E5O15_RS24925 1 41529 42542 | class 1 integron integrase IntI1	obs
0.742228	1	SAEN001.0321.00342.P002_00135 D ATG TAG 124556 125569 Valid intI1 1014 @SM217186_RS00735@WP_000845048.1@ SM217186_RS00735 1 124556 125569 | class 1 integron integrase IntI1	obs
0.74026	1	ENCL005.0321.00016.P002_00081 D ATG TAG 67200 68213 Valid intI1 1014 @H7R54_RS23135@WP_108914954.1@ H7R54_RS23135 1 67200 68213 | class 1 integron integrase IntI1	obs
0.745807	1	KLAE001.0321.00015.P002_00306 D ATG TAG 294982 295995 Valid intI1 1014 @F6O44_RS26165@WP_151085606.1@ F6O44_RS26165 1 294982 295995 | class 1 integron integrase IntI1	obs
0.741894	1	EDTA001.0321.00001.C001_03303 D ATG TAG 3606409 3607422 Valid intI1 1014 @AAW15_RS16215@WP_000845054.1@ AAW15_RS16215 1 3606409 3607422 | class 1 integron integrase IntI1	obs
0.741894	1	PHUR001.0321.00001.P004_00042 C ATG TAG 35774 36787 Valid intI1 1014 @AB182_RS00470@WP_000845048.1@ AB182_RS00470 1 35774 36787 | class 1 integron integrase IntI1	obs
0.741894	1	SAEN001.0321.00076.P002_00185 D ATG TAG 176636 177649 Valid intI1 1014 @A7P63_RS24095@WP_000845048.1@ A7P63_RS24095 1 176636 177649 | class 1 integron integrase IntI1	obs
0.740597	1	SAEN001.0321.00137.P002_00158 C ATG TAG 151178 152191 Valid intI1 1014 @HZY55_RS24870@WP_000845039.1@ HZY55_RS24870 1 151178 152191 | class 1 integron integrase IntI1	obs
0.730539	1	SUAU001.0321.00001.C001_01188 C ATG TAA 1146671 1147636 Valid SAUT_RS05885 966 @WP_148218539.1@ SAUT_RS05885 1 1146671 1147636 | integron integrase	obs
0.746905	1	PSSP053.0321.00001.C001_00119 D ATG TGA 111085 112050 Valid B2D37_RS00575 966 @WP_079200899.1@ B2D37_RS00575 1 111085 112050 | integron integrase	obs
0.750359	1	SHBE001.0321.00001.C001_01675 D ATG TAA 1881354 1882310 Valid SHEWBE_RS08690 957 @WP_112352320.1@ SHEWBE_RS08690 1 1881354 1882310 | integron integrase	obs
0.74837	1	RHGL001.0321.00001.C001_00130 C ATG TGA 160583 161584 Valid CS053_RS00650 1002 @WP_050984330.1@ CS053_RS00650 1 160583 161584 | integron integrase	obs
0.742228	1	KLPN001.0321.00358.P003_00046 C ATG TAG 34689 35702 Valid intI1 1014 @SMKP03_RS25615@WP_000845048.1@ SMKP03_RS25615 1 34689 35702 | class 1 integron integrase IntI1	obs
0.741797	1	MEVE001.0321.00001.C001_01881 C ATG TGA 2074008 2074949 Valid M301_RS09375 942 @WP_013148534.1@ M301_RS09375 1 2074008 2074949 | integron integrase	obs
0.741894	1	PSMO001.0321.00005.C001_02468 D ATG TAG 2626916 2627929 Valid intI1 1014 @FY041_RS12390@WP_000845054.1@ FY041_RS12390 1 2626916 2627929 | class 1 integron integrase IntI1	obs
0.708696	1	THSP024.0321.00001.C001_01765 D ATG TGA 1981747 1982742 Valid FNC98_RS08815 996 @WP_143580878.1@ FNC98_RS08815 1 1981747 1982742 | integron integrase	obs
0.741894	1	PSMO001.0321.00007.P004_00005 D ATG TAG 3025 4038 Valid intI1 1014 @JLF49_RS27405@WP_000845048.1@ JLF49_RS27405 1 3025 4038 | class 1 integron integrase IntI1	obs
0.740113	1	ESCO001.0321.01161.P002_00067 C ATG TAG 53213 54145 Valid EW036_RS26135 933 @WP_129685279.1@ EW036_RS26135 1 53213 54145 | tyrosine-type recombinase/integrase	obs
0.741894	1	ESCO001.0321.00487.P002_00118 C ATG TAG 102147 103160 Valid intI1 1014 @CRT34_RS26905@WP_000845048.1@ CRT34_RS26905 1 102147 103160 | class 1 integron integrase IntI1	obs
0.741894	1	PSAE003.0321.00086.C001_00344 C ATG TAG 326535 327548 Valid intI1 1014 @CSB91_RS01760@WP_000845048.1@ CSB91_RS01760 1 326535 327548 | class 1 integron integrase IntI1	obs
0.741894	1	KLPN001.0321.00525.P004_00058 D ATG TAG 43500 44513 Valid intI1 1014 @JCR34_RS29080@WP_000845048.1@ JCR34_RS29080 1 43500 44513 | class 1 integron integrase IntI1	obs
0.741894	1	SAEN001.0321.00587.C001_00691 C ATG TAG 703461 704474 Valid intI1 1014 @HEC85_RS03455@WP_000845048.1@ HEC85_RS03455 1 703461 704474 | class 1 integron integrase IntI1	obs
0.723469	1	DESP013.0321.00001.C001_02529 C ATG TAA 2972032 2973405 Valid FCL45_RS12650 1374 @WP_136796580.1@ FCL45_RS12650 1 2972032 2973405 | integron integrase	obs
0.740597	1	CIFR005.0321.00114.P002_00270 D ATG TAG 249271 250284 Valid intI1 1014 @JW298_RS01705@WP_000845039.1@ JW298_RS01705 1 249271 250284 | class 1 integron integrase IntI1	obs
0.72382	1	SAPA001.0321.00001.C001_01973 D ATG TAA 2237977 2239173 Valid L21SP2_RS09915 1197 @WP_081719710.1@ L21SP2_RS09915 1 2237977 2239173 | integron integrase	obs
0.741894	1	KLPN001.0321.00476.P003_00068 D ATG TAG 49815 50828 Valid intI1 1014 @ISA68_RS26405@WP_000845048.1@ ISA68_RS26405 1 49815 50828 | class 1 integron integrase IntI1	obs
0.741894	1	KLOX001.0321.00003.P005_00066 C ATG TAG 49638 50651 Valid intI1 1014 @AB184_RS00375@WP_000845048.1@ AB184_RS00375 1 49638 50651 | class 1 integron integrase IntI1	obs
0.740597	1	PRMI001.0321.00057.C001_03896 D ATG TAG 4190829 4191842 Valid intI1 1014 @F7R84_RS19485@WP_000845039.1@ F7R84_RS19485 1 4190829 4191842 | class 1 integron integrase IntI1	obs
0.742228	1	SAEN001.0321.00285.C001_03785 C ATG TAG 3810850 3811863 Valid intI1 1014 @SM205186_RS19645@WP_000845048.1@ SM205186_RS19645 1 3810850 3811863 | class 1 integron integrase IntI1	obs
0.741894	1	ESCO001.0321.00729.P002_00020 D ATG TAG 13156 14169 Valid intI1 1014 @GZS06_RS22770@WP_000845048.1@ GZS06_RS22770 1 13156 14169 | class 1 integron integrase IntI1	obs
0.742228	1	ESCO001.0321.01324.P002_00025 D ATG TAG 18083 19096 Valid intI1 1014 @E3158_RS27750@WP_000845048.1@ E3158_RS27750 1 18083 19096 | class 1 integron integrase IntI1	obs
0.742228	1	ESCO001.0321.00617.C001_03408 C ATG TAG 3575310 3576323 Valid intI1 1014 @E3Z32_RS18430@WP_000845048.1@ E3Z32_RS18430 1 3575310 3576323 | class 1 integron integrase IntI1	obs
0.741894	1	PSAE003.0321.00127.C001_02705 D ATG TAG 2837446 2838459 Valid intI1 1014 @EGY26_RS13840@WP_000845048.1@ EGY26_RS13840 1 2837446 2838459 | class 1 integron integrase IntI1	obs
0.742228	1	PSAE003.0321.00135.C001_04692 C ATG TAG 5127710 5128723 Valid intI1 1014 @EJA97_RS24105@WP_000845048.1@ EJA97_RS24105 1 5127710 5128723 | class 1 integron integrase IntI1	obs
0.742228	1	SHAL001.0321.00002.P002_00105 D ATG TAG 105482 106495 Valid intI1 1014 @EEY24_RS00580@WP_000845048.1@ EEY24_RS00580 1 105482 106495 | class 1 integron integrase IntI1	obs
0.741894	1	PRMI001.0321.00018.C001_03066 C ATG TAG 3316718 3317731 Valid intI1 1014 @EHQ78_RS15445@WP_000845048.1@ EHQ78_RS15445 1 3316718 3317731 | class 1 integron integrase IntI1	obs
0.740597	1	ESCO001.0321.00812.P003_00137 D ATG TAG 116351 117364 Valid intI1 1014 @HP434_RS23765@WP_000845039.1@ HP434_RS23765 1 116351 117364 | class 1 integron integrase IntI1	obs
0.740597	1	ENHO001.0321.00038.P002_00383 C ATG TAG 340058 341071 Valid intI1 1014 @G5C52_RS24470@WP_164474463.1@ G5C52_RS24470 1 340058 341071 | class 1 integron integrase IntI1	obs
0.747989	1	SUMO001.0321.00001.C001_02263 D ATG TAA 2300047 2301036 Valid EL386_RS11280 990 @WP_126456275.1@ EL386_RS11280 1 2300047 2301036 | integron integrase	obs
0.742228	1	KLQU001.0321.00022.P005_00015 D ATG TAG 13196 14209 Valid intI1 1014 @HV092_RS27780@WP_000845048.1@ HV092_RS27780 1 13196 14209 | class 1 integron integrase IntI1	obs
0.708877	1	PASP013.0321.00001.C001_03828 D ATG TGA 4434400 4435440 Valid AT984_RS18975 1041 @WP_082680180.1@ AT984_RS18975 1 4434400 4435440 | integron integrase	obs
0.741894	1	KLPN001.0321.00633.P002_00152 D ATG TAG 152138 153151 Valid intI1 1014 @JMW24_RS25960@WP_000845048.1@ JMW24_RS25960 1 152138 153151 | class 1 integron integrase IntI1	obs
0.741894	1	SAEN001.0321.00591.P002_00169 C ATG TAG 158831 159844 Valid intI1 1014 @HEC83_RS23990@WP_000845048.1@ HEC83_RS23990 1 158831 159844 | class 1 integron integrase IntI1	obs
0.740597	1	ESCO001.0321.01562.P002_00138 C ATG TAG 113003 114016 Valid intI1 1014 @FYA16_RS23450@WP_000845039.1@ FYA16_RS23450 1 113003 114016 | class 1 integron integrase IntI1	obs
0.695704	1	TRSU001.0321.00001.C001_00663 D ATG TAA 716056 717288 Valid TRESU_RS03300 1233 @WP_013700897.1@ TRESU_RS03300 1 716056 717288 | integron integrase	obs
0.742228	1	RAPL001.0321.00004.P002_00351 C ATG TAG 325432 326445 Valid intI1 1014 @FDZ05_RS28925@WP_000845048.1@ FDZ05_RS28925 1 325432 326445 | class 1 integron integrase IntI1	obs
0.740597	1	ENCL001.0321.00001.C001_04224 D ATG TAG 4334275 4335288 Valid intI1 1014 @WM95_RS21505@WP_000845039.1@ WM95_RS21505 1 4334275 4335288 | class 1 integron integrase IntI1	obs
0.701578	1	FELI001.0321.00001.C001_02397 D ATG TAA 2617070 2618032 Valid HER31_RS11995 963 @WP_168660807.1@ HER31_RS11995 1 2617070 2618032 | integron integrase	obs
0.741894	1	PSAE003.0321.00004.C001_03707 C ATG TAG 3831293 3832306 Valid intI1 1014 @NCGM1900_RS18355@WP_000845048.1@ NCGM1900_RS18355 1 3831293 3832306 | class 1 integron integrase IntI1	obs
0.741894	1	SAEN001.0321.00596.P002_00203 D ATG TAG 197813 198826 Valid intI1 1014 @HEC76_RS24160@WP_000845048.1@ HEC76_RS24160 1 197813 198826 | class 1 integron integrase IntI1	obs
0.740597	1	KLPN001.0321.00318.P002_00084 C ATG TAG 79524 80537 Valid intI1 1014 @FA957_RS28020@WP_000845039.1@ FA957_RS28020 1 79524 80537 | class 1 integron integrase IntI1	obs
0.741894	1	ESCO001.0321.01216.P002_00061 D ATG TAG 55451 56464 Valid intI1 1014 @IHP20_RS23295@WP_000845048.1@ IHP20_RS23295 1 55451 56464 | class 1 integron integrase IntI1	obs
0.719708	1	PASP052.0321.00001.C001_00875 D ATG TGA 1191528 1192493 Valid E2I05_RS04365 966 @WP_121855110.1@ E2I05_RS04365 1 1191528 1192493 | integron integrase	obs
0.741894	1	SAEN001.0321.00692.P002_00014 C ATG TAG 14880 15893 Valid intI1 1014 @GH765_RS23300@WP_000845048.1@ GH765_RS23300 1 14880 15893 | class 1 integron integrase IntI1	obs
0.741894	1	LESP008.0321.00001.P004_00042 C ATG TAG 39889 40902 Valid intI1 1014 @C3F35_RS23535@WP_000845048.1@ C3F35_RS23535 1 39889 40902 | class 1 integron integrase IntI1	obs
0.740597	1	PRSP014.0321.00001.C001_00989 D ATG TAG 1117635 1118648 Valid intI1 1014 @I3B46_RS04945@WP_000845039.1@ I3B46_RS04945 1 1117635 1118648 | class 1 integron integrase IntI1	obs
0.740597	1	ESCO001.0321.00831.P002_00107 D ATG TAG 80276 81289 Valid intI1 1014 @MS6193_RS24310@WP_000845039.1@ MS6193_RS24310 1 80276 81289 | class 1 integron integrase IntI1	obs
0.742228	1	KLPN001.0321.00038.P003_00099 C ATG TAG 82115 83128 Valid intI1 1014 @AM277_RS29605@WP_000845048.1@ AM277_RS29605 1 82115 83128 | class 1 integron integrase IntI1	obs
0.677346	1	TRPH001.0321.00006.V001_00578 C ATG TAA 678885 680183 Valid HPJ96_RS02890 1299 @WP_174896961.1@ HPJ96_RS02890 1 678885 680183 | integron integrase	obs
0.740597	1	KLPN001.0321.00448.P002_00160 D ATG TAG 152318 153331 Valid intI1 1014 @E4W47_RS26910@WP_000845039.1@ E4W47_RS26910 1 152318 153331 | class 1 integron integrase IntI1	obs
0.740597	1	KLPN001.0321.00732.P003_00184 C ATG TAG 155939 156952 Valid intI1 1014 @KPNIH27_RS27120@WP_000845039.1@ KPNIH27_RS27120 1 155939 156952 | class 1 integron integrase IntI1	obs
0.740597	1	KLPN001.0321.00325.C001_04614 D ATG TAG 4646144 4647157 Valid intI1 1014 @FU841_RS23550@WP_000845039.1@ FU841_RS23550 1 4646144 4647157 | class 1 integron integrase IntI1	obs
0.717587	1	ECSP001.0321.00001.C001_00274 D ATG TGA 269094 270182 Valid ECTOBSL9_RS01350 1089 @WP_082829676.1@ ECTOBSL9_RS01350 1 269094 270182 | integron integrase	obs
0.736919	1	SHWO001.0321.00001.C001_04430 D ATG TAA 5212069 5213028 Valid SWOO_RS22095 960 @WP_012326888.1@ SWOO_RS22095 1 5212069 5213028 | integron integrase	obs
0.741894	1	KLPN001.0321.00465.P004_00034 C ATG TAG 36918 37931 Valid intI1 1014 @IRT47_RS28750@WP_000845048.1@ IRT47_RS28750 1 36918 37931 | class 1 integron integrase IntI1	obs
0.736915	1	MIAG001.0321.00001.C001_03028 D ATG TGA 3466136 3467116 Valid AUP74_RS15135 981 @WP_069948280.1@ AUP74_RS15135 1 3466136 3467116 | integron integrase	obs
0.742228	1	PSAE003.0321.00063.C001_05862 D ATG TAG 6240155 6241168 Valid intI1 1014 @B7W86_RS30020@WP_000845048.1@ B7W86_RS30020 1 6240155 6241168 | class 1 integron integrase IntI1	obs
0.760563	1	MIAG001.0321.00001.C001_01920 C ATG TAG 2229820 2230872 Valid AUP74_RS09595 1053 @WP_069947388.1@ AUP74_RS09595 1 2229820 2230872 | integron integrase	obs
0.741894	1	KLPN001.0321.00086.P004_00046 D ATG TAG 35457 36470 Valid intI1 1014 @AM393_RS28840@WP_000845048.1@ AM393_RS28840 1 35457 36470 | class 1 integron integrase IntI1	obs
0.741894	1	KLPN001.0321.00397.P003_00009 D ATG TAG 8152 9165 Valid intI1 1014 @G9173_RS27240@WP_000845048.1@ G9173_RS27240 1 8152 9165 | class 1 integron integrase IntI1	obs
0.740597	1	KLPN001.0321.00024.P004_00032 D ATG TAG 26868 27881 Valid intI1 1014 @ABA76_RS27465@WP_000845039.1@ ABA76_RS27465 1 26868 27881 | class 1 integron integrase IntI1	obs
0.741894	1	ESCO001.0321.01030.C001_01154 D ATG TAG 1199698 1200711 Valid intI1 1014 @JNN65_RS05770@WP_000845048.1@ JNN65_RS05770 1 1199698 1200711 | class 1 integron integrase IntI1	obs
0.742228	1	SAEN001.0321.00345.C001_04507 D ATG TAG 4610200 4611213 Valid intI1 1014 @CDZ80_RS24055@WP_000845048.1@ CDZ80_RS24055 1 4610200 4611213 | class 1 integron integrase IntI1	obs
0.763636	1	VINA002.0321.00003.C001_01854 D ATG TAA 2064228 2065190 Valid BA894_RS09285 963 @WP_065297011.1@ BA894_RS09285 1 2064228 2065190 | integron integrase	obs
0.741894	1	SAEN001.0321.00575.P002_00134 D ATG TAG 121046 122059 Valid intI1 1014 @STY_RS24350@WP_000845048.1@ STY_RS24350 1 121046 122059 | class 1 integron integrase IntI1	obs
0.731707	1	DESP017.0321.00001.C001_02465 C ATG TAA 2550045 2551031 Valid GBK02_RS12335 987 @WP_203466946.1@ GBK02_RS12335 1 2550045 2551031 | integron integrase	obs
0.742228	1	PSAE003.0321.00122.C001_06166 C ATG TAG 6696367 6697380 Valid intI1 1014 @D8668_RS31615@WP_000845048.1@ D8668_RS31615 1 6696367 6697380 | class 1 integron integrase IntI1	obs
0.759414	1	VIFL001.0321.00007.C001_02675 C ATG TAA 2822006 2822638 Valid GPY18_RS20355 633 @WP_199251645.1@ GPY18_RS20355 1 2822006 2822638 | integron integrase	obs
0.741894	1	ENHO001.0321.00124.P002_00039 D ATG TAG 29747 30760 Valid intI1 1014 @EM861_RS23450@WP_000845048.1@ EM861_RS23450 1 29747 30760 | class 1 integron integrase IntI1	obs
0.741894	1	ESCO001.0321.01044.C001_01182 D ATG TAG 1224047 1225060 Valid intI1 1014 @JNN52_RS05910@WP_000845048.1@ JNN52_RS05910 1 1224047 1225060 | class 1 integron integrase IntI1	obs
0.76217	1	SAEN001.0321.00010.P002_00224 D ATG TAA 233571 234548 Valid intI2 978 @E5158_RS23975@WP_023994230.1@ E5158_RS23975 1 233571 234548 | class 2 integron integrase IntI2	obs
0.740933	1	KLPN001.0321.00140.P002_00139 D ATG TAG 109418 110431 Valid intI1 1014 @CXB26_RS27835@WP_101169252.1@ CXB26_RS27835 1 109418 110431 | class 1 integron integrase IntI1	obs
0.743869	1	DEAR001.0321.00001.C001_03531 C ATG TGA 3680916 3681899 Valid DARO_RS17510 984 @WP_011289152.1@ DARO_RS17510 1 3680916 3681899 | integron integrase	obs
0.742228	1	KLPN001.0321.00300.P002_00101 D ATG TAG 93371 94384 Valid intI1 1014 @GJJ08_RS27295@WP_000845048.1@ GJJ08_RS27295 1 93371 94384 | class 1 integron integrase IntI1	obs
0.743855	1	ESCO001.0321.00554.C001_00971 C ATG TAG 1001009 1002022 Valid intI1 1014 @E5M00_RS05055@WP_050008788.1@ E5M00_RS05055 1 1001009 1002022 | class 1 integron integrase IntI1	obs
0.741894	1	PSAE003.0321.00030.C001_00297 D ATG TAG 327335 328348 Valid intI1 1014 @PA257_RS01465@WP_000845048.1@ PA257_RS01465 1 327335 328348 | class 1 integron integrase IntI1	obs
0.742228	1	KLPN001.0321.00336.P003_00027 D ATG TAG 25580 26593 Valid intI1 1014 @HBJ12_RS26635@WP_000845048.1@ HBJ12_RS26635 1 25580 26593 | class 1 integron integrase IntI1	obs
0.742228	1	ESCO001.0321.00392.C001_04627 C ATG TAG 4655910 4656923 Valid intI1 1014 @C6P55_RS24975@WP_000845048.1@ C6P55_RS24975 1 4655910 4656923 | class 1 integron integrase IntI1	obs
0.741894	1	KLPN001.0321.00615.P002_00152 D ATG TAG 152138 153151 Valid intI1 1014 @JMW06_RS26075@WP_000845048.1@ JMW06_RS26075 1 152138 153151 | class 1 integron integrase IntI1	obs
0.741894	1	KLMI001.0321.00021.P003_00075 D ATG TAG 66355 67368 Valid intI1 1014 @IE970_RS30530@WP_000845054.1@ IE970_RS30530 1 66355 67368 | class 1 integron integrase IntI1	obs
0.741894	1	PUTH001.0321.00001.C001_02316 C ATG TAG 2405400 2406413 Valid intI1 1014 @CKA81_RS11605@WP_000845048.1@ CKA81_RS11605 1 2405400 2406413 | class 1 integron integrase IntI1	obs
0.741894	1	KLPN001.0321.00608.P002_00141 C ATG TAG 145603 146616 Valid intI1 1014 @JMV80_RS26600@WP_000845048.1@ JMV80_RS26600 1 145603 146616 | class 1 integron integrase IntI1	obs
0.740597	1	KLOX001.0321.00025.P003_00160 C ATG TAG 137894 138907 Valid intI1 1014 @KONIH1_RS30370@WP_000845039.1@ KONIH1_RS30370 1 137894 138907 | class 1 integron integrase IntI1	obs
0.741894	1	MOMO001.0321.00016.P002_00045 D ATG TAG 40534 41547 Valid intI1 1014 @JW294_RS00230@WP_000845048.1@ JW294_RS00230 1 40534 41547 | class 1 integron integrase IntI1	obs
0.741894	1	PRMI001.0321.00012.C001_00204 C ATG TAG 212417 213430 Valid intI1 1014 @BG029_RS01115@WP_000845048.1@ BG029_RS01115 1 212417 213430 | class 1 integron integrase IntI1	obs
0.740597	1	KLPN001.0321.00532.P002_00095 D ATG TAG 87228 88241 Valid intI1 1014 @JMZ78_RS27760@WP_000845039.1@ JMZ78_RS27760 1 87228 88241 | class 1 integron integrase IntI1	obs
0.742228	1	KLPN001.0321.00026.P002_00195 C ATG TAG 162637 163650 Valid intI1 1014 @A6D67_RS26665@WP_000845048.1@ A6D67_RS26665 1 162637 163650 | class 1 integron integrase IntI1	obs
0.742228	1	ESCO001.0321.00166.P002_00011 C ATG TAG 10661 11674 Valid intI1 1014 @BE962_RS01510@WP_000845048.1@ BE962_RS01510 1 10661 11674 | class 1 integron integrase IntI1	obs
0.742228	1	KLPN001.0321.00269.P002_00020 C ATG TAG 21568 22581 Valid intI1 1014 @FEM43_RS00130@WP_000845048.1@ FEM43_RS00130 1 21568 22581 | class 1 integron integrase IntI1	obs
0.741894	1	SAEN001.0321.00193.P002_00050 D ATG TAG 43397 44410 Valid intI1 1014 @GE197_RS23230@WP_000845054.1@ GE197_RS23230 1 43397 44410 | class 1 integron integrase IntI1	obs
0.741894	1	KLPN001.0321.00030.P002_00109 D ATG TAG 103363 104376 Valid intI1 1014 @A8C02_RS00535@WP_000845048.1@ A8C02_RS00535 1 103363 104376 | class 1 integron integrase IntI1	obs
0.741894	1	PSAE003.0321.00065.C001_02809 C ATG TAG 2928869 2929882 Valid intI1 1014 @CDL16_RS14400@WP_000845048.1@ CDL16_RS14400 1 2928869 2929882 | class 1 integron integrase IntI1	obs
0.740597	1	KLPN001.0321.00246.P002_00241 C ATG TAG 228407 229420 Valid intI1 1014 @EJC76_RS01330@WP_000845039.1@ EJC76_RS01330 1 228407 229420 | class 1 integron integrase IntI1	obs
0.742228	1	RAOR001.0321.00005.P002_00209 D ATG TAG 184739 185752 Valid intI1 1014 @CA210_RS01185@WP_000845048.1@ CA210_RS01185 1 184739 185752 | class 1 integron integrase IntI1	obs
0.775155	1	XAVA001.0321.00002.C001_00291 D ATG TAA 333852 334871 Valid NX08_RS01530 1020 @WP_039440129.1@ NX08_RS01530 1 333852 334871 | integron integrase	obs
0.70437	1	SYAC002.0321.00001.C001_02630 C ATG TGA 2800599 2801696 Valid A6070_RS13140 1098 @WP_083558496.1@ A6070_RS13140 1 2800599 2801696 | integron integrase	obs
0.741894	1	SHFL001.0321.00005.P002_00022 D ATG TAG 16062 17075 Valid intI1 1014 @E0E33_RS22965@WP_000845048.1@ E0E33_RS22965 1 16062 17075 | class 1 integron integrase IntI1	obs
0.740597	1	DEIN001.0321.00001.C001_00013 D ATG TAG 11610 12623 Valid intI1 1014 @SELIN_RS00070@WP_000845039.1@ SELIN_RS00070 1 11610 12623 | class 1 integron integrase IntI1	obs
0.74026	1	KLPN001.0321.00039.P003_00080 C ATG TAG 67483 68496 Valid intI1 1014 @ACG94_RS00390@WP_000845039.1@ ACG94_RS00390 1 67483 68496 | class 1 integron integrase IntI1	obs
0.74026	1	AECA002.0321.00016.P002_00028 C ATG TAG 21205 22218 Valid intI1 1014 @JH254_RS20755@WP_000845039.1@ JH254_RS20755 1 21205 22218 | class 1 integron integrase IntI1	obs
0.737726	1	ENHO001.0321.00072.P002_00337 C ATG TGA 302394 303413 Valid intI1 1020 @IFJ76_RS24230@WP_138827841.1@ IFJ76_RS24230 1 302394 303413 | class 1 integron integrase IntI1	obs
0.710682	1	PSSP099.0321.00001.C002_00504 D ATG TAA 590730 591698 Valid FLM54_RS18100 969 @WP_178957218.1@ FLM54_RS18100 1 590730 591698 | integron integrase	obs
0.742228	1	KLPN001.0321.00615.C001_00283 C ATG TAG 301007 302020 Valid intI1 1014 @JMW06_RS01420@WP_201507512.1@ JMW06_RS01420 1 301007 302020 | class 1 integron integrase IntI1	obs
0.741894	1	SAEN001.0321.00402.P002_00143 C ATG TAG 135469 136482 Valid intI1 1014 @HEC87_RS25085@WP_167803845.1@ HEC87_RS25085 1 135469 136482 | class 1 integron integrase IntI1	obs
0.742228	1	PSAE003.0321.00201.C001_04898 C ATG TAG 5262406 5263419 Valid intI1 1014 @HWH78_RS24500@WP_000845054.1@ HWH78_RS24500 1 5262406 5263419 | class 1 integron integrase IntI1	obs
0.742228	1	ESCO001.0321.01514.C001_00083 C ATG TAG 76585 77598 Valid intI1 1014 @O3O_RS00460@WP_000845048.1@ O3O_RS00460 1 76585 77598 | class 1 integron integrase IntI1	obs
0.742228	1	ESFE001.0321.00006.P002_00074 C ATG TAG 70441 71454 Valid intI1 1014 @HV014_RS22300@WP_000845048.1@ HV014_RS22300 1 70441 71454 | class 1 integron integrase IntI1	obs
0.742228	1	SAEN001.0321.00306.C001_03737 C ATG TAG 3798373 3799386 Valid intI1 1014 @SM232188_RS19505@WP_000845048.1@ SM232188_RS19505 1 3798373 3799386 | class 1 integron integrase IntI1	obs
0.742228	1	SAEN001.0321.00310.C001_03730 C ATG TAG 3796900 3797913 Valid intI1 1014 @SM291186_RS19465@WP_000845048.1@ SM291186_RS19465 1 3796900 3797913 | class 1 integron integrase IntI1	obs
0.741894	1	KLPN001.0321.00087.P004_00044 C ATG TAG 40575 41588 Valid intI1 1014 @AM404_RS27110@WP_000845048.1@ AM404_RS27110 1 40575 41588 | class 1 integron integrase IntI1	obs
0.742228	1	ESCO001.0321.01480.C001_00096 D ATG TAG 88000 89013 Valid intI1 1014 @C8200_RS00555@WP_000845048.1@ C8200_RS00555 1 88000 89013 | class 1 integron integrase IntI1	obs
0.741894	1	KLPN001.0321.00512.P003_00003 C ATG TAG 2858 3871 Valid intI1 1014 @GVI78_RS26135@WP_000845048.1@ GVI78_RS26135 1 2858 3871 | class 1 integron integrase IntI1	obs
0.741894	1	ENKO001.0321.00008.P003_00032 C ATG TAG 26973 27986 Valid intI1 1014 @JLF35_RS23490@WP_000845048.1@ JLF35_RS23490 1 26973 27986 | class 1 integron integrase IntI1	obs
0.741894	1	ESCO001.0321.00478.P002_00062 D ATG TAG 60318 61331 Valid intI1 1014 @D3W51_RS23535@WP_000845048.1@ D3W51_RS23535 1 60318 61331 | class 1 integron integrase IntI1	obs
0.742228	1	KLPN001.0321.00184.P002_00113 C ATG TAG 90768 91781 Valid intI1 1014 @DCD52_RS00785@WP_000845048.1@ DCD52_RS00785 1 90768 91781 | class 1 integron integrase IntI1	obs
0.740597	1	KLPN001.0321.00172.P002_00028 D ATG TAG 23821 24834 Valid intI1 1014 @AM458_RS29415@WP_000845039.1@ AM458_RS29415 1 23821 24834 | class 1 integron integrase IntI1	obs
0.704023	1	DEOV001.0321.00002.C001_03187 C ATG TGA 3592789 3593778 Valid GN112_RS15910 990 @WP_155314262.1@ GN112_RS15910 1 3592789 3593778 | integron integrase	obs
0.741894	1	KLPN001.0321.00200.P002_00080 D ATG TAG 66258 67271 Valid intI1 1014 @AM382_RS00485@WP_000845048.1@ AM382_RS00485 1 66258 67271 | class 1 integron integrase IntI1	obs
0.742228	1	ESCO001.0321.00820.C001_02256 D ATG TAG 2343315 2344328 Valid intI1 1014 @FVA71_RS11285@WP_000845048.1@ FVA71_RS11285 1 2343315 2344328 | class 1 integron integrase IntI1	obs
0.764151	1	PSBA002.0321.00002.C001_02216 D ATG TGA 2363626 2364591 Valid I6H70_RS11085 966 @WP_200294153.1@ I6H70_RS11085 1 2363626 2364591 | integron integrase	obs
0.742228	1	ESCO001.0321.00272.P004_00004 C ATG TAG 3402 4415 Valid intI1 1014 @CXB56_RS00610@WP_000845048.1@ CXB56_RS00610 1 3402 4415 | class 1 integron integrase IntI1	obs
0.740597	1	SAEN001.0321.00428.P002_00079 D ATG TAG 76528 77541 Valid intI1 1014 @I7656_RS24605@WP_000845039.1@ I7656_RS24605 1 76528 77541 | class 1 integron integrase IntI1	obs
0.741894	1	ENHO001.0321.00005.P002_00077 D ATG TAG 71605 72618 Valid intI1 1014 @AB284_RS00885@WP_031623923.1@ AB284_RS00885 1 71605 72618 | class 1 integron integrase IntI1	obs
0.741894	1	KLPN001.0321.00372.P004_00062 D ATG TAG 47858 48871 Valid intI1 1014 @HUR99_RS29070@WP_000845048.1@ HUR99_RS29070 1 47858 48871 | class 1 integron integrase IntI1	obs
0.741894	1	PSSP033.0321.00001.P002_00036 D ATG TAG 31375 32388 Valid intI1 1014 @TO66_RS31835@WP_000845048.1@ TO66_RS31835 1 31375 32388 | class 1 integron integrase IntI1	obs
0.742228	1	ESCO001.0321.01238.P002_00068 C ATG TAG 62637 63650 Valid intI1 1014 @JMW40_RS23275@WP_000845048.1@ JMW40_RS23275 1 62637 63650 | class 1 integron integrase IntI1	obs
0.742228	1	ALFA002.0321.00008.C001_00610 C ATG TAG 657438 658451 Valid intI1 1014 @GWQ43_RS03045@WP_000845048.1@ GWQ43_RS03045 1 657438 658451 | class 1 integron integrase IntI1	obs
0.741894	1	KLPN001.0321.00038.P002_00126 C ATG TAG 116942 117955 Valid intI1 1014 @AM277_RS30655@WP_000845048.1@ AM277_RS30655 1 116942 117955 | class 1 integron integrase IntI1	obs
0.711765	1	COSP031.0321.00001.C001_01747 C ATG TAG 1992753 1993721 Valid CMT41_RS08510 969 @WP_058027020.1@ CMT41_RS08510 1 1992753 1993721 | integron integrase	obs
0.742228	1	KLPN001.0321.00605.P003_00037 C ATG TAG 25673 26686 Valid intI1 1014 @JMX51_RS28070@WP_000845048.1@ JMX51_RS28070 1 25673 26686 | class 1 integron integrase IntI1	obs
0.740597	1	KLPN001.0321.00135.P002_00041 D ATG TAG 47795 48808 Valid intI1 1014 @CWQ24_RS28235@WP_000845039.1@ CWQ24_RS28235 1 47795 48808 | class 1 integron integrase IntI1	obs
0.741894	1	KLPN001.0321.00229.P002_00019 D ATG TAG 15938 16951 Valid intI1 1014 @EI552_RS27175@WP_000845048.1@ EI552_RS27175 1 15938 16951 | class 1 integron integrase IntI1	obs
0.742228	1	ESCO001.0321.00284.P003_00033 C ATG TAG 30840 31853 Valid intI1 1014 @BH100B_RS26290@WP_000845048.1@ BH100B_RS26290 1 30840 31853 | class 1 integron integrase IntI1	obs
0.741894	1	LESP007.0321.00001.P002_00274 D ATG TAG 251650 252663 Valid intI1 1014 @C2U54_RS26595@WP_000845054.1@ C2U54_RS26595 1 251650 252663 | class 1 integron integrase IntI1	obs
0.741894	1	ESCO001.0321.00087.P003_00029 D ATG TAG 25726 26739 Valid intI1 1014 @BSG24_RS25910@WP_071940814.1@ BSG24_RS25910 1 25726 26739 | class 1 integron integrase IntI1	obs
0.741894	1	KLQU001.0321.00013.P002_00449 D ATG TAG 385179 386192 Valid intI1 1014 @DKC09_RS03665@WP_000845048.1@ DKC09_RS03665 1 385179 386192 | class 1 integron integrase IntI1	obs
0.741894	1	CIPO001.0321.00011.P002_00115 D ATG TAG 105330 106343 Valid intI1 1014 @JLF47_RS24305@WP_000845054.1@ JLF47_RS24305 1 105330 106343 | class 1 integron integrase IntI1	obs
0.742228	1	KLPN001.0321.00400.P002_00095 C ATG TAG 74926 75939 Valid intI1 1014 @H0E90_RS27945@WP_000845048.1@ H0E90_RS27945 1 74926 75939 | class 1 integron integrase IntI1	obs
0.742228	1	SAEN001.0321.00140.P002_00273 D ATG TAG 244305 245318 Valid intI1 1014 @H9L32_RS25960@WP_000845048.1@ H9L32_RS25960 1 244305 245318 | class 1 integron integrase IntI1	obs
0.741894	1	KLPN001.0321.00414.P004_00036 C ATG TAG 36193 37206 Valid intI1 1014 @HV225_RS28475@WP_000845048.1@ HV225_RS28475 1 36193 37206 | class 1 integron integrase IntI1	obs
0.741894	1	CIPO001.0321.00011.P002_00061 D ATG TAG 52000 53013 Valid intI1 1014 @JLF47_RS24035@WP_000845054.1@ JLF47_RS24035 1 52000 53013 | class 1 integron integrase IntI1	obs
0.741894	1	PSAE003.0321.00117.C001_05520 C ATG TAG 5820498 5821511 Valid intI1 1014 @CTT40_RS28250@WP_000845048.1@ CTT40_RS28250 1 5820498 5821511 | class 1 integron integrase IntI1	obs
0.740597	1	ESCO001.0321.00470.P003_00010 D ATG TAG 9565 10578 Valid intI1 1014 @D3W53_RS25195@WP_000845039.1@ D3W53_RS25195 1 9565 10578 | class 1 integron integrase IntI1	obs
0.741894	1	PSAE003.0321.00235.C001_05802 C ATG TAG 6084431 6085444 Valid intI1 1014 @HUS11_RS29015@WP_000845054.1@ HUS11_RS29015 1 6084431 6085444 | class 1 integron integrase IntI1	obs
0.742228	1	SAEN001.0321.00323.C001_03401 D ATG TAG 3458179 3459192 Valid intI1 1014 @SM273110_RS17740@WP_000845048.1@ SM273110_RS17740 1 3458179 3459192 | class 1 integron integrase IntI1	obs
0.741894	1	KLPN001.0321.00335.C001_02808 C ATG TAG 2759338 2760351 Valid intI1 1014 @HBJ34_RS14045@WP_000845048.1@ HBJ34_RS14045 1 2759338 2760351 | class 1 integron integrase IntI1	obs
0.742228	1	ENHO001.0321.00069.P002_00081 D ATG TAG 72544 73557 Valid intI1 1014 @H1D56_RS00410@WP_000845048.1@ H1D56_RS00410 1 72544 73557 | class 1 integron integrase IntI1	obs
0.739496	1	SPSP067.0321.00001.C001_03622 D ATG TAA 3996178 3997143 Valid I6N98_RS18115 966 @WP_198569722.1@ I6N98_RS18115 1 3996178 3997143 | integron integrase	obs
0.741894	1	KLPN001.0321.00307.P002_00077 D ATG TAG 74847 75860 Valid intI1 1014 @GQY16_RS26440@WP_000845048.1@ GQY16_RS26440 1 74847 75860 | class 1 integron integrase IntI1	obs
0.743855	1	ESCO001.0321.00760.P002_00076 C ATG TAG 73873 74886 Valid intI1 1014 @G7B60_RS22585@WP_000845048.1@ G7B60_RS22585 1 73873 74886 | class 1 integron integrase IntI1	obs
0.741935	1	TRPE001.0321.00001.C001_01654 D ATG TAG 1809918 1811141 Valid IFE08_RS08280 1224 @WP_194075508.1@ IFE08_RS08280 1 1809918 1811141 | integron integrase	obs
0.742228	1	PSAE003.0321.00080.P002_00062 C ATG TAG 46878 47891 Valid intI1 1014 @CWI23_RS31135@WP_000845048.1@ CWI23_RS31135 1 46878 47891 | class 1 integron integrase IntI1	obs
0.741894	1	KLPN001.0321.00175.P002_00036 D ATG TAG 26200 27213 Valid intI1 1014 @C2861_RS26180@WP_000845048.1@ C2861_RS26180 1 26200 27213 | class 1 integron integrase IntI1	obs
0.741894	1	KLPN001.0321.00132.P003_00047 C ATG TAG 34689 35702 Valid intI1 1014 @CEA73_RS28665@WP_000845048.1@ CEA73_RS28665 1 34689 35702 | class 1 integron integrase IntI1	obs
0.741894	1	KLPN001.0321.00175.P002_00044 D ATG TAG 32430 33443 Valid intI1 1014 @C2861_RS26240@WP_000845048.1@ C2861_RS26240 1 32430 33443 | class 1 integron integrase IntI1	obs
0.740597	1	KLPN001.0321.00005.P002_00008 C ATG TAG 8020 9033 Valid intI1 1014 @LI86_RS26825@WP_000845039.1@ LI86_RS26825 1 8020 9033 | class 1 integron integrase IntI1	obs
0.740597	1	AEVE001.0321.00002.P002_00170 D ATG TAG 135876 136889 Valid intI1 1014 @WM43_RS22440@WP_002075255.1@ WM43_RS22440 1 135876 136889 | class 1 integron integrase IntI1	obs
0.742228	1	KLPN001.0321.00572.P002_00079 D ATG TAG 75100 76113 Valid intI1 1014 @JT744_RS26400@WP_000845048.1@ JT744_RS26400 1 75100 76113 | class 1 integron integrase IntI1	obs
0.728571	1	THOL001.0321.00003.C001_01443 C ATG TAA 1621449 1622411 Valid TOL_RS07230 963 @WP_015486657.1@ TOL_RS07230 1 1621449 1622411 | integron integrase	obs
0.741894	1	PSAE003.0321.00220.C001_03216 C ATG TAG 3443087 3444100 Valid intI1 1014 @I5155_RS16075@WP_000845054.1@ I5155_RS16075 1 3443087 3444100 | class 1 integron integrase IntI1	obs
0.741894	1	ESCO001.0321.01003.P002_00050 C ATG TAG 40873 41886 Valid intI1 1014 @IBZ91_RS23380@WP_000845048.1@ IBZ91_RS23380 1 40873 41886 | class 1 integron integrase IntI1	obs
0.742228	1	SAEN001.0321.00275.P002_00135 D ATG TAG 124504 125517 Valid intI1 1014 @SM215186_RS25175@WP_000845048.1@ SM215186_RS25175 1 124504 125517 | class 1 integron integrase IntI1	obs
0.741894	1	SAEN001.0321.00554.C001_00452 D ATG TAG 454323 455336 Valid intI1 1014 @F4V15_RS02310@WP_000845048.1@ F4V15_RS02310 1 454323 455336 | class 1 integron integrase IntI1	obs
0.741894	1	ACBA002.0321.00197.C001_02652 D ATG TAG 2753339 2754352 Valid intI1 1014 @FQZ16_RS13260@WP_000845054.1@ FQZ16_RS13260 1 2753339 2754352 | class 1 integron integrase IntI1	obs
0.741894	1	KLPN001.0321.00183.P002_00174 C ATG TAG 164799 165812 Valid intI1 1014 @AM387_RS27495@WP_000845048.1@ AM387_RS27495 1 164799 165812 | class 1 integron integrase IntI1	obs
0.741894	1	ESCO001.0321.00720.P002_00035 D ATG TAG 24667 25680 Valid intI1 1014 @GZS16_RS23360@WP_000845048.1@ GZS16_RS23360 1 24667 25680 | class 1 integron integrase IntI1	obs
0.742228	1	SAEN001.0321.00622.C001_02341 D ATG TAG 2298892 2299905 Valid intI1 1014 @F4V19_RS11975@WP_000845048.1@ F4V19_RS11975 1 2298892 2299905 | class 1 integron integrase IntI1	obs
0.740597	1	PRRE001.0321.00013.C001_00054 C ATG TAG 60377 61390 Valid intI1 1014 @H0912_RS00270@WP_000845039.1@ H0912_RS00270 1 60377 61390 | class 1 integron integrase IntI1	obs
0.742228	1	RAPL001.0321.00004.P002_00283 D ATG TAG 245543 246556 Valid intI1 1014 @FDZ05_RS28585@WP_000845048.1@ FDZ05_RS28585 1 245543 246556 | class 1 integron integrase IntI1	obs
0.742228	1	ESCO001.0321.00989.P003_00111 D ATG TAG 99959 100972 Valid intI1 1014 @IMP38_RS23345@WP_000845048.1@ IMP38_RS23345 1 99959 100972 | class 1 integron integrase IntI1	obs
0.740597	1	ESCO001.0321.00795.P002_00088 D ATG TAG 82702 83715 Valid intI1 1014 @HHJ44_RS24660@WP_000845039.1@ HHJ44_RS24660 1 82702 83715 | class 1 integron integrase IntI1	obs
0.742228	1	ENHO001.0321.00100.P002_00293 D ATG TAG 280336 281349 Valid intI1 1014 @JQL74_RS23980@WP_000845054.1@ JQL74_RS23980 1 280336 281349 | class 1 integron integrase IntI1	obs
0.741894	1	SAEN001.0321.00584.P002_00150 D ATG TAG 141506 142519 Valid intI1 1014 @FKO12_RS24170@WP_000845048.1@ FKO12_RS24170 1 141506 142519 | class 1 integron integrase IntI1	obs
0.741894	1	KLPN001.0321.00628.P002_00151 D ATG TAG 152138 153151 Valid intI1 1014 @JMW68_RS25980@WP_000845048.1@ JMW68_RS25980 1 152138 153151 | class 1 integron integrase IntI1	obs
0.740597	1	KLPN001.0321.00120.P002_00152 C ATG TAG 122567 123580 Valid intI1 1014 @CTI61_RS27525@WP_002075255.1@ CTI61_RS27525 1 122567 123580 | class 1 integron integrase IntI1	obs
0.741633	1	JESP003.0321.00001.C001_03056 D ATG TGA 3136224 3137219 Valid BJP62_RS14885 996 @WP_205701030.1@ BJP62_RS14885 1 3136224 3137219 | integron integrase	obs
0.742228	1	PSAE003.0321.00075.C001_05609 C ATG TAG 5917952 5918965 Valid intI1 1014 @CP913_RS28755@WP_000845048.1@ CP913_RS28755 1 5917952 5918965 | class 1 integron integrase IntI1	obs
0.742228	1	KLPN001.0321.00109.P002_00043 C ATG TAG 33490 34503 Valid intI1 1014 @CK244_RS27425@WP_000845048.1@ CK244_RS27425 1 33490 34503 | class 1 integron integrase IntI1	obs
0.741894	1	CIFR005.0321.00089.P003_00007 C ATG TAG 5840 6853 Valid intI1 1014 @HVY72_RS23940@WP_000845048.1@ HVY72_RS23940 1 5840 6853 | class 1 integron integrase IntI1	obs
0.742228	1	ESCO001.0321.00168.P003_00017 C ATG TAG 12049 13062 Valid intI1 1014 @BE939_RS00095@WP_000845048.1@ BE939_RS00095 1 12049 13062 | class 1 integron integrase IntI1	obs
0.742228	1	KLPN001.0321.00296.P002_00024 C ATG TAG 25543 26556 Valid intI1 1014 @GJI97_RS26660@WP_000845048.1@ GJI97_RS26660 1 25543 26556 | class 1 integron integrase IntI1	obs
0.762829	1	ALME003.0321.00011.C001_00559 D ATG TAG 607911 608879 Valid I533_RS02785 969 @WP_024015657.1@ I533_RS02785 1 607911 608879 | integron integrase	obs
0.739628	1	CEJA001.0321.00001.C001_03093 D ATG TAG 3792839 3793810 Valid CJA_RS15335 972 @WP_012488763.1@ CJA_RS15335 1 3792839 3793810 | integron integrase	obs
0.740597	1	SAEN001.0321.00429.C001_00051 D ATG TAG 50030 51043 Valid intI1 1014 @HFS61_RS00260@WP_000845039.1@ HFS61_RS00260 1 50030 51043 | class 1 integron integrase IntI1	obs
0.741894	1	ESCO001.0321.00034.P002_00112 C ATG TAG 96666 97679 Valid intI1 1014 @AN206_RS26595@WP_000845048.1@ AN206_RS26595 1 96666 97679 | class 1 integron integrase IntI1	obs
0.741894	1	SAEN001.0321.00787.P002_00167 C ATG TAG 169275 170288 Valid intI1 1014 @B0X74_RS00920@WP_000845048.1@ B0X74_RS00920 1 169275 170288 | class 1 integron integrase IntI1	obs
0.741894	1	ENHO001.0321.00036.C001_01807 D ATG TAG 1893409 1894422 Valid intI1 1014 @C5I89_RS09040@WP_000845054.1@ C5I89_RS09040 1 1893409 1894422 | class 1 integron integrase IntI1	obs
0.743523	1	PSAE003.0321.00065.C001_03480 D ATG TAG 3662825 3663838 Valid intI1 1014 @CDL16_RS17820@WP_000845048.1@ CDL16_RS17820 1 3662825 3663838 | class 1 integron integrase IntI1	obs
0.741894	1	ESCO001.0321.01047.C001_01157 D ATG TAG 1204833 1205846 Valid intI1 1014 @JNN38_RS05785@WP_000845048.1@ JNN38_RS05785 1 1204833 1205846 | class 1 integron integrase IntI1	obs
0.740597	1	PRST001.0321.00006.P002_00018 D ATG TAG 13317 14330 Valid intI1 1014 @FOB53_RS00095@WP_002075255.1@ FOB53_RS00095 1 13317 14330 | class 1 integron integrase IntI1	obs
0.740597	1	SAEN001.0321.00554.C001_00508 D ATG TAG 504659 505672 Valid intI1 1014 @F4V15_RS02610@WP_000845039.1@ F4V15_RS02610 1 504659 505672 | class 1 integron integrase IntI1	obs
0.741894	1	KLPN001.0321.00065.P004_00076 D ATG TAG 60992 62005 Valid intI1 1014 @AM428_RS30735@WP_000845048.1@ AM428_RS30735 1 60992 62005 | class 1 integron integrase IntI1	obs
0.740597	1	PRTE001.0321.00007.P002_00078 D ATG TAG 67056 68069 Valid intI1 1014 @HG539_RS18305@WP_000845039.1@ HG539_RS18305 1 67056 68069 | class 1 integron integrase IntI1	obs
0.688571	1	CYSP005.0321.00001.C001_00152 C ATG TAG 149205 150227 Valid CPC19_RS00785 1023 @WP_016390349.1@ CPC19_RS00785 1 149205 150227 | integron integrase	obs
0.741894	1	CIFR005.0321.00032.P002_00341 C ATG TAG 314177 315190 Valid intI1 1014 @E4179_RS26940@WP_000845048.1@ E4179_RS26940 1 314177 315190 | class 1 integron integrase IntI1	obs
0.741894	1	SAEN001.0321.00212.P002_00090 C ATG TAG 99307 100320 Valid intI1 1014 @EB535_RS01285@WP_000845048.1@ EB535_RS01285 1 99307 100320 | class 1 integron integrase IntI1	obs
0.740597	1	ENAS001.0321.00007.C001_04506 C ATG TAG 4690088 4691101 Valid intI1 1014 @HRR29_RS22545@WP_000845039.1@ HRR29_RS22545 1 4690088 4691101 | class 1 integron integrase IntI1	obs
0.742228	1	KLPN001.0321.00326.P003_00011 D ATG TAG 7621 8634 Valid intI1 1014 @GTH21_RS29010@WP_000845048.1@ GTH21_RS29010 1 7621 8634 | class 1 integron integrase IntI1	obs
0.741894	1	KLIN001.0321.00001.P002_00141 C ATG TAG 136005 137018 Valid intI1 1014 @GHC21_RS22485@WP_000845048.1@ GHC21_RS22485 1 136005 137018 | class 1 integron integrase IntI1	obs
0.741894	1	KLPN001.0321.00305.P002_00077 D ATG TAG 74847 75860 Valid intI1 1014 @GM011_RS26115@WP_000845048.1@ GM011_RS26115 1 74847 75860 | class 1 integron integrase IntI1	obs
0.734783	1	VICH002.0321.00086.C001_02142 C ATG TAA 2392532 2393491 Valid N900_RS10915 960 @WP_000198593.1@ N900_RS10915 1 2392532 2393491 | integron integrase	obs
0.742228	1	RAOR001.0321.00015.P002_00052 C ATG TAG 47538 48551 Valid intI1 1014 @JJL43_RS25375@WP_000845048.1@ JJL43_RS25375 1 47538 48551 | class 1 integron integrase IntI1	obs
0.741894	1	PSAE003.0321.00088.C001_04604 C ATG TAG 4948268 4949281 Valid intI1 1014 @CSB85_RS23635@WP_000845048.1@ CSB85_RS23635 1 4948268 4949281 | class 1 integron integrase IntI1	obs
0.740597	1	VICH002.0321.00040.C001_01656 C ATG TAG 1863978 1864991 Valid intI1 1014 @GPY01_RS13080@WP_000845039.1@ GPY01_RS13080 1 1863978 1864991 | class 1 integron integrase IntI1	obs
0.741894	1	ESCO001.0321.00007.P003_00002 C ATG TAG 3095 4108 Valid intI1 1014 @ECONIH1_RS27505@WP_000845048.1@ ECONIH1_RS27505 1 3095 4108 | class 1 integron integrase IntI1	obs
0.740597	1	KLPN001.0321.00561.P002_00203 C ATG TAG 196741 197754 Valid intI1 1014 @I6K58_RS01105@WP_000845039.1@ I6K58_RS01105 1 196741 197754 | class 1 integron integrase IntI1	obs
0.740597	1	CIFR005.0321.00112.P002_00006 D ATG TAG 4233 5246 Valid intI1 1014 @JW295_RS00520@WP_000845039.1@ JW295_RS00520 1 4233 5246 | class 1 integron integrase IntI1	obs
0.741894	1	ESCO001.0321.00980.P003_00008 C ATG TAG 7345 8358 Valid intI1 1014 @IMQ59_RS23875@WP_000845048.1@ IMQ59_RS23875 1 7345 8358 | class 1 integron integrase IntI1	obs
0.740597	1	ESCO001.0321.00423.P002_00160 D ATG TAG 130171 131184 Valid intI1 1014 @CSC22_RS27400@WP_000845039.1@ CSC22_RS27400 1 130171 131184 | class 1 integron integrase IntI1	obs
0.740597	1	KLPN001.0321.00044.P002_00009 C ATG TAG 8701 9714 Valid intI1 1014 @BTE52_RS29025@WP_000845039.1@ BTE52_RS29025 1 8701 9714 | class 1 integron integrase IntI1	obs
0.741894	1	SAEN001.0321.00601.P002_00027 C ATG TAG 23420 24433 Valid intI1 1014 @SCH_RS23705@WP_000845054.1@ SCH_RS23705 1 23420 24433 | class 1 integron integrase IntI1	obs
0.725414	1	ALEH001.0321.00001.C001_01857 D ATG TAG 2054591 2055979 Valid MLG_RS09145 1389 @WP_011629537.1@ MLG_RS09145 1 2054591 2055979 | integron integrase	obs
0.726845	1	SAEN001.0321.00906.P002_00110 C ATG TGA 104318 105172 Valid E5O15_RS25260 855 @WP_137025051.1@ E5O15_RS25260 1 104318 105172 | integron integrase	obs
0.740597	1	PSAE003.0321.00233.C001_03139 C ATG TAG 3315113 3316126 Valid intI1 1014 @HUF04_RS15695@WP_000845039.1@ HUF04_RS15695 1 3315113 3316126 | class 1 integron integrase IntI1	obs
0.740597	1	KLPN001.0321.00306.P003_00234 D ATG TAG 222542 223555 Valid intI1 1014 @GPJ73_RS29260@WP_002075255.1@ GPJ73_RS29260 1 222542 223555 | class 1 integron integrase IntI1	obs
0.742228	1	KLPN001.0321.00092.P002_00012 C ATG TAG 12489 13502 Valid intI1 1014 @AM385_RS27110@WP_000845048.1@ AM385_RS27110 1 12489 13502 | class 1 integron integrase IntI1	obs
0.742228	1	KLPN001.0321.00520.P005_00002 C ATG TAG 1023 2036 Valid intI1 1014 @I5M61_RS27265@WP_000845048.1@ I5M61_RS27265 1 1023 2036 | class 1 integron integrase IntI1	obs
0.74026	1	KLPN001.0321.00281.P002_00017 C ATG TAG 17013 18026 Valid intI1 1014 @FOB37_RS00630@WP_000845039.1@ FOB37_RS00630 1 17013 18026 | class 1 integron integrase IntI1	obs
0.743767	1	MASP008.0321.00001.C001_01122 D GTG TGA 1157608 1158576 Valid ACP86_RS05525 969 @WP_053113007.1@ ACP86_RS05525 1 1157608 1158576 | integron integrase	obs
0.76217	1	PRMI001.0321.00061.C001_00492 C ATG TAA 497436 498413 Valid intI2 978 @GJR68_RS02465@WP_053100665.1@ GJR68_RS02465 1 497436 498413 | class 2 integron integrase IntI2	obs
0.742228	1	KLPN001.0321.00706.P002_00063 C ATG TAG 58843 59856 Valid intI1 1014 @EG819_RS26730@WP_000845048.1@ EG819_RS26730 1 58843 59856 | class 1 integron integrase IntI1	obs
0.742228	1	ENHO001.0321.00095.P002_00292 D ATG TAG 279486 280499 Valid intI1 1014 @JQL75_RS23975@WP_000845054.1@ JQL75_RS23975 1 279486 280499 | class 1 integron integrase IntI1	obs
0.740597	1	KLPN001.0321.00031.P002_00088 D ATG TAG 77899 78912 Valid intI1 1014 @A8N26_RS28060@WP_000845039.1@ A8N26_RS28060 1 77899 78912 | class 1 integron integrase IntI1	obs
0.745714	1	ALST001.0321.00003.C001_02519 D ATG TAG 2943019 2943987 Valid A6F57_RS12620 969 @WP_057794148.1@ A6F57_RS12620 1 2943019 2943987 | integron integrase	obs
0.741894	1	KLPN001.0321.00317.C001_00690 C ATG TAG 692562 693575 Valid intI1 1014 @FEF28_RS03445@WP_000845054.1@ FEF28_RS03445 1 692562 693575 | class 1 integron integrase IntI1	obs
0.741894	1	ESCO001.0321.00344.P002_00056 D ATG TAG 45851 46864 Valid intI1 1014 @CSC09_RS00385@WP_000845048.1@ CSC09_RS00385 1 45851 46864 | class 1 integron integrase IntI1	obs
0.741894	1	ESCO001.0321.00637.C001_01160 D ATG TAG 1207294 1208307 Valid intI1 1014 @EST51_RS05975@WP_000845048.1@ EST51_RS05975 1 1207294 1208307 | class 1 integron integrase IntI1	obs
0.742228	1	ENHO001.0321.00079.P004_00007 C ATG TAG 10591 11604 Valid intI1 1014 @GVI65_RS25925@WP_000845048.1@ GVI65_RS25925 1 10591 11604 | class 1 integron integrase IntI1	obs
0.742228	1	ESCO001.0321.00203.P002_00021 C ATG TAG 17456 18469 Valid intI1 1014 @C7V31_RS00945@WP_000845048.1@ C7V31_RS00945 1 17456 18469 | class 1 integron integrase IntI1	obs
0.741894	1	KLPN001.0321.00313.P004_00030 C ATG TAG 26214 27227 Valid intI1 1014 @F8D37_RS27240@WP_000845048.1@ F8D37_RS27240 1 26214 27227 | class 1 integron integrase IntI1	obs
0.741894	1	ESCO001.0321.00857.P002_00112 D ATG TAG 96422 97435 Valid intI1 1014 @HWQ66_RS24115@WP_000845054.1@ HWQ66_RS24115 1 96422 97435 | class 1 integron integrase IntI1	obs
0.762097	1	PSST001.0321.00026.C001_01493 D ATG TGA 1590482 1591447 Valid A458_RS29160 966 @WP_014819760.1@ A458_RS29160 1 1590482 1591447 | integron integrase	obs
0.740597	1	KLPN001.0321.00139.P002_00132 D ATG TAG 104112 105125 Valid intI1 1014 @CXB24_RS27800@WP_000845039.1@ CXB24_RS27800 1 104112 105125 | class 1 integron integrase IntI1	obs
0.741894	1	KLPN001.0321.00128.P002_00030 D ATG TAG 24586 25599 Valid intI1 1014 @CU074_RS27465@WP_000845048.1@ CU074_RS27465 1 24586 25599 | class 1 integron integrase IntI1	obs
0.741894	1	ESCO001.0321.01068.P002_00087 C ATG TAG 88801 89814 Valid intI1 1014 @JR341_RS00435@WP_000845048.1@ JR341_RS00435 1 88801 89814 | class 1 integron integrase IntI1	obs
0.824427	1	GESP018.0321.00001.C001_03461 D ATG TAA 4063709 4064674 Valid HKW67_RS17320 966 @WP_206044734.1@ HKW67_RS17320 1 4063709 4064674 | integron integrase	obs
0.742228	1	SAEN001.0321.00534.P002_00233 C ATG TAG 221051 222064 Valid intI1 1014 @FKO10_RS24125@WP_000845048.1@ FKO10_RS24125 1 221051 222064 | class 1 integron integrase IntI1	obs
0.741894	1	ESCO001.0321.00212.P002_00035 C ATG TAG 34887 35900 Valid intI1 1014 @AM397_RS25170@WP_000845048.1@ AM397_RS25170 1 34887 35900 | class 1 integron integrase IntI1	obs
0.740597	1	SAEN001.0321.00358.C001_04031 C ATG TAG 4110078 4111091 Valid intI1 1014 @SE16cs_RS20105@WP_000845039.1@ SE16cs_RS20105 1 4110078 4111091 | class 1 integron integrase IntI1	obs
0.740597	1	ENHO001.0321.00011.P002_00275 C ATG TAG 268688 269701 Valid intI1 1014 @DPF84_RS27765@WP_000845039.1@ DPF84_RS27765 1 268688 269701 | class 1 integron integrase IntI1	obs
0.741894	1	ESCO001.0321.00871.P002_00039 D ATG TAG 31063 32076 Valid intI1 1014 @HZR83_RS23830@WP_000845048.1@ HZR83_RS23830 1 31063 32076 | class 1 integron integrase IntI1	obs
0.740597	1	PRMI001.0321.00034.C001_03637 D ATG TAG 3953091 3954104 Valid intI1 1014 @HRD54_RS18190@WP_000845039.1@ HRD54_RS18190 1 3953091 3954104 | class 1 integron integrase IntI1	obs
0.712912	1	ALSP001.0321.00001.C001_00792 D ATG TGA 864124 865128 Valid AS19_RS03980 1005 @WP_144412622.1@ AS19_RS03980 1 864124 865128 | integron integrase	obs
0.742228	1	SAEN001.0321.00277.P002_00134 D ATG TAG 124398 125411 Valid intI1 1014 @SM213186_RS00735@WP_000845048.1@ SM213186_RS00735 1 124398 125411 | class 1 integron integrase IntI1	obs
0.742228	1	SAEN001.0321.00098.P002_00018 D ATG TAG 17617 18630 Valid intI1 1014 @CHE86_RS24595@WP_000845048.1@ CHE86_RS24595 1 17617 18630 | class 1 integron integrase IntI1	obs
0.76217	1	SAEN001.0321.00003.P002_00303 C ATG TAA 300158 301135 Valid intI2 978 @BBV18_RS25605@WP_023994230.1@ BBV18_RS25605 1 300158 301135 | class 2 integron integrase IntI2	obs
0.745683	1	FRPH001.0321.00003.C001_00511 C ATT TAG 509522 510409 Valid LA55_RS02550 888 @WP_201773185.1@ LA55_RS02550 1 509522 510409 | integron integrase	obs
0.740597	1	PRMI001.0321.00058.C001_03858 D ATG TAG 4157949 4158962 Valid intI1 1014 @F7R85_RS19295@WP_000845039.1@ F7R85_RS19295 1 4157949 4158962 | class 1 integron integrase IntI1	obs
0.740597	1	KLPN001.0321.00432.P002_00085 C ATG TAG 80724 81737 Valid intI1 1014 @H3G71_RS28215@WP_000845039.1@ H3G71_RS28215 1 80724 81737 | class 1 integron integrase IntI1	obs
0.741894	1	KLPN001.0321.00590.P002_00091 C ATG TAG 85510 86523 Valid intI1 1014 @EW045_RS27595@WP_000845048.1@ EW045_RS27595 1 85510 86523 | class 1 integron integrase IntI1	obs
0.741894	1	KLPN001.0321.00435.P003_00029 D ATG TAG 23603 24616 Valid intI1 1014 @H7R50_RS25760@WP_000845048.1@ H7R50_RS25760 1 23603 24616 | class 1 integron integrase IntI1	obs
0.740597	1	ESCO001.0321.00461.P002_00131 C ATG TAG 105000 106013 Valid intI1 1014 @AXA56_RS24590@WP_000845039.1@ AXA56_RS24590 1 105000 106013 | class 1 integron integrase IntI1	obs
0.741894	1	KLPN001.0321.00205.P006_00038 D ATG TAG 35444 36457 Valid intI1 1014 @AM425_RS29075@WP_000845054.1@ AM425_RS29075 1 35444 36457 | class 1 integron integrase IntI1	obs
0.728947	1	MIHY002.0321.00001.C001_01197 C ATG TAG 1421897 1422934 Valid GTQ55_RS05990 1038 @WP_161857910.1@ GTQ55_RS05990 1 1421897 1422934 | integron integrase	obs
0.742507	1	RHSP044.0321.00001.C001_00584 D ATG TGA 617851 618873 Valid EK374_RS02920 1023 @WP_127019981.1@ EK374_RS02920 1 617851 618873 | integron integrase	obs
0.776	1	PLSH001.0321.00002.C001_01335 C ATG TAG 1539083 1540054 Valid IHE26_RS06675 972 @WP_192437630.1@ IHE26_RS06675 1 1539083 1540054 | integron integrase	obs
0.740597	1	KLPN001.0321.00045.P002_00009 C ATG TAG 8701 9714 Valid intI1 1014 @BTE51_RS00385@WP_000845039.1@ BTE51_RS00385 1 8701 9714 | class 1 integron integrase IntI1	obs
0.741894	1	KLPN001.0321.00552.P002_00017 D ATG TAG 13042 14055 Valid intI1 1014 @I6K55_RS25955@WP_000845048.1@ I6K55_RS25955 1 13042 14055 | class 1 integron integrase IntI1	obs
0.741894	1	PRMI001.0321.00035.P002_00015 C ATG TAG 13180 14193 Valid intI1 1014 @HRD56_RS19645@WP_000845054.1@ HRD56_RS19645 1 13180 14193 | class 1 integron integrase IntI1	obs
0.756688	1	AZSP010.0321.00001.C001_03379 D ATG TAG 3763152 3764168 Valid AZKH_RS16740 1017 @WP_051071692.1@ AZKH_RS16740 1 3763152 3764168 | integron integrase	obs
0.740597	1	PRMI001.0321.00008.P002_00144 D ATG TAG 118233 119246 Valid intI1 1014 @AM405_RS19480@WP_002075255.1@ AM405_RS19480 1 118233 119246 | class 1 integron integrase IntI1	obs
0.734783	1	VICH002.0321.00066.C001_00135 D ATG TAA 153265 154224 Valid C4E16_RS00695 960 @WP_000198593.1@ C4E16_RS00695 1 153265 154224 | integron integrase	obs
0.739079	1	ESCO001.0321.01153.P002_00144 D ATG TGA 126176 127294 Valid ECTO6_RS24590 1119 @WP_000845049.1@ ECTO6_RS24590 1 126176 127294 | class 1 integron integrase IntI1	obs
0.720994	1	SULA001.0321.00001.C001_01058 D ATG TGA 1042809 1043807 Valid SKTS_RS05295 999 @WP_173068955.1@ SKTS_RS05295 1 1042809 1043807 | integron integrase	obs
0.741894	1	KLPN001.0321.00396.P002_00099 D ATG TAG 89285 90298 Valid intI1 1014 @G7Z28_RS27040@WP_000845048.1@ G7Z28_RS27040 1 89285 90298 | class 1 integron integrase IntI1	obs
0.741894	1	ESCO001.0321.01469.P002_00098 C ATG TAG 87810 88823 Valid intI1 1014 @EC958_RS26100@WP_000845048.1@ EC958_RS26100 1 87810 88823 | class 1 integron integrase IntI1	obs
0.742228	1	PRRE001.0321.00014.C001_00062 D ATG TAG 74723 75736 Valid intI1 1014 @H0913_RS00310@WP_000845048.1@ H0913_RS00310 1 74723 75736 | class 1 integron integrase IntI1	obs
0.740597	1	KLPN001.0321.00203.P002_00100 C ATG TAG 90485 91498 Valid intI1 1014 @AM476_RS00600@WP_000845039.1@ AM476_RS00600 1 90485 91498 | class 1 integron integrase IntI1	obs
0.740597	1	ENSP008.0321.00001.P002_00196 C ATG TAG 190182 191195 Valid intI1 1014 @CU081_RS25130@WP_000845039.1@ CU081_RS25130 1 190182 191195 | class 1 integron integrase IntI1	obs
0.740597	1	KLPN001.0321.00395.P002_00077 D ATG TAG 70912 71925 Valid intI1 1014 @G7Z27_RS26935@WP_000845039.1@ G7Z27_RS26935 1 70912 71925 | class 1 integron integrase IntI1	obs
0.741894	1	ESCO001.0321.00121.P002_00158 C ATG TAG 142456 143469 Valid intI1 1014 @RG39_RS25200@WP_000845048.1@ RG39_RS25200 1 142456 143469 | class 1 integron integrase IntI1	obs
0.740597	1	KLPN001.0321.00218.P002_00086 C ATG TAG 81384 82397 Valid intI1 1014 @DVJ73_RS00445@WP_000845039.1@ DVJ73_RS00445 1 81384 82397 | class 1 integron integrase IntI1	obs
0.741894	1	ESCO001.0321.00197.P002_00239 D ATG TAG 226233 227246 Valid intI1 1014 @BZY74_RS25270@WP_000845054.1@ BZY74_RS25270 1 226233 227246 | class 1 integron integrase IntI1	obs
0.740597	1	ESCO001.0321.00560.C001_02331 C ATG TAG 2456791 2457804 Valid intI1 1014 @E1J55_RS11810@WP_000845039.1@ E1J55_RS11810 1 2456791 2457804 | class 1 integron integrase IntI1	obs
0.741894	1	CIPO001.0321.00003.P002_00027 C ATG TAG 22626 23639 Valid intI1 1014 @FXN82_RS00150@WP_000845054.1@ FXN82_RS00150 1 22626 23639 | class 1 integron integrase IntI1	obs
0.741894	1	KLPN001.0321.00399.P003_00021 C ATG TAG 19750 20763 Valid intI1 1014 @G9175_RS27095@WP_000845048.1@ G9175_RS27095 1 19750 20763 | class 1 integron integrase IntI1	obs
0.741894	1	ESCO001.0321.00302.P004_00005 C ATG TAG 3639 4652 Valid intI1 1014 @YDC107_RS27200@WP_000845048.1@ YDC107_RS27200 1 3639 4652 | class 1 integron integrase IntI1	obs
0.741894	1	KLQU001.0321.00028.P003_00028 C ATG TAG 25425 26438 Valid intI1 1014 @H7R86_RS27885@WP_000845054.1@ H7R86_RS27885 1 25425 26438 | class 1 integron integrase IntI1	obs
0.742228	1	KLPN001.0321.00103.P003_00003 C ATG TAG 2671 3684 Valid intI1 1014 @B7D45_RS28295@WP_000845048.1@ B7D45_RS28295 1 2671 3684 | class 1 integron integrase IntI1	obs
0.740597	1	KLPN001.0321.00001.P002_00135 C ATG TAG 113939 114952 Valid intI1 1014 @kpn2146_RS28185@WP_000845039.1@ kpn2146_RS28185 1 113939 114952 | class 1 integron integrase IntI1	obs
0.742228	1	KLQU001.0321.00033.P003_00048 C ATG TAG 41716 42729 Valid intI1 1014 @IOD26_RS26940@WP_000845048.1@ IOD26_RS26940 1 41716 42729 | class 1 integron integrase IntI1	obs
0.742228	1	ESCO001.0321.00562.P002_00149 C ATG TAG 146497 147510 Valid intI1 1014 @E4Z89_RS24190@WP_000845048.1@ E4Z89_RS24190 1 146497 147510 | class 1 integron integrase IntI1	obs
0.742228	1	KLPN001.0321.00249.P004_00012 C ATG TAG 9425 10438 Valid intI1 1014 @EX353_RS29395@WP_000845048.1@ EX353_RS29395 1 9425 10438 | class 1 integron integrase IntI1	obs
0.76217	1	PRTE001.0321.00004.C001_03003 C ATG TAA 3273820 3274797 Valid intI2 978 @GTH25_RS15060@WP_063962748.1@ GTH25_RS15060 1 3273820 3274797 | class 2 integron integrase IntI2	obs
0.742228	1	SAEN001.0321.00328.C001_03736 C ATG TAG 3797494 3798507 Valid intI1 1014 @SM211126_RS19490@WP_000845048.1@ SM211126_RS19490 1 3797494 3798507 | class 1 integron integrase IntI1	obs
0.742228	1	ESCO001.0321.00923.P003_00030 D ATG TAG 26804 27817 Valid intI1 1014 @H5C78_RS26120@WP_000845048.1@ H5C78_RS26120 1 26804 27817 | class 1 integron integrase IntI1	obs
0.742228	1	ESCO001.0321.00697.P002_00057 C ATG TAG 61905 62918 Valid intI1 1014 @C5F74_RS23845@WP_000845048.1@ C5F74_RS23845 1 61905 62918 | class 1 integron integrase IntI1	obs
0.742228	1	PASP027.0321.00001.C001_04099 C ATG TAG 4533398 4534411 Valid intI1 1014 @DRB87_RS20445@WP_000845048.1@ DRB87_RS20445 1 4533398 4534411 | class 1 integron integrase IntI1	obs
0.740597	1	KLPN001.0321.00070.P002_00097 D ATG TAG 89360 90373 Valid intI1 1014 @A6P56_RS28685@WP_000845039.1@ A6P56_RS28685 1 89360 90373 | class 1 integron integrase IntI1	obs
0.747573	1	PIAU001.0321.00001.C001_01166 C ATG TGA 1213199 1214158 Valid FGL86_RS05885 960 @WP_147183714.1@ FGL86_RS05885 1 1213199 1214158 | integron integrase	obs
0.742228	1	ESCO001.0321.00215.P002_00097 C ATG TAG 81027 82040 Valid intI1 1014 @CDH89_RS26600@WP_000845048.1@ CDH89_RS26600 1 81027 82040 | class 1 integron integrase IntI1	obs
0.741894	1	PRHE001.0321.00001.P002_00223 C ATG TAG 184447 185460 Valid intI1 1014 @C9446_RS20930@WP_000845054.1@ C9446_RS20930 1 184447 185460 | class 1 integron integrase IntI1	obs
0.773856	1	THDE001.0321.00001.C001_01241 D ATG TGA 1270724 1271704 Valid TBD_RS06100 981 @WP_011311727.1@ TBD_RS06100 1 1270724 1271704 | integron integrase	obs
0.741894	1	KLPN001.0321.00541.P003_00007 D ATG TAG 6296 7309 Valid intI1 1014 @I6K57_RS26230@WP_000845048.1@ I6K57_RS26230 1 6296 7309 | class 1 integron integrase IntI1	obs
0.741894	1	AESP001.0321.00001.P002_00027 C ATG TAG 24245 25258 Valid intI1 1014 @C2U37_RS24190@WP_000845048.1@ C2U37_RS24190 1 24245 25258 | class 1 integron integrase IntI1	obs
0.740597	1	ESCO001.0321.01232.P003_00073 D ATG TAG 56874 57887 Valid intI1 1014 @JMW03_RS25710@WP_000845039.1@ JMW03_RS25710 1 56874 57887 | class 1 integron integrase IntI1	obs
0.741894	1	ESCO001.0321.00988.P003_00008 C ATG TAG 7345 8358 Valid intI1 1014 @IMP84_RS22375@WP_000845048.1@ IMP84_RS22375 1 7345 8358 | class 1 integron integrase IntI1	obs
0.741894	1	KLPN001.0321.00047.P002_00151 C ATG TAG 154979 155992 Valid intI1 1014 @AGG69_RS01345@WP_000845048.1@ AGG69_RS01345 1 154979 155992 | class 1 integron integrase IntI1	obs
0.741894	1	KLPN001.0321.00456.P003_00035 D ATG TAG 31902 32915 Valid intI1 1014 @IL253_RS27880@WP_000845048.1@ IL253_RS27880 1 31902 32915 | class 1 integron integrase IntI1	obs
0.741894	1	KLPN001.0321.00012.P002_00112 C ATG TAG 92925 93938 Valid intI1 1014 @AQD68_RS27120@WP_000845048.1@ AQD68_RS27120 1 92925 93938 | class 1 integron integrase IntI1	obs
0.742228	1	KLPN001.0321.00030.P002_00043 C ATG TAG 47756 48769 Valid intI1 1014 @A8C02_RS00215@WP_000845048.1@ A8C02_RS00215 1 47756 48769 | class 1 integron integrase IntI1	obs
0.742228	1	ESCO001.0321.00790.P002_00072 D ATG TAG 65030 66043 Valid intI1 1014 @GZ082_RS24300@WP_000845048.1@ GZ082_RS24300 1 65030 66043 | class 1 integron integrase IntI1	obs
0.742228	1	KLPN001.0321.00129.C001_02098 D ATG TAG 2129579 2130592 Valid intI1 1014 @CU075_RS10780@WP_000845048.1@ CU075_RS10780 1 2129579 2130592 | class 1 integron integrase IntI1	obs
0.768229	1	XACA001.0321.00012.C001_00344 D ATG TGA 399369 400352 Valid XCCCN14_RS01760 984 @WP_040940430.1@ XCCCN14_RS01760 1 399369 400352 | integron integrase	obs
0.742228	1	PSAE003.0321.00151.C001_05953 D ATG TAG 6397023 6398036 Valid intI1 1014 @FF962_RS30610@WP_000845048.1@ FF962_RS30610 1 6397023 6398036 | class 1 integron integrase IntI1	obs
0.734286	1	VIFL001.0321.00001.C002_01134 D ATG TAA 1196695 1197654 Valid AL536_RS28375 960 @WP_061055844.1@ AL536_RS28375 1 1196695 1197654 | integron integrase	obs
0.740597	1	KLPN001.0321.00185.P002_00111 C ATG TAG 115846 116859 Valid intI1 1014 @CHC10_RS27400@WP_000845039.1@ CHC10_RS27400 1 115846 116859 | class 1 integron integrase IntI1	obs
0.740597	1	ENHO001.0321.00125.P002_00110 C ATG TAG 96876 97889 Valid intI1 1014 @G7Y81_RS22835@WP_000845039.1@ G7Y81_RS22835 1 96876 97889 | class 1 integron integrase IntI1	obs
0.740597	1	KLAS001.0321.00001.P003_00070 D ATG TAG 67878 68891 Valid intI1 1014 @KATP_RS25250@WP_000845039.1@ KATP_RS25250 1 67878 68891 | class 1 integron integrase IntI1	obs
0.742228	1	PSAE003.0321.00161.C001_06371 D ATG TAG 6802626 6803639 Valid intI1 1014 @FOZ66_RS31905@WP_000845048.1@ FOZ66_RS31905 1 6802626 6803639 | class 1 integron integrase IntI1	obs
0.741894	1	VICH002.0321.00001.P003_00157 C ATG TAG 132196 133209 Valid intI1 1014 @EN18_RS19875@WP_000845048.1@ EN18_RS19875 1 132196 133209 | class 1 integron integrase IntI1	obs
0.742228	1	ALFA002.0321.00008.C001_02059 C ATG TAG 2243751 2244764 Valid intI1 1014 @GWQ43_RS10320@WP_000845048.1@ GWQ43_RS10320 1 2243751 2244764 | class 1 integron integrase IntI1	obs
0.740597	1	KLPN001.0321.00098.P003_00020 C ATG TAG 17609 18622 Valid intI1 1014 @AM395_RS27955@WP_000845039.1@ AM395_RS27955 1 17609 18622 | class 1 integron integrase IntI1	obs
0.742228	1	CRSA001.0321.00004.P002_00372 C ATG TAG 331547 332560 Valid intI1 1014 @DC438_RS23220@WP_000845048.1@ DC438_RS23220 1 331547 332560 | class 1 integron integrase IntI1	obs
0.739427	1	SAEN001.0321.00558.C001_00068 D ATG TAG 61253 62218 Valid intI1 966 @F1B86_RS00335@WP_058654837.1@ F1B86_RS00335 1 61253 62218 | class 1 integron integrase IntI1	obs
0.728213	1	PASP035.0321.00001.C001_02131 D ATG TGA 2559918 2560877 Valid GQR89_RS10625 960 @WP_158770022.1@ GQR89_RS10625 1 2559918 2560877 | integron integrase	obs
0.737569	1	STMA004.0321.00020.C001_00033 C ATG TGA 35200 36150 Valid FEO85_RS00165 951 @WP_154329111.1@ FEO85_RS00165 1 35200 36150 | integron integrase	obs
0.741894	1	KLQU001.0321.00006.P003_00020 D ATG TAG 16482 17495 Valid intI1 1014 @BME54_RS29025@WP_000845048.1@ BME54_RS29025 1 16482 17495 | class 1 integron integrase IntI1	obs
0.742228	1	CIFR005.0321.00111.P003_00034 C ATG TAG 30268 31281 Valid intI1 1014 @GVI61_RS25045@WP_000845054.1@ GVI61_RS25045 1 30268 31281 | class 1 integron integrase IntI1	obs
0.743878	1	COAK001.0321.00001.C001_02873 D ATG TAG 3515629 3516960 Valid CAKA_RS14465 1332 @WP_013044642.1@ CAKA_RS14465 1 3515629 3516960 | integron integrase	obs
0.741894	1	SAEN001.0321.00201.C001_01557 C ATG TAG 1645614 1646627 Valid intI1 1014 @B6N51_RS08235@WP_000845048.1@ B6N51_RS08235 1 1645614 1646627 | class 1 integron integrase IntI1	obs
0.740597	1	CIFR005.0321.00003.P002_00022 C ATG TAG 18919 19932 Valid intI1 1014 @AB180_RS01640@WP_000845039.1@ AB180_RS01640 1 18919 19932 | class 1 integron integrase IntI1	obs
0.740597	1	ESCO001.0321.00160.P002_00212 C ATG TAG 174102 175115 Valid intI1 1014 @BE963_RS02405@WP_000845039.1@ BE963_RS02405 1 174102 175115 | class 1 integron integrase IntI1	obs
0.740597	1	ESCO001.0321.00614.P002_00099 C ATG TAG 85272 86285 Valid intI1 1014 @FK543_RS00585@WP_000845039.1@ FK543_RS00585 1 85272 86285 | class 1 integron integrase IntI1	obs
0.753463	1	MISP003.0321.00001.C001_01912 C ATG TGA 2318095 2319075 Valid GRX76_RS09560 981 @WP_160153103.1@ GRX76_RS09560 1 2318095 2319075 | integron integrase	obs
0.741894	1	VICH002.0321.00028.P003_00186 C ATG TAG 155325 156338 Valid intI1 1014 @EEL44_RS06325@WP_000845048.1@ EEL44_RS06325 1 155325 156338 | class 1 integron integrase IntI1	obs
0.741894	1	ESCO001.0321.01115.P003_00093 C ATG TAG 78984 79997 Valid intI1 1014 @JW305_RS00465@WP_000845048.1@ JW305_RS00465 1 78984 79997 | class 1 integron integrase IntI1	obs
0.741894	1	KLPN001.0321.00651.P002_00150 D ATG TAG 150913 151926 Valid intI1 1014 @JMX40_RS25990@WP_000845048.1@ JMX40_RS25990 1 150913 151926 | class 1 integron integrase IntI1	obs
0.741894	1	KLPN001.0321.00073.P006_00033 C ATG TAG 28463 29476 Valid intI1 1014 @AM364_RS28915@WP_000845048.1@ AM364_RS28915 1 28463 29476 | class 1 integron integrase IntI1	obs
0.707025	1	PSSP043.0321.00001.C002_00555 C ATG TAA 667110 668078 Valid AOR04_RS20435 969 @WP_096794517.1@ AOR04_RS20435 1 667110 668078 | integron integrase	obs
0.742228	1	SPYA001.0321.00003.P002_00326 C ATG TAG 329952 330965 Valid intI1 1014 @EBF16_RS01695@WP_000845048.1@ EBF16_RS01695 1 329952 330965 | class 1 integron integrase IntI1	obs
0.765544	1	SUVA001.0321.00001.C001_00768 D ATG TGA 760618 761625 Valid SVA_RS03775 1008 @WP_096459026.1@ SVA_RS03775 1 760618 761625 | integron integrase	obs
0.742228	1	ESCO001.0321.00428.P002_00060 D ATG TAG 60424 61437 Valid intI1 1014 @DEF50_RS25335@WP_108990997.1@ DEF50_RS25335 1 60424 61437 | class 1 integron integrase IntI1	obs
0.743523	1	KLPN001.0321.00278.P005_00057 D ATG TAG 49617 50630 Valid intI1 1014 @F2X40_RS29845@WP_150102535.1@ F2X40_RS29845 1 49617 50630 | class 1 integron integrase IntI1	obs
0.742228	1	PSAE003.0321.00004.C001_01382 D ATG TAG 1451325 1452338 Valid intI1 1014 @NCGM1900_RS06885@WP_000845048.1@ NCGM1900_RS06885 1 1451325 1452338 | class 1 integron integrase IntI1	obs
0.731114	1	ININ001.0321.00001.C001_02132 C ATG TGA 2206977 2208047 Valid FF090_RS10505 1071 @WP_138858350.1@ FF090_RS10505 1 2206977 2208047 | integron integrase	obs
0.741894	1	KLPN001.0321.00373.P004_00034 C ATG TAG 36254 37267 Valid intI1 1014 @HUR98_RS28940@WP_000845048.1@ HUR98_RS28940 1 36254 37267 | class 1 integron integrase IntI1	obs
0.740597	1	ESCO001.0321.00623.P002_00146 C ATG TAG 142957 143970 Valid intI1 1014 @FQR64_RS25025@WP_000845039.1@ FQR64_RS25025 1 142957 143970 | class 1 integron integrase IntI1	obs
0.715976	1	AMJA002.0321.00001.C001_01390 C ATG TAA 1532229 1533188 Valid AMJAP_RS06955 960 @WP_019621529.1@ AMJAP_RS06955 1 1532229 1533188 | integron integrase	obs
0.742228	1	KLPN001.0321.00427.P006_00003 C ATG TAG 2821 3834 Valid intI1 1014 @HVY73_RS27610@WP_000845048.1@ HVY73_RS27610 1 2821 3834 | class 1 integron integrase IntI1	obs
0.741894	1	KLPN001.0321.00076.P003_00052 D ATG TAG 46532 47545 Valid intI1 1014 @AM477_RS28670@WP_000845048.1@ AM477_RS28670 1 46532 47545 | class 1 integron integrase IntI1	obs
0.740396	1	PHMI001.0321.00001.C001_01910 C ATG TGA 2346886 2348040 Valid PSMK_RS09545 1155 @WP_154661849.1@ PSMK_RS09545 1 2346886 2348040 | tyrosine-type recombinase/integrase	obs
0.742228	1	CIFR005.0321.00122.C001_01217 C ATG TAG 1255597 1256610 Valid intI1 1014 @CFNIH1_RS06005@WP_000845048.1@ CFNIH1_RS06005 1 1255597 1256610 | class 1 integron integrase IntI1	obs
0.753482	1	IOFL001.0321.00001.C001_03569 D ATG TAA 3976075 3977040 Valid C1H71_RS17695 966 @WP_130107739.1@ C1H71_RS17695 1 3976075 3977040 | integron integrase	obs
0.742228	1	SAEN001.0321.00335.C001_03734 C ATG TAG 3797145 3798158 Valid intI1 1014 @SM278127_RS19480@WP_000845048.1@ SM278127_RS19480 1 3797145 3798158 | class 1 integron integrase IntI1	obs
0.741894	1	ACBA002.0321.00154.C001_02563 D ATG TAG 2687544 2688557 Valid intI1 1014 @HFD81_RS12820@WP_000845054.1@ HFD81_RS12820 1 2687544 2688557 | class 1 integron integrase IntI1	obs
0.741894	1	ACWU001.0321.00002.P003_00042 C ATG TAG 50140 51153 Valid intI1 1014 @CDG68_RS02815@WP_000845054.1@ CDG68_RS02815 1 50140 51153 | class 1 integron integrase IntI1	obs
0.740597	1	KLPN001.0321.00287.P004_00046 C ATG TAG 41811 42824 Valid intI1 1014 @EQH51_RS27480@WP_000845039.1@ EQH51_RS27480 1 41811 42824 | class 1 integron integrase IntI1	obs
0.741894	1	KLPN001.0321.00096.P004_00045 D ATG TAG 38338 39351 Valid intI1 1014 @AM392_RS27600@WP_000845048.1@ AM392_RS27600 1 38338 39351 | class 1 integron integrase IntI1	obs
0.742228	1	PRMI001.0321.00006.C001_03996 D ATG TAG 4216806 4217819 Valid intI1 1014 @AOUC001_RS20770@WP_000845048.1@ AOUC001_RS20770 1 4216806 4217819 | class 1 integron integrase IntI1	obs
0.741894	1	PSAE003.0321.00064.C001_06528 D ATG TAG 6976274 6977287 Valid intI1 1014 @CDG41_RS33330@WP_000845048.1@ CDG41_RS33330 1 6976274 6977287 | class 1 integron integrase IntI1	obs
0.726375	1	ACSP040.0321.00001.C001_00547 C ATG TAA 500359 501342 Valid F6A13_RS02755 984 @WP_126604925.1@ F6A13_RS02755 1 500359 501342 | integron integrase	obs
0.741558	1	ENCL005.0321.00011.P004_00077 C ATG TAG 61039 62052 Valid intI1 1014 @HJI43_RS23840@WP_062939554.1@ HJI43_RS23840 1 61039 62052 | class 1 integron integrase IntI1	obs
0.742228	1	SAEN001.0321.00002.P002_00143 C ATG TAG 159085 160098 Valid intI1 1014 @ATD18_RS24680@WP_000845048.1@ ATD18_RS24680 1 159085 160098 | class 1 integron integrase IntI1	obs
0.739316	1	PSSP019.0321.00001.C001_01327 C ATG TAA 1450209 1451174 Valid B1F84_RS06680 966 @WP_131690947.1@ B1F84_RS06680 1 1450209 1451174 | integron integrase	obs
0.740597	1	KLPN001.0321.00034.P002_00078 D ATG TAG 73887 74900 Valid intI1 1014 @A8C11_RS00830@WP_000845039.1@ A8C11_RS00830 1 73887 74900 | class 1 integron integrase IntI1	obs
0.741894	1	ESCO001.0321.00990.P002_00010 C ATG TAG 9058 10071 Valid intI1 1014 @IMP23_RS00600@WP_000845048.1@ IMP23_RS00600 1 9058 10071 | class 1 integron integrase IntI1	obs
[truncated: 94,922 more rows]

## Sheet: SCI int homopolymer values
Fig 4b SCI
prop	length	gene_name	kind			Homopolymer frequency per int gene
0.741606	1	VICH002.0321.00080.C002_00034 C ATG TAG 36195 37157 Valid intIA 963 @HJ37_RS14140@WP_000841995.1@ HJ37_RS14140 1 36195 37157 | integron integrase IntIA	obs
0.745098	1	VIAN002.0321.00006.C002_00374 C ATG TAA 435402 436364 Valid CEG15_RS15445 963 @WP_017043784.1@ CEG15_RS15445 1 435402 436364 | integron integrase	obs			Obs
0.734488	1	VIME002.0321.00002.C002_00169 D ATG TAA 161914 162876 Valid GPX86_RS14000 963 @WP_158145106.1@ GPX86_RS14000 1 161914 162876 | integron integrase	obs			Homopolymer length	Mean	Standard deviation
0.745763	1	VIVU001.0321.00007.C001_01324 C ATG TAA 1452095 1453057 Valid VVCECT4999_RS06725 963 @WP_017421054.1@ VVCECT4999_RS06725 1 1452095 1453057 | integron integrase	obs			1	0.746	0.0108362
0.738686	1	VICH002.0321.00053.C002_00252 C ATG TAG 311218 312180 Valid intIA 963 @HPY10_RS14800@WP_000841995.1@ HPY10_RS14800 1 311218 312180 | integron integrase IntIA	obs			2	0.182	0.0110461
0.742733	1	VIME001.0321.00002.C002_00664 D ATG TAG 606340 607302 Valid intIA 963 @EWA65_RS16635@WP_154139283.1@ EWA65_RS16635 1 606340 607302 | integron integrase IntIA	obs			3	0.0463	0.00556067
0.752504	1	VIAL002.0321.00022.C001_01365 C ATG TAG 1451812 1452774 Valid H7696_RS06825 963 @WP_186584878.1@ H7696_RS06825 1 1451812 1452774 | integron integrase	obs			4	0.0152	0.00514383
0.744536	1	PSME001.0321.00002.C001_00202 D ATG TGA 195399 196349 Valid IAE60_RS01015 951 @WP_187573528.1@ IAE60_RS01015 1 195399 196349 | integron integrase	obs			5	0.00752	0.00357383
0.740525	1	VICH002.0321.00051.C002_00264 C ATG TAG 317868 318830 Valid intIA 963 @HPY05_RS14795@WP_000841995.1@ HPY05_RS14795 1 317868 318830 | integron integrase IntIA	obs			6	0.00152	0.00123957
0.749296	1	VIPA002.0321.00047.C001_01251 C ATG TAA 1334216 1335178 Valid EHC66_RS06575 963 @WP_021453811.1@ EHC66_RS06575 1 1334216 1335178 | integron integrase	obs			7	0.000547	0.000785006
0.732606	1	MASA001.0321.00002.C001_00052 D ATG TAA 38844 39836 Valid MTMN5_RS00265 993 @WP_126812975.1@ MTMN5_RS00265 1 38844 39836 | integron integrase	obs			8	0.00026	0.000426847
0.754967	1	XASP003.0321.00001.C001_00414 D CTG TGA 454233 455207 Valid HEP73_RS02070 975 @WP_185823258.1@ HEP73_RS02070 1 454233 455207 | integron integrase	obs			9	0	0
0.740525	1	VICH002.0321.00049.C002_00254 C ATG TAG 309781 310743 Valid intIA 963 @HPY07_RS14630@WP_000841995.1@ HPY07_RS14630 1 309781 310743 | integron integrase IntIA	obs			10	0	0
0.741606	1	VICH002.0321.00042.C002_00258 C ATG TAG 311040 312002 Valid intIA 963 @GQX72_RS15080@WP_000841995.1@ GQX72_RS15080 1 311040 312002 | integron integrase IntIA	obs
0.740525	1	VICH002.0321.00046.C002_00242 C ATG TAG 297172 298134 Valid intIA 963 @HPY15_RS14615@WP_000841995.1@ HPY15_RS14615 1 297172 298134 | integron integrase IntIA	obs
0.753192	1	VIAL002.0321.00020.C001_01527 D ATG TAG 1603636 1604598 Valid FR729_RS07625 963 @WP_017636093.1@ FR729_RS07625 1 1603636 1604598 | integron integrase	obs
0.741606	1	VICH002.0321.00023.C002_00259 C ATG TAG 312057 313019 Valid intIA 963 @N16961_RS15350@WP_000841995.1@ N16961_RS15350 1 312057 313019 | integron integrase IntIA	obs			Theo
0.741606	1	VICH002.0321.00072.C002_00257 C ATG TAG 309750 310712 Valid intIA 963 @VC_RS14720@WP_000841995.1@ VC_RS14720 1 309750 310712 | integron integrase IntIA	obs			Homopolymer length	Mean	Standard deviation
0.728045	1	VIVU001.0321.00010.C001_01298 C ATG TAG 1430179 1431141 Valid FORC53_RS06590 963 @WP_011080266.1@ FORC53_RS06590 1 1430179 1431141 | integron integrase	obs			1	0.743	0.00435642
0.752538	1	XAVE001.0321.00001.C001_03144 D ATG TAA 3734264 3735283 Valid BI313_RS17500 1020 @WP_052318609.1@ BI313_RS17500 1 3734264 3735283 | integron integrase	obs			2	0.188	0.000511606
0.740525	1	VICH002.0321.00052.C002_00264 C ATG TAG 317876 318838 Valid intIA 963 @HPY09_RS14800@WP_000841995.1@ HPY09_RS14800 1 317876 318838 | integron integrase IntIA	obs			3	0.0495	0.00171729
0.730882	1	VICH002.0321.00064.C002_00411 C ATG TAG 497585 498547 Valid intIA 963 @D5R51_RS15795@WP_113593773.1@ D5R51_RS15795 1 497585 498547 | integron integrase IntIA	obs			4	0.0136	0.00115002
0.728291	1	PSSP130.0321.00001.C001_01213 D ATG TAG 1338641 1339606 Valid HNE05_RS06070 966 @WP_173204342.1@ HNE05_RS06070 1 1338641 1339606 | integron integrase	obs			5	0.00386	0.000567542
0.741606	1	VICH002.0321.00065.C002_00257 C ATG TAG 309780 310742 Valid intIA 963 @IR04_RS01340@WP_000841995.1@ IR04_RS01340 1 309780 310742 | integron integrase IntIA	obs			6	0.00113	0.0002527
0.745763	1	VIVU001.0321.00012.C001_01934 D ATG TAA 1961759 1962721 Valid FOB71_RS17310 963 @WP_017421054.1@ FOB71_RS17310 1 1961759 1962721 | integron integrase	obs			7	0.000338	0.000105438
0.750704	1	VIPA002.0321.00049.C001_01226 C ATG TAA 1314931 1315893 Valid EHC68_RS06455 963 @WP_023623891.1@ EHC68_RS06455 1 1314931 1315893 | integron integrase	obs			8	0.000103	4.1748e-05
0.770026	1	DISP007.0321.00001.C001_01439 C ATG TGA 1523406 1524404 Valid I3K84_RS07200 999 @WP_196995791.1@ I3K84_RS07200 1 1523406 1524404 | integron integrase	obs			9	3.35e-05	1.53951e-05
0.741307	1	HASP013.0321.00001.C001_02491 C ATG TAA 2752000 2752971 Valid A9404_RS12290 972 @WP_066102124.1@ A9404_RS12290 1 2752000 2752971 | integron integrase	obs			10	1.05e-05	6.00934e-06
0.728045	1	VIVU001.0321.00020.C001_01310 C ATG TAG 1434218 1435180 Valid VVMO6_RS06535 963 @WP_011080266.1@ VVMO6_RS06535 1 1434218 1435180 | integron integrase	obs
0.747097	1	PSSU002.0321.00002.C001_01961 D ATG TGA 2131128 2132135 Valid PSESU_RS09670 1008 @WP_013535594.1@ PSESU_RS09670 1 2131128 2132135 | integron integrase	obs
0.741606	1	VICH002.0321.00078.C002_00258 C ATG TAG 310949 311911 Valid intIA 963 @VCM66_RS14685@WP_000841995.1@ VCM66_RS14685 1 310949 311911 | integron integrase IntIA	obs
0.764405	1	WEMA001.0321.00001.C001_03110 D ATG TGA 3654621 3655622 Valid WM2015_RS15370 1002 @WP_156201384.1@ WM2015_RS15370 1 3654621 3655622 | integron integrase	obs
0.740525	1	VICH002.0321.00036.C002_00368 C ATG TAG 444653 445615 Valid intIA 963 @GPW86_RS01875@WP_000841995.1@ GPW86_RS01875 1 444653 445615 | integron integrase IntIA	obs
0.735978	1	PSSP014.0321.00001.C001_00178 C ATG TAA 192799 193776 Valid PS2015_RS00875 978 @WP_058020392.1@ PS2015_RS00875 1 192799 193776 | integron integrase	obs
0.741606	1	VICH002.0321.00025.C002_00259 C ATG TAG 311994 312956 Valid intIA 963 @A1552VC_RS15590@WP_000841995.1@ A1552VC_RS15590 1 311994 312956 | integron integrase IntIA	obs
0.748942	1	VIPA002.0321.00016.C001_01967 D ATG TAA 2030946 2031908 Valid DA442_RS10550 963 @WP_023623891.1@ DA442_RS10550 1 2030946 2031908 | integron integrase	obs
0.75	1	VITU001.0321.00001.C002_00984 D ATG TAA 1069607 1070578 Valid IX91_RS20010 972 @WP_004742842.1@ IX91_RS20010 1 1069607 1070578 | integron integrase	obs
0.768229	1	XACA001.0321.00016.C001_04136 C ATG TGA 4689265 4690248 Valid XCCCN12_RS21235 984 @WP_057671170.1@ XCCCN12_RS21235 1 4689265 4690248 | integron integrase	obs
0.741606	1	VICH002.0321.00014.C002_00256 C ATG TAG 309782 310744 Valid intIA 963 @ASZ86_RS15570@WP_000841995.1@ ASZ86_RS15570 1 309782 310744 | integron integrase IntIA	obs
0.761111	1	ALME003.0321.00015.C001_00624 D ATG TAG 672090 673058 Valid MADE_RS03170 969 @WP_012517162.1@ MADE_RS03170 1 672090 673058 | integron integrase	obs
0.756338	1	VINA002.0321.00002.C001_01955 D ATG TAA 2139448 2140410 Valid BA893_RS09700 963 @WP_065299862.1@ BA893_RS09700 1 2139448 2140410 | integron integrase	obs
0.75779	1	VIAL002.0321.00007.C001_01911 D ATG TAG 2066613 2067575 Valid K10K4_RS09805 963 @WP_086046897.1@ K10K4_RS09805 1 2066613 2067575 | integron integrase	obs
0.733529	1	VICH002.0321.00061.C002_00970 D ATG TAG 960996 961958 Valid intIA 963 @HUW69_RS18575@WP_000841995.1@ HUW69_RS18575 1 960996 961958 | integron integrase IntIA	obs
0.741606	1	VICH002.0321.00007.C002_00257 C ATG TAG 309774 310736 Valid intIA 963 @ASZ80_RS15565@WP_000841995.1@ ASZ80_RS15565 1 309774 310736 | integron integrase IntIA	obs
0.748942	1	VIPA002.0321.00058.C001_00853 C ATG TAA 923397 924359 Valid HK81_RS12185 963 @WP_029559416.1@ HK81_RS12185 1 923397 924359 | integron integrase	obs
0.740525	1	VISP004.0321.00001.C002_00221 D ATG TAG 167453 168415 Valid intIA 963 @CEQ48_RS01410@WP_000841995.1@ CEQ48_RS01410 1 167453 168415 | integron integrase IntIA	obs
0.726124	1	VIFU001.0321.00001.C002_01347 C ATG TAA 1507974 1508963 Valid FIU11_RS22510 990 @WP_004727927.1@ FIU11_RS22510 1 1507974 1508963 | integron integrase	obs
0.751055	1	VIPA002.0321.00056.C001_01783 C ATG TAA 1902102 1903064 Valid GH799_RS09395 963 @WP_005494794.1@ GH799_RS09395 1 1902102 1903064 | integron integrase	obs
0.741606	1	VICH002.0321.00021.C002_00257 C ATG TAG 309147 310109 Valid intIA 963 @C1H56_RS15570@WP_000841995.1@ C1H56_RS15570 1 309147 310109 | integron integrase IntIA	obs
0.74896	1	LYSP014.0321.00001.C001_02514 C TTG TAG 2779880 2780830 Valid INQ43_RS12580 951 @WP_194036670.1@ INQ43_RS12580 1 2779880 2780830 | integron integrase	obs
0.729013	1	VICH002.0321.00029.C002_00687 D ATG TAG 687242 688204 Valid intIA 963 @FORC76_RS17555@WP_000841997.1@ FORC76_RS17555 1 687242 688204 | integron integrase IntIA	obs
0.743791	1	LYSP010.0321.00001.C001_02410 D ATG TAA 2579953 2580954 Valid H8B22_RS12060 1002 @WP_187711657.1@ H8B22_RS12060 1 2579953 2580954 | integron integrase	obs
0.769831	1	XACA001.0321.00006.C001_00353 D ATG TGA 406824 407807 Valid GDM11_RS01845 984 @WP_012437114.1@ GDM11_RS01845 1 406824 407807 | Integrase integron integrase	obs
0.757373	1	RATA002.0321.00001.C001_03596 C CTG TGA 3817820 3818788 Valid UC35_RS17705 969 @WP_082793598.1@ UC35_RS17705 1 3817820 3818788 | integron integrase	obs
0.746781	1	VIME001.0321.00004.C002_00239 D ATG TAA 165543 166505 Valid intIA 963 @GPY06_RS01300@WP_158118973.1@ GPY06_RS01300 1 165543 166505 | integron integrase IntIA	obs
0.754213	1	VIPA002.0321.00025.C001_01844 D ATG TAA 1893607 1894569 Valid EKH72_RS09910 963 @WP_025510592.1@ EKH72_RS09910 1 1893607 1894569 | integron integrase	obs
0.749296	1	VIPA002.0321.00060.C001_01349 C ATG TAA 1500806 1501768 Valid VPUCM_RS06770 963 @WP_023623891.1@ VPUCM_RS06770 1 1500806 1501768 | integron integrase	obs
0.737226	1	VICH002.0321.00003.C001_01608 D ATG TAG 1757939 1758901 Valid intIA 963 @VAA049_RS08090@WP_000841995.1@ VAA049_RS08090 1 1757939 1758901 | integron integrase IntIA	obs
0.748942	1	VIVU001.0321.00015.C001_01418 D ATG TAG 1349537 1350499 Valid GPY41_RS14540 963 @WP_158123521.1@ GPY41_RS14540 1 1349537 1350499 | integron integrase	obs
0.75779	1	VIAL002.0321.00014.C001_01992 D ATG TAG 2081312 2082274 Valid K04M1_RS09970 963 @WP_086046897.1@ K04M1_RS09970 1 2081312 2082274 | integron integrase	obs
0.742358	1	VICH002.0321.00059.C002_00365 C ATG TAG 386674 387636 Valid intIA 963 @VCBK1071_RS15835@WP_101411647.1@ VCBK1071_RS15835 1 386674 387636 | integron integrase IntIA	obs
0.741606	1	VICH002.0321.00071.C002_00913 D ATG TAG 940296 941258 Valid intIA 963 @FKV26_RS18015@WP_000841995.1@ FKV26_RS18015 1 940296 941258 | integron integrase IntIA	obs
0.741606	1	VICH002.0321.00012.C002_00373 C ATG TAG 440614 441576 Valid intIA 963 @ASZ87_RS16290@WP_000841995.1@ ASZ87_RS16290 1 440614 441576 | integron integrase IntIA	obs
0.739447	1	VICH002.0321.00027.C002_00252 C ATG TAG 309195 310157 Valid intIA 963 @FORC73_RS15600@WP_000841990.1@ FORC73_RS15600 1 309195 310157 | integron integrase IntIA	obs
0.737991	1	VICH002.0321.00032.C002_01064 C ATG TAG 1175192 1176154 Valid intIA 963 @F0315_RS20260@WP_113592243.1@ F0315_RS20260 1 1175192 1176154 | integron integrase IntIA	obs
0.77591	1	VIJA001.0321.00001.C001_00044 C ATG TAG 51072 52034 Valid C1S73_RS00220 963 @WP_038866473.1@ C1S73_RS00220 1 51072 52034 | integron integrase	obs
0.738686	1	VICH002.0321.00019.C002_00292 C ATG TAG 361389 362351 Valid intIA 963 @FORC55_RS15895@WP_000841995.1@ FORC55_RS15895 1 361389 362351 | integron integrase IntIA	obs
0.733529	1	VIME001.0321.00003.C002_00871 C ATG TAG 1025906 1026868 Valid intIA 963 @GPX95_RS17660@WP_000841992.1@ GPX95_RS17660 1 1025906 1026868 | integron integrase IntIA	obs
0.72766	1	VIVU001.0321.00002.C001_01211 C ATG TAG 1345144 1346106 Valid FORC9_RS06040 963 @WP_011150500.1@ FORC9_RS06040 1 1345144 1346106 | integron integrase	obs
0.72766	1	VIVU001.0321.00003.C001_01527 D ATG TAG 1424505 1425467 Valid AL549_RS15325 963 @WP_011150500.1@ AL549_RS15325 1 1424505 1425467 | integron integrase	obs
0.771429	1	XACA001.0321.00008.C001_00358 D ATG TGA 413236 414219 Valid XCC_RS01780 984 @WP_011035598.1@ XCC_RS01780 1 413236 414219 | integron integrase	obs
0.756374	1	VISP016.0321.00001.C001_00117 D ATG TAG 109746 110708 Valid H9L11_RS00590 963 @WP_017636093.1@ H9L11_RS00590 1 109746 110708 | integron integrase	obs
0.740903	1	VICH002.0321.00050.C002_00274 C ATG TAG 339770 340732 Valid intIA 963 @HPY08_RS14295@WP_000841998.1@ HPY08_RS14295 1 339770 340732 | integron integrase IntIA	obs
0.741606	1	VICH002.0321.00076.C002_00876 D ATG TAG 913561 914523 Valid intIA 963 @GG844_RS04555@WP_000841995.1@ GG844_RS04555 1 913561 914523 | integron integrase IntIA	obs
0.755134	1	RHSP060.0321.00001.C001_03449 C ATG TGA 3819947 3820771 Valid I6J77_RS17255 825 @WP_204109983.1@ I6J77_RS17255 1 3819947 3820771 | integron integrase	obs
0.748588	1	VIHA002.0321.00005.C001_01086 C ATG TAA 1169841 1170803 Valid F9277_RS05575 963 @WP_152163186.1@ F9277_RS05575 1 1169841 1170803 | integron integrase	obs
0.738124	1	SADE001.0321.00001.C001_00433 C ATG TAA 524008 525129 Valid SDE_RS02230 1122 @WP_011466913.1@ SDE_RS02230 1 524008 525129 | integron integrase	obs
0.767278	1	VIDI001.0321.00004.C001_01249 C ATG TAG 1343072 1344034 Valid FR741_RS06255 963 @WP_012841657.1@ FR741_RS06255 1 1343072 1344034 | integron integrase	obs
0.755961	1	ALSP003.0321.00001.C001_00982 C ATG TGA 1149214 1150182 Valid D1814_RS04925 969 @WP_118490364.1@ D1814_RS04925 1 1149214 1150182 | integron integrase	obs
0.75779	1	VIAL002.0321.00008.C001_02879 C ATG TAG 3102922 3103884 Valid K09K1_RS23490 963 @WP_086046897.1@ K09K1_RS23490 1 3102922 3103884 | integron integrase	obs
0.755961	1	VIPA002.0321.00011.C001_01198 C ATG TAA 1284974 1285936 Valid FORC18_RS06150 963 @WP_025504997.1@ FORC18_RS06150 1 1284974 1285936 | integron integrase	obs
0.750764	1	VIPA002.0321.00043.C001_01872 D ATG TAA 1824422 1825309 Valid GPY55_RS18840 888 @WP_083135894.1@ GPY55_RS18840 1 1824422 1825309 | integron integrase	obs
0.760055	1	VICA002.0321.00010.C001_01892 D ATG TAG 2019714 2020676 Valid A8140_RS09755 963 @WP_005534790.1@ A8140_RS09755 1 2019714 2020676 | integron integrase	obs
0.741606	1	VICH002.0321.00010.C002_00257 C ATG TAG 309821 310783 Valid intIA 963 @ASZ81_RS15590@WP_000841995.1@ ASZ81_RS15590 1 309821 310783 | integron integrase IntIA	obs
0.748588	1	VIPA002.0321.00021.C001_02050 D ATG TAA 2056360 2057322 Valid FORC72_RS11050 963 @WP_029852815.1@ FORC72_RS11050 1 2056360 2057322 | integron integrase	obs
0.728412	1	VIFU001.0321.00005.C002_00365 C ATG TAA 364320 365309 Valid GO176_RS01825 990 @WP_158164312.1@ GO176_RS01825 1 364320 365309 | integron integrase	obs
0.751405	1	VIPA002.0321.00022.C001_01901 D ATG TAA 1987176 1988138 Valid FORC71_RS10165 963 @WP_065779378.1@ FORC71_RS10165 1 1987176 1988138 | integron integrase	obs
0.756718	1	VIAL002.0321.00017.C001_02064 D ATG TAG 2129377 2130339 Valid GPY59_RS18740 963 @WP_017636093.1@ GPY59_RS18740 1 2129377 2130339 | integron integrase	obs
0.729496	1	ALSA002.0321.00001.C002_00556 C ATG TAA 593550 594533 Valid EIJ81_RS20195 984 @WP_012551858.1@ EIJ81_RS20195 1 593550 594533 | integron integrase	obs
0.827456	1	GEKA002.0321.00001.P002_00801 C ATG TGA 856827 857786 Valid J421_RS26935 960 @WP_025414221.1@ J421_RS26935 1 856827 857786 | integron integrase	obs
0.785021	1	VIHY001.0321.00001.C001_00040 C ATG TAG 44410 45372 Valid C1S74_RS00205 963 @WP_045398113.1@ C1S74_RS00205 1 44410 45372 | integron integrase	obs
0.741606	1	VICH002.0321.00081.C002_00220 D ATG TAG 121873 122835 Valid intIA 963 @GPY04_RS15150@WP_000841995.1@ GPY04_RS15150 1 121873 122835 | integron integrase IntIA	obs
0.753868	1	VIPA002.0321.00055.C001_01824 D ATG TAA 1948281 1949243 Valid VP_RS09085 963 @WP_011105976.1@ VP_RS09085 1 1948281 1949243 | integron integrase	obs
0.76601	1	XAAR001.0321.00001.C001_03758 D ATG TAA 4364346 4365377 Valid XB05_RS18340 1032 @WP_080931412.1@ XB05_RS18340 1 4364346 4365377 | integron integrase	obs
0.725807	1	LYSP009.0321.00001.C001_01958 C ATG TGA 2220462 2221460 Valid H2514_RS09795 999 @WP_052104044.1@ H2514_RS09795 1 2220462 2221460 | integron integrase	obs
0.78961	1	USPA001.0321.00001.C001_00271 C ATG TAG 276136 277098 Valid DSM104440_RS01355 963 @WP_171160069.1@ DSM104440_RS01355 1 276136 277098 | integron integrase	obs
0.729885	1	VIMI001.0321.00004.C002_00618 C ATG TAG 724419 725381 Valid GPY05_RS17180 963 @WP_061051391.1@ GPY05_RS17180 1 724419 725381 | integron integrase	obs
0.768229	1	XACA001.0321.00001.C001_00364 D ATG TGA 425891 426874 Valid IFJ81_RS01820 984 @WP_057671170.1@ IFJ81_RS01820 1 425891 426874 | integron integrase	obs
0.741606	1	VICH002.0321.00009.C002_00257 C ATG TAG 309816 310778 Valid intIA 963 @ASZ82_RS15550@WP_000841995.1@ ASZ82_RS15550 1 309816 310778 | integron integrase IntIA	obs
0.722543	1	VICI002.0321.00003.C002_00543 D ATG TAA 587151 588113 Valid GPX92_RS02720 963 @WP_078925954.1@ GPX92_RS02720 1 587151 588113 | integron integrase	obs
0.751429	1	VIAL002.0321.00023.C001_00951 D ATG TAG 1009839 1010801 Valid N646_RS04515 963 @WP_017636093.1@ N646_RS04515 1 1009839 1010801 | integron integrase	obs
0.753521	1	VIRO001.0321.00001.C001_01148 C ATG TAG 1243646 1244608 Valid BSZ04_RS14825 963 @WP_088880693.1@ BSZ04_RS14825 1 1243646 1244608 | integron integrase	obs
0.736842	1	VICH002.0321.00047.C002_00255 C ATG TAG 310548 311510 Valid intIA 963 @HPY16_RS14040@WP_114736117.1@ HPY16_RS14040 1 310548 311510 | integron integrase IntIA	obs
0.763193	1	LYOC001.0321.00001.C001_00418 C ATG TAG 439542 440510 Valid DCD74_RS02080 969 @WP_112925859.1@ DCD74_RS02080 1 439542 440510 | integron integrase	obs
0.706207	1	MASP024.0321.00001.C001_02270 D ATG TAA 2435295 2436287 Valid FIV08_RS11330 993 @WP_152438377.1@ FIV08_RS11330 1 2435295 2436287 | integron integrase	obs
0.742782	1	DIPO001.0321.00001.C001_01406 C ATG TGA 1519527 1520534 Valid BA022_RS07050 1008 @WP_088887002.1@ BA022_RS07050 1 1519527 1520534 | integron integrase	obs
0.74385	1	VICH002.0321.00035.C002_00148 D ATG TAG 87133 88095 Valid intIA 963 @GPW70_RS00800@WP_001887482.1@ GPW70_RS00800 1 87133 88095 | integron integrase IntIA	obs
0.747175	1	VIHA002.0321.00003.C001_01210 D ATG TAA 1281868 1282830 Valid BG259_RS06190 963 @WP_074050631.1@ BG259_RS06190 1 1281868 1282830 | integron integrase	obs
0.762389	1	LUSP005.0321.00001.C001_00022 C ATG TGA 23987 24997 Valid JGR68_RS00110 1011 @WP_199362634.1@ JGR68_RS00110 1 23987 24997 | integron integrase	obs
0.741606	1	VICH002.0321.00062.C002_00923 D ATG TAG 986747 987709 Valid intIA 963 @DG247_RS19310@WP_000841995.1@ DG247_RS19310 1 986747 987709 | integron integrase IntIA	obs
0.741606	1	VICH002.0321.00015.C002_00083 C ATG TAG 93061 94023 Valid intIA 963 @ASZ83_RS14365@WP_000841995.1@ ASZ83_RS14365 1 93061 94023 | integron integrase IntIA	obs
0.75779	1	VIAL002.0321.00009.C001_01920 D ATG TAG 2076323 2077285 Valid K08M3_RS09830 963 @WP_086046897.1@ K08M3_RS09830 1 2076323 2077285 | integron integrase	obs
0.728045	1	VIVU001.0321.00001.C001_01772 D ATG TAG 1854447 1855409 Valid VV93_RS08665 963 @WP_011080266.1@ VV93_RS08665 1 1854447 1855409 | integron integrase	obs
0.747875	1	VIPA002.0321.00020.C001_02004 D ATG TAA 2096891 2097853 Valid CFH89_RS10740 963 @WP_023623891.1@ CFH89_RS10740 1 2096891 2097853 | integron integrase	obs
0.751055	1	VIPA002.0321.00028.C001_00577 C ATG TAA 634895 635857 Valid FOB70_RS11775 963 @WP_005494794.1@ FOB70_RS11775 1 634895 635857 | integron integrase	obs
0.765603	1	VIOW001.0321.00003.C001_00043 C ATG TGA 49661 50623 Valid C1S76_RS00215 963 @WP_045415788.1@ C1S76_RS00215 1 49661 50623 | integron integrase	obs
0.759441	1	VIPA002.0321.00041.C001_02305 D ATG TAA 2399257 2400219 Valid GPY29_RS12190 963 @WP_021448851.1@ GPY29_RS12190 1 2399257 2400219 | integron integrase	obs
0.720506	1	GEOB001.0321.00002.C001_01128 C ATG TAA 1377429 1378397 Valid GobsT_RS05710 969 @WP_010036109.1@ GobsT_RS05710 1 1377429 1378397 | integron integrase	obs
0.741606	1	VICH002.0321.00083.C002_00313 C ATG TAG 378284 379246 Valid intIA 963 @IT766_RS15310@WP_000841995.1@ IT766_RS15310 1 378284 379246 | integron integrase IntIA	obs
0.772414	1	VIOW001.0321.00005.C001_00906 C ATG TGA 1002589 1003551 Valid D0856_RS04640 963 @WP_122067343.1@ D0856_RS04640 1 1002589 1003551 | integron integrase	obs
0.734195	1	VIMI001.0321.00006.C002_00333 C ATG TAG 414046 415008 Valid GPY12_RS16270 963 @WP_158139743.1@ GPY12_RS16270 1 414046 415008 | integron integrase	obs
0.741606	1	VICH002.0321.00075.C002_00303 C ATG TAG 344619 345581 Valid intIA 963 @VC395_RS15810@WP_000841995.1@ VC395_RS15810 1 344619 345581 | integron integrase IntIA	obs
0.764216	1	VICA002.0321.00001.C001_01269 C ATG TAG 1369961 1370923 Valid BWP24_RS06455 963 @WP_045369120.1@ BWP24_RS06455 1 1369961 1370923 | integron integrase	obs
0.730556	1	VIFU001.0321.00004.C002_01331 D ATG TAA 1450930 1451919 Valid GPY38_RS22260 990 @WP_158142007.1@ GPY38_RS22260 1 1450930 1451919 | integron integrase	obs
0.772152	1	RHGU001.0321.00002.C001_04440 D ATG TGA 4795221 4796228 Valid CPZ87_RS21905 1008 @WP_085752619.1@ CPZ87_RS21905 1 4795221 4796228 | integron integrase	obs
0.737226	1	VICH002.0321.00056.C002_00288 C ATG TAG 338106 339068 Valid intIA 963 @HPY04_RS15105@WP_000841995.1@ HPY04_RS15105 1 338106 339068 | integron integrase IntIA	obs
0.741606	1	VICH002.0321.00073.C002_00257 C ATG TAG 309746 310708 Valid intIA 963 @FY484_RS15195@WP_000841995.1@ FY484_RS15195 1 309746 310708 | integron integrase IntIA	obs
0.701107	1	THPE002.0321.00001.C001_03376 D ATG TAA 3612465 3613649 Valid EW093_RS16745 1185 @WP_149569643.1@ EW093_RS16745 1 3612465 3613649 | integron integrase	obs
0.751073	1	VIAL002.0321.00018.C001_00876 D ATG TAG 941515 942477 Valid GPY47_RS12565 963 @WP_158156635.1@ GPY47_RS12565 1 941515 942477 | integron integrase	obs
0.741606	1	VICH002.0321.00016.C002_00257 C ATG TAG 309780 310742 Valid intIA 963 @ASZ79_RS15500@WP_000841995.1@ ASZ79_RS15500 1 309780 310742 | integron integrase IntIA	obs
0.760055	1	VICA002.0321.00007.C001_01908 D ATG TAG 2069318 2070280 Valid D0784_RS09785 963 @WP_045458294.1@ D0784_RS09785 1 2069318 2070280 | integron integrase	obs
0.764706	1	LYOC001.0321.00001.C001_00543 D ATG TGA 539845 540822 Valid DCD74_RS02570 978 @WP_112925942.1@ DCD74_RS02570 1 539845 540822 | integron integrase	obs
0.75766	1	VICA002.0321.00006.C001_01826 D ATG TAG 1938617 1939579 Valid DSB67_RS09440 963 @WP_010649593.1@ DSB67_RS09440 1 1938617 1939579 | integron integrase	obs
0.761518	1	PSME003.0321.00004.C001_03161 C ATG TGA 3421666 3422631 Valid EL191_RS15835 966 @WP_041980035.1@ EL191_RS15835 1 3421666 3422631 | integron integrase	obs
0.751055	1	VIPA002.0321.00031.C001_01268 C ATG TAA 1348292 1349254 Valid GPY46_RS15435 963 @WP_029806542.1@ GPY46_RS15435 1 1348292 1349254 | integron integrase	obs
0.751055	1	VIPA002.0321.00003.C001_02022 D ATG TAA 2011136 2012098 Valid FORC6_RS09650 963 @WP_060658550.1@ FORC6_RS09650 1 2011136 2012098 | integron integrase	obs
0.728045	1	VIVU001.0321.00005.C001_01301 C ATG TAG 1431925 1432887 Valid FORC17_RS06505 963 @WP_011080266.1@ FORC17_RS06505 1 1431925 1432887 | integron integrase	obs
0.763046	1	VIDI001.0321.00003.C001_02737 D ATG TAG 2901628 2902590 Valid AL537_RS14265 963 @WP_104971872.1@ AL537_RS14265 1 2901628 2902590 | integron integrase	obs
0.753868	1	VIPA002.0321.00024.C001_01228 C ATG TAA 1322242 1323204 Valid D0853_RS06600 963 @WP_011105976.1@ D0853_RS06600 1 1322242 1323204 | integron integrase	obs
0.750353	1	VIPA002.0321.00026.C001_01302 C ATG TAA 1402641 1403603 Valid FKM99_RS15605 963 @WP_141180023.1@ FKM99_RS15605 1 1402641 1403603 | integron integrase	obs
0.749296	1	VIPA002.0321.00023.C001_01281 C ATG TAA 1378830 1379792 Valid D0871_RS06865 963 @WP_023623891.1@ D0871_RS06865 1 1378830 1379792 | integron integrase	obs
0.751055	1	VIPA002.0321.00039.C001_01446 D ATG TAA 1456171 1457133 Valid GPY39_RS07605 963 @WP_021448851.1@ GPY39_RS07605 1 1456171 1457133 | integron integrase	obs
0.760728	1	LYSP012.0321.00001.C001_02586 C ATG TAA 2869291 2870292 Valid INQ41_RS12940 1002 @WP_193985086.1@ INQ41_RS12940 1 2869291 2870292 | integron integrase	obs
0.747297	1	PSAL006.0321.00001.C001_03363 C ATG TGA 3583163 3584128 Valid A0T30_RS16485 966 @WP_061905033.1@ A0T30_RS16485 1 3583163 3584128 | integron integrase	obs
0.737569	1	PSLU002.0321.00001.C001_02674 D ATG TAG 3109311 3110309 Valid S4054249_RS13275 999 @WP_046356718.1@ S4054249_RS13275 1 3109311 3110309 | integron integrase	obs
0.745043	1	VIVU001.0321.00014.C001_01363 C ATG TAA 1485122 1486084 Valid GPY16_RS06805 963 @WP_158105159.1@ GPY16_RS06805 1 1485122 1486084 | integron integrase	obs
0.756133	1	VISP001.0321.00001.C001_01960 D ATG TAA 2153135 2154079 Valid VEJY3_RS09695 945 @WP_041170239.1@ VEJY3_RS09695 1 2153135 2154079 | integron integrase	obs
0.740987	1	THTH004.0321.00001.C001_02507 D ATG TGA 2685867 2687279 Valid CFK21_RS12385 1413 @WP_096366949.1@ CFK21_RS12385 1 2685867 2687279 | integron integrase	obs
0.750704	1	VIRO001.0321.00002.C001_01784 D ATG TAG 1947023 1947985 Valid VroAM7_RS09185 963 @WP_143692598.1@ VroAM7_RS09185 1 1947023 1947985 | integron integrase	obs
0.728412	1	VIFU001.0321.00006.C002_01452 C ATG TAA 1591485 1592474 Valid VFU_RS22580 990 @WP_014258227.1@ VFU_RS22580 1 1591485 1592474 | integron integrase	obs
0.748232	1	VIPA002.0321.00040.C001_02254 C ATG TAA 2397971 2398933 Valid GPY45_RS11915 963 @WP_069491016.1@ GPY45_RS11915 1 2397971 2398933 | integron integrase	obs
0.770642	1	USRU001.0321.00001.C001_00256 C GTG TAG 262765 263742 Valid DSM104443_RS01280 978 @WP_171088907.1@ DSM104443_RS01280 1 262765 263742 | integron integrase	obs
0.744927	1	VICH002.0321.00024.C002_00250 C ATG TAG 307268 308230 Valid intIA 963 @Sa5Y_RS15215@WP_094392037.1@ Sa5Y_RS15215 1 307268 308230 | integron integrase IntIA	obs
0.752461	1	VIPA002.0321.00050.C001_02050 D ATG TAA 2008947 2009909 Valid FDP11_RS18310 963 @WP_178982526.1@ FDP11_RS18310 1 2008947 2009909 | integron integrase	obs
0.727141	1	VIMI001.0321.00002.C002_01135 C ATG TAG 1260979 1261941 Valid intIA 963 @vm_RS20730@WP_005526384.1@ vm_RS20730 1 1260979 1261941 | integron integrase IntIA	obs
0.754213	1	VIPA002.0321.00019.C001_01146 C ATG TAA 1244911 1245873 Valid C7Y67_RS06110 963 @WP_025510592.1@ C7Y67_RS06110 1 1244911 1245873 | integron integrase	obs
0.756374	1	VIAL002.0321.00019.C001_02157 D ATG TAG 2320446 2321408 Valid GPY28_RS20140 963 @WP_017636093.1@ GPY28_RS20140 1 2320446 2321408 | integron integrase	obs
0.751055	1	VIPA002.0321.00042.C001_02617 C ATG TAA 2792480 2793442 Valid GP469_RS13805 963 @WP_005494794.1@ GP469_RS13805 1 2792480 2793442 | integron integrase	obs
0.716196	1	PATR001.0321.00001.C001_01471 D ATG TAG 1726510 1727475 Valid E2H97_RS07340 966 @WP_133406546.1@ E2H97_RS07340 1 1726510 1727475 | integron integrase	obs
0.740525	1	VICH002.0321.00004.C001_00792 D ATG TAG 819119 820081 Valid intIA 963 @VAB027_RS03960@WP_000841995.1@ VAB027_RS03960 1 819119 820081 | integron integrase IntIA	obs
0.772152	1	RHGU001.0321.00001.C001_04437 D ATG TGA 4795218 4796225 Valid A4W93_RS21880 1008 @WP_085752619.1@ A4W93_RS21880 1 4795218 4796225 | integron integrase	obs
[truncated: 11,297 more rows]

## Sheet: SCI_MI ratio
	Ratio of SCI/MI homopolymer frequency
	Homopolymer length	Obs	Theo
	1	1.00554	1.00176
	2	0.881234	0.99628
[truncated: 10 more rows]
